# Supplementary material for: An intact C-terminal end of albumin is required for its long half-life in humans
Source: Commun Biol. 2020 Apr 20;3:181. doi: 10.1038/s42003-020-0903-7 (PMC7171077; doi:10.1038/s42003-020-0903-7)
Supplement: Supplementary file 3 — Supplementary Data 1 [file 42003_2020_903_MOESM3_ESM.xlsx]

## Sheet: HDX Data
Protein state	Start	End	Sequence	Peptide Mass	RT	HDX time	Uptake	Uptake SD
mut	1	18	DAHKSEVAHRFKDLGEEN	2082	4.07674	0	0	0
mut	1	18	DAHKSEVAHRFKDLGEEN	2082	4.09629	0.25	1.71668	0.038406
mut	1	18	DAHKSEVAHRFKDLGEEN	2082	4.08583	1	2.11658	0.043263
mut	1	18	DAHKSEVAHRFKDLGEEN	2082	4.0685	10	2.484	0.021325
mut	1	18	DAHKSEVAHRFKDLGEEN	2082	4.07678	60	2.60962	0.025194
mut	1	18	DAHKSEVAHRFKDLGEEN	2082	4.06827	480	3.48464	0.029572
mut	1	18	DAHKSEVAHRFKDLGEEN	2082	4.08592	1440	4.42168	0.141013
mut	1	18	DAHKSEVAHRFKDLGEEN	2082	4.08001	2980	4.76669	0
mut	1	18	DAHKSEVAHRFKDLGEEN	2082	4.16679	3000	6.4958	0.021276
wt	1	18	DAHKSEVAHRFKDLGEEN	2082	4.07674	0	0	0
wt	1	18	DAHKSEVAHRFKDLGEEN	2082	4.10971	0.25	1.72772	0.04643
wt	1	18	DAHKSEVAHRFKDLGEEN	2082	4.08992	1	2.08182	0.111312
wt	1	18	DAHKSEVAHRFKDLGEEN	2082	4.07047	10	2.45646	0.014444
wt	1	18	DAHKSEVAHRFKDLGEEN	2082	4.0685	60	2.6145	0.030046
wt	1	18	DAHKSEVAHRFKDLGEEN	2082	4.06964	480	3.49016	0.043281
wt	1	18	DAHKSEVAHRFKDLGEEN	2082	4.09845	1440	4.32758	0.04549
wt	1	18	DAHKSEVAHRFKDLGEEN	2082	4.09183	2980	4.69087	0
wt	1	18	DAHKSEVAHRFKDLGEEN	2082	4.16328	3000	6.50098	0.037958
mut	1	24	DAHKSEVAHRFKDLGEENFKALVL	2753.44	5.92546	0	0	0
mut	1	24	DAHKSEVAHRFKDLGEENFKALVL	2753.44	6.06337	0.25	1.0517	0.01969
mut	1	24	DAHKSEVAHRFKDLGEENFKALVL	2753.44	6.05893	1	1.50486	0.033339
mut	1	24	DAHKSEVAHRFKDLGEENFKALVL	2753.44	6.04496	10	1.55724	0.059317
mut	1	24	DAHKSEVAHRFKDLGEENFKALVL	2753.44	6.04354	60	1.83423	0.082277
mut	1	24	DAHKSEVAHRFKDLGEENFKALVL	2753.44	6.03858	480	2.46106	0.075991
mut	1	24	DAHKSEVAHRFKDLGEENFKALVL	2753.44	6.08784	1440	3.20624	0.094784
mut	1	24	DAHKSEVAHRFKDLGEENFKALVL	2753.44	6.07355	2980	3.6567	4.54747e-13
mut	1	24	DAHKSEVAHRFKDLGEENFKALVL	2753.44	6.17286	3000	11.3734	0.046926
wt	1	24	DAHKSEVAHRFKDLGEENFKALVL	2753.44	5.92546	0	0	0
wt	1	24	DAHKSEVAHRFKDLGEENFKALVL	2753.44	6.0707	0.25	1.06924	0.063075
wt	1	24	DAHKSEVAHRFKDLGEENFKALVL	2753.44	6.05801	1	1.42526	0.106257
wt	1	24	DAHKSEVAHRFKDLGEENFKALVL	2753.44	6.04583	10	1.59065	0.12778
wt	1	24	DAHKSEVAHRFKDLGEENFKALVL	2753.44	6.04034	60	1.75649	0.108248
wt	1	24	DAHKSEVAHRFKDLGEENFKALVL	2753.44	6.04561	480	2.50159	0.215154
wt	1	24	DAHKSEVAHRFKDLGEENFKALVL	2753.44	6.09301	1440	3.17544	0.144125
wt	1	24	DAHKSEVAHRFKDLGEENFKALVL	2753.44	6.09134	2980	3.50814	4.54747e-13
wt	1	24	DAHKSEVAHRFKDLGEENFKALVL	2753.44	6.17449	3000	11.4623	0.045071
mut	25	48	IAFAQYLQQCPFEDHVKLVNEVTE	2821.39	7.24575	0	0	0
mut	25	48	IAFAQYLQQCPFEDHVKLVNEVTE	2821.39	7.33665	0.25	0.929984	0.014062
mut	25	48	IAFAQYLQQCPFEDHVKLVNEVTE	2821.39	7.3349	1	1.29965	0.029413
mut	25	48	IAFAQYLQQCPFEDHVKLVNEVTE	2821.39	7.30841	10	2.98647	0.080896
mut	25	48	IAFAQYLQQCPFEDHVKLVNEVTE	2821.39	7.31164	60	5.0046	0.020549
mut	25	48	IAFAQYLQQCPFEDHVKLVNEVTE	2821.39	7.31091	480	7.18626	0.066899
mut	25	48	IAFAQYLQQCPFEDHVKLVNEVTE	2821.39	7.3879	1440	8.38708	0.035299
mut	25	48	IAFAQYLQQCPFEDHVKLVNEVTE	2821.39	7.37587	2980	9.30529	0
mut	25	48	IAFAQYLQQCPFEDHVKLVNEVTE	2821.39	7.39657	3000	13.8785	0.066716
wt	25	48	IAFAQYLQQCPFEDHVKLVNEVTE	2821.39	7.24575	0	0	0
wt	25	48	IAFAQYLQQCPFEDHVKLVNEVTE	2821.39	7.34744	0.25	0.904318	0.043042
wt	25	48	IAFAQYLQQCPFEDHVKLVNEVTE	2821.39	7.28627	1	1.30117	0.008931
wt	25	48	IAFAQYLQQCPFEDHVKLVNEVTE	2821.39	7.32263	10	3.02482	0.029795
wt	25	48	IAFAQYLQQCPFEDHVKLVNEVTE	2821.39	7.31738	60	4.88666	0.082213
wt	25	48	IAFAQYLQQCPFEDHVKLVNEVTE	2821.39	7.32484	480	7.13124	0.020119
wt	25	48	IAFAQYLQQCPFEDHVKLVNEVTE	2821.39	7.39471	1440	8.32133	0.027579
wt	25	48	IAFAQYLQQCPFEDHVKLVNEVTE	2821.39	7.3922	2980	9.23126	0
wt	25	48	IAFAQYLQQCPFEDHVKLVNEVTE	2821.39	7.45019	3000	13.8379	0.077626
mut	31	42	LQQCPFEDHVKL	1456.73	5.89275	0	0	0
mut	31	42	LQQCPFEDHVKL	1456.73	5.98071	0.25	1.22616	0.012685
mut	31	42	LQQCPFEDHVKL	1456.73	5.97712	1	1.43792	0.019684
mut	31	42	LQQCPFEDHVKL	1456.73	5.96869	10	2.44966	0.033196
mut	31	42	LQQCPFEDHVKL	1456.73	5.96039	60	3.2085	0.035554
mut	31	42	LQQCPFEDHVKL	1456.73	5.96305	480	3.99771	0.023446
mut	31	42	LQQCPFEDHVKL	1456.73	6.00618	1440	4.23586	0.040817
mut	31	42	LQQCPFEDHVKL	1456.73	5.99707	2980	4.42208	0
mut	31	42	LQQCPFEDHVKL	1456.73	6.08149	3000	4.47692	0.005701
wt	31	42	LQQCPFEDHVKL	1456.73	5.89275	0	0	0
wt	31	42	LQQCPFEDHVKL	1456.73	5.98925	0.25	1.20708	0.025302
wt	31	42	LQQCPFEDHVKL	1456.73	5.97105	1	1.3986	0.029936
wt	31	42	LQQCPFEDHVKL	1456.73	5.9605	10	2.43947	0.026299
wt	31	42	LQQCPFEDHVKL	1456.73	5.95852	60	3.15764	0.01597
wt	31	42	LQQCPFEDHVKL	1456.73	5.96793	480	3.99146	0.022353
wt	31	42	LQQCPFEDHVKL	1456.73	6.01187	1440	4.24253	0.024442
wt	31	42	LQQCPFEDHVKL	1456.73	6.00572	2980	4.35094	0
wt	31	42	LQQCPFEDHVKL	1456.73	6.08542	3000	4.47416	0.024497
mut	49	57	FAKTCVADE	983.45	4.05063	0	0	0
mut	49	57	FAKTCVADE	983.45	4.12499	0.25	0.21727	0.009406
mut	49	57	FAKTCVADE	983.45	4.11342	1	0.315335	0.043555
mut	49	57	FAKTCVADE	983.45	4.09421	10	0.707687	0.024132
mut	49	57	FAKTCVADE	983.45	4.09618	60	1.07483	0.015223
mut	49	57	FAKTCVADE	983.45	4.09281	480	1.51532	0.068366
mut	49	57	FAKTCVADE	983.45	4.11718	1440	1.59644	0.008509
mut	49	57	FAKTCVADE	983.45	4.11393	2980	1.64889	0
mut	49	57	FAKTCVADE	983.45	4.17127	3000	3.77272	0.036727
wt	49	57	FAKTCVADE	983.45	4.05063	0	0	0
wt	49	57	FAKTCVADE	983.45	4.13719	0.25	0.220994	0.028351
wt	49	57	FAKTCVADE	983.45	4.11615	1	0.33669	0.014805
wt	49	57	FAKTCVADE	983.45	4.09559	10	0.685443	0.023825
wt	49	57	FAKTCVADE	983.45	4.09259	60	1.07225	0.057663
wt	49	57	FAKTCVADE	983.45	4.09755	480	1.52909	0.012647
wt	49	57	FAKTCVADE	983.45	4.12639	1440	1.64119	0.021502
wt	49	57	FAKTCVADE	983.45	4.1237	2980	1.65366	0
wt	49	57	FAKTCVADE	983.45	4.17264	3000	3.69523	0.072111
mut	49	76	FAKTCVADESAENCDKSLHTLFGDKLCT	3046.4	6.48643	0	0	0
mut	49	76	FAKTCVADESAENCDKSLHTLFGDKLCT	3046.4	6.60697	0.25	1.78212	0.040792
mut	49	76	FAKTCVADESAENCDKSLHTLFGDKLCT	3046.4	6.59874	1	2.63911	0.099112
mut	49	76	FAKTCVADESAENCDKSLHTLFGDKLCT	3046.4	6.5769	10	4.50973	0.070075
mut	49	76	FAKTCVADESAENCDKSLHTLFGDKLCT	3046.4	6.5716	60	6.50938	0.111088
mut	49	76	FAKTCVADESAENCDKSLHTLFGDKLCT	3046.4	6.57177	480	9.08226	0.053134
mut	49	76	FAKTCVADESAENCDKSLHTLFGDKLCT	3046.4	6.61923	1440	10.1579	0.02416
mut	49	76	FAKTCVADESAENCDKSLHTLFGDKLCT	3046.4	6.60958	2980	10.3237	0
mut	49	76	FAKTCVADESAENCDKSLHTLFGDKLCT	3046.4	6.66959	3000	14.7007	0.087678
wt	49	76	FAKTCVADESAENCDKSLHTLFGDKLCT	3046.4	6.48643	0	0	0
wt	49	76	FAKTCVADESAENCDKSLHTLFGDKLCT	3046.4	6.61685	0.25	1.83133	0.095492
wt	49	76	FAKTCVADESAENCDKSLHTLFGDKLCT	3046.4	6.58729	1	2.46223	0.071883
wt	49	76	FAKTCVADESAENCDKSLHTLFGDKLCT	3046.4	6.58664	10	4.3808	0.286935
wt	49	76	FAKTCVADESAENCDKSLHTLFGDKLCT	3046.4	6.56815	60	6.6198	0.030085
wt	49	76	FAKTCVADESAENCDKSLHTLFGDKLCT	3046.4	6.56866	480	9.10252	0.083486
wt	49	76	FAKTCVADESAENCDKSLHTLFGDKLCT	3046.4	6.6273	1440	10.1218	0.034307
wt	49	76	FAKTCVADESAENCDKSLHTLFGDKLCT	3046.4	6.62541	2980	10.2631	0
wt	49	76	FAKTCVADESAENCDKSLHTLFGDKLCT	3046.4	6.69002	3000	14.708	0.15835
mut	80	87	LRETYGEM	998.461	4.92455	0	0	0
mut	80	87	LRETYGEM	998.461	5.01035	0.25	2.51808	0.034867
mut	80	87	LRETYGEM	998.461	5.0006	1	3.06637	0.003009
mut	80	87	LRETYGEM	998.461	4.98308	10	3.25892	0.017301
mut	80	87	LRETYGEM	998.461	4.98935	60	3.25723	0.015242
mut	80	87	LRETYGEM	998.461	4.98684	480	3.21347	0.032259
mut	80	87	LRETYGEM	998.461	5.01136	1440	3.26282	0.006369
mut	80	87	LRETYGEM	998.461	5.00647	2980	3.19274	0
mut	80	87	LRETYGEM	998.461	5.08196	3000	3.23007	0.069802
wt	80	87	LRETYGEM	998.461	4.92455	0	0	0
wt	80	87	LRETYGEM	998.461	5.02015	0.25	2.44778	0.004481
wt	80	87	LRETYGEM	998.461	4.99994	1	2.98579	0.029738
wt	80	87	LRETYGEM	998.461	4.98569	10	3.26688	0.028235
wt	80	87	LRETYGEM	998.461	4.9837	60	3.21257	0.03364
wt	80	87	LRETYGEM	998.461	4.98582	480	3.23012	0.023974
wt	80	87	LRETYGEM	998.461	5.02074	1440	3.27641	0.011863
wt	80	87	LRETYGEM	998.461	5.0151	2980	3.15374	0
wt	80	87	LRETYGEM	998.461	5.08142	3000	3.23066	0.026721
mut	88	102	ADCCAKQEPERNECF	1742.69	4.86479	0	0	0
mut	88	102	ADCCAKQEPERNECF	1742.69	4.97124	0.25	1.23699	0.059195
mut	88	102	ADCCAKQEPERNECF	1742.69	4.96278	1	1.79843	0.091005
mut	88	102	ADCCAKQEPERNECF	1742.69	4.95163	10	3.47803	0.118421
mut	88	102	ADCCAKQEPERNECF	1742.69	4.95549	60	4.64196	0.05908
mut	88	102	ADCCAKQEPERNECF	1742.69	4.95143	480	5.85897	0.126838
mut	88	102	ADCCAKQEPERNECF	1742.69	4.96808	1440	6.24167	0.06331
mut	88	102	ADCCAKQEPERNECF	1742.69	4.96312	2980	6.24743	0
mut	88	102	ADCCAKQEPERNECF	1742.69	5.0721	3000	6.30938	0.039411
wt	88	102	ADCCAKQEPERNECF	1742.69	4.86479	0	0	0
wt	88	102	ADCCAKQEPERNECF	1742.69	4.98047	0.25	1.23836	0.051107
wt	88	102	ADCCAKQEPERNECF	1742.69	4.96032	1	1.79246	0.038217
wt	88	102	ADCCAKQEPERNECF	1742.69	4.94848	10	3.53299	0.147862
wt	88	102	ADCCAKQEPERNECF	1742.69	4.94656	60	4.68219	0.131469
wt	88	102	ADCCAKQEPERNECF	1742.69	4.96395	480	5.78937	0.073507
wt	88	102	ADCCAKQEPERNECF	1742.69	4.97582	1440	6.2697	0.064755
wt	88	102	ADCCAKQEPERNECF	1742.69	4.97109	2980	6.30207	0
wt	88	102	ADCCAKQEPERNECF	1742.69	5.06813	3000	6.28556	0.035675
mut	102	115	FLQHKDDNPNLPRL	1706.9	5.14151	0	0	0
mut	102	115	FLQHKDDNPNLPRL	1706.9	5.25341	0.25	1.70727	0.016044
mut	102	115	FLQHKDDNPNLPRL	1706.9	5.24604	1	2.30619	0.035719
mut	102	115	FLQHKDDNPNLPRL	1706.9	5.23585	10	2.96152	0.035499
mut	102	115	FLQHKDDNPNLPRL	1706.9	5.23755	60	3.14869	0.079648
mut	102	115	FLQHKDDNPNLPRL	1706.9	5.23758	480	3.35536	0.040008
mut	102	115	FLQHKDDNPNLPRL	1706.9	5.27231	1440	3.39411	0.013114
mut	102	115	FLQHKDDNPNLPRL	1706.9	5.2616	2980	3.30706	0
mut	102	115	FLQHKDDNPNLPRL	1706.9	5.35906	3000	3.38754	0.006358
wt	102	115	FLQHKDDNPNLPRL	1706.9	5.14151	0	0	0
wt	102	115	FLQHKDDNPNLPRL	1706.9	5.26159	0.25	1.73384	0.011973
wt	102	115	FLQHKDDNPNLPRL	1706.9	5.24676	1	2.23326	0.032311
wt	102	115	FLQHKDDNPNLPRL	1706.9	5.24002	10	3.00596	0.071902
wt	102	115	FLQHKDDNPNLPRL	1706.9	5.23057	60	3.12419	0.099152
wt	102	115	FLQHKDDNPNLPRL	1706.9	5.24121	480	3.33618	0.026776
wt	102	115	FLQHKDDNPNLPRL	1706.9	5.28041	1440	3.39585	0.03553
wt	102	115	FLQHKDDNPNLPRL	1706.9	5.27238	2980	3.34818	0
wt	102	115	FLQHKDDNPNLPRL	1706.9	5.35879	3000	3.44476	0.012521
mut	103	115	LQHKDDNPNLPRL	1559.83	4.87308	0	0	0
mut	103	115	LQHKDDNPNLPRL	1559.83	4.98124	0.25	1.81088	0.010644
mut	103	115	LQHKDDNPNLPRL	1559.83	4.98391	1	2.48395	0.123897
mut	103	115	LQHKDDNPNLPRL	1559.83	4.95997	10	3.09938	0.038428
mut	103	115	LQHKDDNPNLPRL	1559.83	4.96236	60	3.18738	0.021555
mut	103	115	LQHKDDNPNLPRL	1559.83	4.96684	480	3.1777	0.033787
mut	103	115	LQHKDDNPNLPRL	1559.83	4.99048	1440	3.2069	0.022013
mut	103	115	LQHKDDNPNLPRL	1559.83	4.98171	2980	3.14982	0
mut	103	115	LQHKDDNPNLPRL	1559.83	5.08809	3000	3.1239	0.053005
wt	103	115	LQHKDDNPNLPRL	1559.83	4.87308	0	0	0
wt	103	115	LQHKDDNPNLPRL	1559.83	4.98693	0.25	1.8638	0.045855
wt	103	115	LQHKDDNPNLPRL	1559.83	4.97181	1	2.41859	0.011943
wt	103	115	LQHKDDNPNLPRL	1559.83	4.95945	10	3.11999	0.022209
wt	103	115	LQHKDDNPNLPRL	1559.83	4.95404	60	3.21441	0.024424
wt	103	115	LQHKDDNPNLPRL	1559.83	4.96596	480	3.20486	0.025508
wt	103	115	LQHKDDNPNLPRL	1559.83	4.99797	1440	3.22792	0.016774
wt	103	115	LQHKDDNPNLPRL	1559.83	4.99023	2980	3.13731	0
wt	103	115	LQHKDDNPNLPRL	1559.83	5.08877	3000	3.13896	0.018285
mut	103	121	LQHKDDNPNLPRLVRPEVD	2255.19	4.73987	0	0	0
mut	103	121	LQHKDDNPNLPRLVRPEVD	2255.19	4.85688	0.25	2.454	0.157662
mut	103	121	LQHKDDNPNLPRLVRPEVD	2255.19	4.84275	1	3.87976	0.098163
mut	103	121	LQHKDDNPNLPRLVRPEVD	2255.19	4.83024	10	5.23407	0.071895
mut	103	121	LQHKDDNPNLPRLVRPEVD	2255.19	4.83379	60	5.41234	0.029055
mut	103	121	LQHKDDNPNLPRLVRPEVD	2255.19	4.8336	480	5.49136	0.069005
mut	103	121	LQHKDDNPNLPRLVRPEVD	2255.19	4.86273	1440	5.38297	0.052216
mut	103	121	LQHKDDNPNLPRLVRPEVD	2255.19	4.85299	2980	5.70528	0
mut	103	121	LQHKDDNPNLPRLVRPEVD	2255.19	4.93842	3000	5.84306	0.092364
wt	103	121	LQHKDDNPNLPRLVRPEVD	2255.19	4.73987	0	0	0
wt	103	121	LQHKDDNPNLPRLVRPEVD	2255.19	4.85461	0.25	2.55573	0.152522
wt	103	121	LQHKDDNPNLPRLVRPEVD	2255.19	4.83953	1	3.80588	0.032868
wt	103	121	LQHKDDNPNLPRLVRPEVD	2255.19	4.83865	10	5.24765	0.107564
wt	103	121	LQHKDDNPNLPRLVRPEVD	2255.19	4.83177	60	5.36238	0.072788
wt	103	121	LQHKDDNPNLPRLVRPEVD	2255.19	4.83417	480	5.36853	0.039953
wt	103	121	LQHKDDNPNLPRLVRPEVD	2255.19	4.86786	1440	5.4484	0.049146
wt	103	121	LQHKDDNPNLPRLVRPEVD	2255.19	4.86699	2980	5.69578	0
wt	103	121	LQHKDDNPNLPRLVRPEVD	2255.19	4.93915	3000	5.91864	0.080266
mut	128	134	HDNEETF	891.348	4.64019	0	0	0
mut	128	134	HDNEETF	891.348	4.7358	0.25	0.617764	0.002715
mut	128	134	HDNEETF	891.348	4.72104	1	1.03421	0.015051
mut	128	134	HDNEETF	891.348	4.70037	10	1.62503	0.00816
mut	128	134	HDNEETF	891.348	4.70648	60	1.76565	0.011367
mut	128	134	HDNEETF	891.348	4.70075	480	2.17764	0.029406
mut	128	134	HDNEETF	891.348	4.72621	1440	2.21153	0.019102
mut	128	134	HDNEETF	891.348	4.72185	2980	2.18769	0
mut	128	134	HDNEETF	891.348	4.79245	3000	2.19934	0.045614
wt	128	134	HDNEETF	891.348	4.64019	0	0	0
wt	128	134	HDNEETF	891.348	4.74774	0.25	0.633633	0.01611
wt	128	134	HDNEETF	891.348	4.72462	1	1.04234	0.02702
wt	128	134	HDNEETF	891.348	4.69993	10	1.60029	0.023423
wt	128	134	HDNEETF	891.348	4.69997	60	1.79585	0.007298
wt	128	134	HDNEETF	891.348	4.70006	480	2.19522	0.036511
wt	128	134	HDNEETF	891.348	4.73485	1440	2.25382	0.005031
wt	128	134	HDNEETF	891.348	4.72666	2980	2.196	0
wt	128	134	HDNEETF	891.348	4.79254	3000	2.28149	0.09066
mut	135	141	LKKYLYE	956.545	4.61172	0	0	0
mut	135	141	LKKYLYE	956.545	4.72	0.25	0.050577	0.004257
mut	135	141	LKKYLYE	956.545	4.70985	1	0.072468	0.016958
mut	135	141	LKKYLYE	956.545	4.69242	10	0.043209	0.023163
mut	135	141	LKKYLYE	956.545	4.69624	60	0.07928	0.027829
mut	135	141	LKKYLYE	956.545	4.69439	480	0.219493	0.012791
mut	135	141	LKKYLYE	956.545	4.72164	1440	0.456876	0.058367
mut	135	141	LKKYLYE	956.545	4.71141	2980	0.602075	0
mut	135	141	LKKYLYE	956.545	4.8029	3000	3.18165	0.005142
wt	135	141	LKKYLYE	956.545	4.61172	0	0	0
wt	135	141	LKKYLYE	956.545	4.73153	0.25	0.047604	0.011136
wt	135	141	LKKYLYE	956.545	4.71218	1	0.091656	0.011769
wt	135	141	LKKYLYE	956.545	4.69369	10	0.056589	0.019023
wt	135	141	LKKYLYE	956.545	4.6893	60	0.102291	0.025209
wt	135	141	LKKYLYE	956.545	4.69578	480	0.237224	0.012885
wt	135	141	LKKYLYE	956.545	4.73163	1440	0.386407	0.016946
wt	135	141	LKKYLYE	956.545	4.7208	2980	0.545957	0
wt	135	141	LKKYLYE	956.545	4.79977	3000	3.15695	0.021062
mut	142	149	IARRHPYF	1059.58	4.52686	0	0	0
mut	142	149	IARRHPYF	1059.58	4.62374	0.25	0.243397	0.093846
mut	142	149	IARRHPYF	1059.58	4.65221	1	0.375278	0.075317
mut	142	149	IARRHPYF	1059.58	4.63281	10	1.03653	0.042713
mut	142	149	IARRHPYF	1059.58	4.63169	60	1.2958	0.068732
mut	142	149	IARRHPYF	1059.58	4.63098	480	1.49532	0.05415
mut	142	149	IARRHPYF	1059.58	4.6544	1440	1.62409	0.056155
mut	142	149	IARRHPYF	1059.58	4.64038	2980	1.6635	0.067028
mut	142	149	IARRHPYF	1059.58	4.79118	3000	2.48294	0.040122
wt	142	149	IARRHPYF	1059.58	4.52686	0	0	0
wt	142	149	IARRHPYF	1059.58	4.62085	0.25	0.231959	0.096768
wt	142	149	IARRHPYF	1059.58	4.65399	1	0.372917	0.094102
wt	142	149	IARRHPYF	1059.58	4.62754	10	1.02981	0.046026
wt	142	149	IARRHPYF	1059.58	4.62111	60	1.31503	0.05403
wt	142	149	IARRHPYF	1059.58	4.63003	480	1.49846	0.060077
wt	142	149	IARRHPYF	1059.58	4.66513	1440	1.60765	0.053833
wt	142	149	IARRHPYF	1059.58	4.6541	2980	1.67221	0.069025
wt	142	149	IARRHPYF	1059.58	4.7952	3000	2.43035	0.058648
mut	142	151	IARRHPYFYA	1293.69	4.91386	0	0	0
mut	142	151	IARRHPYFYA	1293.69	5.0525	0.25	0.163829	0.005608
mut	142	151	IARRHPYFYA	1293.69	5.0359	1	0.488512	0.017982
mut	142	151	IARRHPYFYA	1293.69	5.00845	10	1.75383	0.033232
mut	142	151	IARRHPYFYA	1293.69	5.01318	60	2.43577	0.003674
mut	142	151	IARRHPYFYA	1293.69	5.00979	480	2.69801	0.031506
mut	142	151	IARRHPYFYA	1293.69	5.05009	1440	2.83526	0.016194
mut	142	151	IARRHPYFYA	1293.69	5.03202	2980	2.84511	0
mut	142	151	IARRHPYFYA	1293.69	5.17337	3000	3.69152	0.061097
wt	142	151	IARRHPYFYA	1293.69	4.91386	0	0	0
wt	142	151	IARRHPYFYA	1293.69	5.05613	0.25	0.171446	0.031107
wt	142	151	IARRHPYFYA	1293.69	5.0342	1	0.478357	0.047263
wt	142	151	IARRHPYFYA	1293.69	5.01175	10	1.64476	0.084587
wt	142	151	IARRHPYFYA	1293.69	5.00378	60	2.40322	0.02927
wt	142	151	IARRHPYFYA	1293.69	5.00669	480	2.67607	0.027872
wt	142	151	IARRHPYFYA	1293.69	5.0578	1440	2.78732	0.05273
wt	142	151	IARRHPYFYA	1293.69	5.05238	2980	2.85819	0
wt	142	151	IARRHPYFYA	1293.69	5.17095	3000	3.61429	0.067085
mut	142	155	IARRHPYFYAPELL	1745.95	6.50667	0	0	0
mut	142	155	IARRHPYFYAPELL	1745.95	6.65872	0.25	0.366772	0.055902
mut	142	155	IARRHPYFYAPELL	1745.95	6.65086	1	0.685224	0.017577
mut	142	155	IARRHPYFYAPELL	1745.95	6.63309	10	2.04599	0.063493
mut	142	155	IARRHPYFYAPELL	1745.95	6.63746	60	3.17079	0.026581
mut	142	155	IARRHPYFYAPELL	1745.95	6.63201	480	4.34784	0.052664
mut	142	155	IARRHPYFYAPELL	1745.95	6.68417	1440	4.85994	0.035869
mut	142	155	IARRHPYFYAPELL	1745.95	6.66641	2980	4.85912	0
mut	142	155	IARRHPYFYAPELL	1745.95	6.77486	3000	5.80986	0.042019
wt	142	155	IARRHPYFYAPELL	1745.95	6.50667	0	0	0
wt	142	155	IARRHPYFYAPELL	1745.95	6.67097	0.25	0.402629	0.009215
wt	142	155	IARRHPYFYAPELL	1745.95	6.63377	1	0.705708	0.016318
wt	142	155	IARRHPYFYAPELL	1745.95	6.63392	10	2.0046	0.086485
wt	142	155	IARRHPYFYAPELL	1745.95	6.63148	60	3.09165	0.028124
wt	142	155	IARRHPYFYAPELL	1745.95	6.6411	480	4.26507	0.019312
wt	142	155	IARRHPYFYAPELL	1745.95	6.69303	1440	4.84153	0.015535
wt	142	155	IARRHPYFYAPELL	1745.95	6.68823	2980	4.81474	0
wt	142	155	IARRHPYFYAPELL	1745.95	6.8014	3000	5.71369	0.029471
mut	156	165	FFAKRYKAAF	1248.69	4.98388	0	0	0
mut	156	165	FFAKRYKAAF	1248.69	5.12736	0.25	0.054276	0.016201
mut	156	165	FFAKRYKAAF	1248.69	5.11893	1	0.045107	0.00475
mut	156	165	FFAKRYKAAF	1248.69	5.10066	10	0.201779	0.028747
mut	156	165	FFAKRYKAAF	1248.69	5.10771	60	0.79655	0.030801
mut	156	165	FFAKRYKAAF	1248.69	5.10664	480	1.7118	0.03004
mut	156	165	FFAKRYKAAF	1248.69	5.13579	1440	2.23191	0.13718
mut	156	165	FFAKRYKAAF	1248.69	5.12488	2980	2.51186	0
mut	156	165	FFAKRYKAAF	1248.69	5.24471	3000	5.26301	0.029144
wt	156	165	FFAKRYKAAF	1248.69	4.98388	0	0	0
wt	156	165	FFAKRYKAAF	1248.69	5.13551	0.25	0.052185	0.003642
wt	156	165	FFAKRYKAAF	1248.69	5.11914	1	0.098562	0.022982
wt	156	165	FFAKRYKAAF	1248.69	5.10152	10	0.183709	0.043766
wt	156	165	FFAKRYKAAF	1248.69	5.09339	60	0.838104	0.098952
wt	156	165	FFAKRYKAAF	1248.69	5.0935	480	1.72366	0.054008
wt	156	165	FFAKRYKAAF	1248.69	5.13997	1440	2.12281	0.01822
wt	156	165	FFAKRYKAAF	1248.69	5.1356	2980	2.33016	0
wt	156	165	FFAKRYKAAF	1248.69	5.24524	3000	5.26249	0.014063
mut	166	178	TECCQAADKAACL	1326.55	5.10082	0	0	0
mut	166	178	TECCQAADKAACL	1326.55	5.1859	0.25	2.35931	0.047901
mut	166	178	TECCQAADKAACL	1326.55	5.17708	1	3.11657	0.107632
mut	166	178	TECCQAADKAACL	1326.55	5.15498	10	4.14275	0.103774
mut	166	178	TECCQAADKAACL	1326.55	5.16744	60	4.73628	0.047865
mut	166	178	TECCQAADKAACL	1326.55	5.15925	480	5.53122	0.050824
mut	166	178	TECCQAADKAACL	1326.55	5.19337	1440	6.10161	0.056796
mut	166	178	TECCQAADKAACL	1326.55	5.18667	2980	6.01633	0
mut	166	178	TECCQAADKAACL	1326.55	5.25964	3000	6.14225	0.083188
wt	166	178	TECCQAADKAACL	1326.55	5.10082	0	0	0
wt	166	178	TECCQAADKAACL	1326.55	5.19933	0.25	2.41204	0.050941
wt	166	178	TECCQAADKAACL	1326.55	5.17791	1	3.05366	0.050088
wt	166	178	TECCQAADKAACL	1326.55	5.16978	10	4.11911	0.065177
wt	166	178	TECCQAADKAACL	1326.55	5.15636	60	4.777	0.005639
wt	166	178	TECCQAADKAACL	1326.55	5.16104	480	5.55006	0.090467
wt	166	178	TECCQAADKAACL	1326.55	5.20105	1440	6.06765	0.026571
wt	166	178	TECCQAADKAACL	1326.55	5.19636	2980	6.06163	0
wt	166	178	TECCQAADKAACL	1326.55	5.25635	3000	6.03598	0.107622
mut	183	200	DELRDEGKASSAKQRLKC	2034.04	3.48575	0	0	0
mut	183	200	DELRDEGKASSAKQRLKC	2034.04	3.58734	0.25	0.677796	0.030949
mut	183	200	DELRDEGKASSAKQRLKC	2034.04	3.57144	1	0.758534	0.043257
mut	183	200	DELRDEGKASSAKQRLKC	2034.04	3.55368	10	1.69708	0.111674
mut	183	200	DELRDEGKASSAKQRLKC	2034.04	3.55348	60	4.82651	0.028298
mut	183	200	DELRDEGKASSAKQRLKC	2034.04	3.54388	480	7.9164	0.058738
mut	183	200	DELRDEGKASSAKQRLKC	2034.04	3.56224	1440	8.28824	0.053767
mut	183	200	DELRDEGKASSAKQRLKC	2034.04	3.55751	2980	8.23081	0
mut	183	200	DELRDEGKASSAKQRLKC	2034.04	3.62789	3000	9.25264	0.044366
wt	183	200	DELRDEGKASSAKQRLKC	2034.04	3.48575	0	0	0
wt	183	200	DELRDEGKASSAKQRLKC	2034.04	3.59378	0.25	0.713671	0.052034
wt	183	200	DELRDEGKASSAKQRLKC	2034.04	3.5799	1	0.783852	0.007462
wt	183	200	DELRDEGKASSAKQRLKC	2034.04	3.55304	10	1.57499	0.034416
wt	183	200	DELRDEGKASSAKQRLKC	2034.04	3.54935	60	4.85518	0.072542
wt	183	200	DELRDEGKASSAKQRLKC	2034.04	3.55096	480	7.90932	0.047009
wt	183	200	DELRDEGKASSAKQRLKC	2034.04	3.57372	1440	8.28494	0.031121
wt	183	200	DELRDEGKASSAKQRLKC	2034.04	3.56971	2980	8.25983	0
wt	183	200	DELRDEGKASSAKQRLKC	2034.04	3.62344	3000	9.30311	0.138712
mut	185	200	LRDEGKASSAKQRLKC	1789.97	3.02958	0	0	0
mut	185	200	LRDEGKASSAKQRLKC	1789.97	3.06715	0.25	0.540208	0.006276
mut	185	200	LRDEGKASSAKQRLKC	1789.97	3.04786	1	0.620162	0.053997
mut	185	200	LRDEGKASSAKQRLKC	1789.97	3.02779	10	1.54347	0.032656
mut	185	200	LRDEGKASSAKQRLKC	1789.97	2.93024	60	3.91537	0.017157
mut	185	200	LRDEGKASSAKQRLKC	1789.97	3.00661	480	6.4852	0.045681
mut	185	200	LRDEGKASSAKQRLKC	1789.97	3.01979	1440	7.03554	0.045415
mut	185	200	LRDEGKASSAKQRLKC	1789.97	3.01479	2980	7.03902	0
mut	185	200	LRDEGKASSAKQRLKC	1789.97	3.11331	3000	7.45954	0.001336
wt	185	200	LRDEGKASSAKQRLKC	1789.97	3.02958	0	0	0
wt	185	200	LRDEGKASSAKQRLKC	1789.97	3.07811	0.25	0.566124	0.013951
wt	185	200	LRDEGKASSAKQRLKC	1789.97	3.05512	1	0.641244	0.04783
wt	185	200	LRDEGKASSAKQRLKC	1789.97	3.01902	10	1.49122	0.102945
wt	185	200	LRDEGKASSAKQRLKC	1789.97	3.01093	60	3.94074	0.089369
wt	185	200	LRDEGKASSAKQRLKC	1789.97	3.01283	480	6.52574	0.050637
wt	185	200	LRDEGKASSAKQRLKC	1789.97	3.03574	1440	7.0158	0.016429
wt	185	200	LRDEGKASSAKQRLKC	1789.97	3.02116	2980	6.95552	2.27374e-13
wt	185	200	LRDEGKASSAKQRLKC	1789.97	3.10762	3000	7.43898	0.064467
mut	201	210	ASLQKFGERA	1106.6	4.26678	0	0	0
mut	201	210	ASLQKFGERA	1106.6	4.36082	0.25	1.43227	0.044619
mut	201	210	ASLQKFGERA	1106.6	4.34945	1	1.79426	0.024203
mut	201	210	ASLQKFGERA	1106.6	4.32347	10	3.69573	0.034199
mut	201	210	ASLQKFGERA	1106.6	4.32482	60	4.99835	0.042408
mut	201	210	ASLQKFGERA	1106.6	4.32228	480	5.10395	0.049813
mut	201	210	ASLQKFGERA	1106.6	4.34915	1440	5.0357	0.020412
mut	201	210	ASLQKFGERA	1106.6	4.34442	2980	5.1862	0
mut	201	210	ASLQKFGERA	1106.6	4.42392	3000	5.26116	0.023448
wt	201	210	ASLQKFGERA	1106.6	4.26678	0	0	0
wt	201	210	ASLQKFGERA	1106.6	4.3691	0.25	1.43787	0.019188
wt	201	210	ASLQKFGERA	1106.6	4.34912	1	1.79195	0.023836
wt	201	210	ASLQKFGERA	1106.6	4.32663	10	3.66836	0.11946
wt	201	210	ASLQKFGERA	1106.6	4.32053	60	4.96092	0.037394
wt	201	210	ASLQKFGERA	1106.6	4.32393	480	5.07917	0.041164
wt	201	210	ASLQKFGERA	1106.6	4.35893	1440	5.08784	0.05211
wt	201	210	ASLQKFGERA	1106.6	4.35108	2980	5.1193	0
wt	201	210	ASLQKFGERA	1106.6	4.4224	3000	5.25581	0.01761
mut	201	219	ASLQKFGERAFKAWAVARL	2149.2	6.62534	0	0	0
mut	201	219	ASLQKFGERAFKAWAVARL	2149.2	6.78475	0.25	1.28348	0.05737
mut	201	219	ASLQKFGERAFKAWAVARL	2149.2	6.77694	1	1.72237	0.011171
mut	201	219	ASLQKFGERAFKAWAVARL	2149.2	6.74633	10	3.42494	0.092041
mut	201	219	ASLQKFGERAFKAWAVARL	2149.2	6.73714	60	5.23376	0.027719
mut	201	219	ASLQKFGERAFKAWAVARL	2149.2	6.75043	480	5.81563	0.100399
mut	201	219	ASLQKFGERAFKAWAVARL	2149.2	6.80049	1440	6.57466	0.080308
mut	201	219	ASLQKFGERAFKAWAVARL	2149.2	6.79433	2980	6.66716	0
mut	201	219	ASLQKFGERAFKAWAVARL	2149.2	6.83953	3000	12.7222	0.135174
wt	201	219	ASLQKFGERAFKAWAVARL	2149.2	6.62534	0	0	0
wt	201	219	ASLQKFGERAFKAWAVARL	2149.2	6.78976	0.25	1.29415	0.030739
wt	201	219	ASLQKFGERAFKAWAVARL	2149.2	6.77132	1	1.70297	0.019473
wt	201	219	ASLQKFGERAFKAWAVARL	2149.2	6.75047	10	3.41038	0.087726
wt	201	219	ASLQKFGERAFKAWAVARL	2149.2	6.74239	60	5.25249	0.034948
wt	201	219	ASLQKFGERAFKAWAVARL	2149.2	6.7543	480	5.64788	0.078232
wt	201	219	ASLQKFGERAFKAWAVARL	2149.2	6.80315	1440	6.51732	0.124338
wt	201	219	ASLQKFGERAFKAWAVARL	2149.2	6.81022	2980	6.84753	0
wt	201	219	ASLQKFGERAFKAWAVARL	2149.2	6.88231	3000	12.7494	0.145712
mut	211	219	FKAWAVARL	1061.63	6.30632	0	0	0
mut	211	219	FKAWAVARL	1061.63	6.35184	0.25	0.152174	0.022658
mut	211	219	FKAWAVARL	1061.63	6.34386	1	0.141723	0.012504
mut	211	219	FKAWAVARL	1061.63	6.32449	10	0.142721	0.013473
mut	211	219	FKAWAVARL	1061.63	6.33132	60	0.1634	0.009933
mut	211	219	FKAWAVARL	1061.63	6.33118	480	0.287069	0.02346
mut	211	219	FKAWAVARL	1061.63	6.37941	1440	0.411185	0.048289
mut	211	219	FKAWAVARL	1061.63	6.3702	2980	0.494551	0
mut	211	219	FKAWAVARL	1061.63	6.45075	3000	5.53819	0.003712
wt	211	219	FKAWAVARL	1061.63	6.30632	0	0	0
wt	211	219	FKAWAVARL	1061.63	6.35932	0.25	0.151474	0.005529
wt	211	219	FKAWAVARL	1061.63	6.33832	1	0.152607	0.01197
wt	211	219	FKAWAVARL	1061.63	6.3311	10	0.150209	0.0062
wt	211	219	FKAWAVARL	1061.63	6.32827	60	0.175668	0.015596
wt	211	219	FKAWAVARL	1061.63	6.33182	480	0.279199	0.024453
wt	211	219	FKAWAVARL	1061.63	6.38536	1440	0.398988	0.014115
wt	211	219	FKAWAVARL	1061.63	6.38721	2980	0.54404	0
wt	211	219	FKAWAVARL	1061.63	6.46343	3000	5.54139	0.01764
mut	216	228	VARLSQRFPKAEF	1548.86	5.30547	0	0	0
mut	216	228	VARLSQRFPKAEF	1548.86	5.32909	0.25	0.384967	0.009465
mut	216	228	VARLSQRFPKAEF	1548.86	5.32029	1	0.523025	0.043592
mut	216	228	VARLSQRFPKAEF	1548.86	5.30506	10	0.991656	0.064256
mut	216	228	VARLSQRFPKAEF	1548.86	5.31196	60	1.14555	0.025037
mut	216	228	VARLSQRFPKAEF	1548.86	5.30184	480	1.47375	0.038519
mut	216	228	VARLSQRFPKAEF	1548.86	5.34659	1440	1.49029	0.003971
mut	216	228	VARLSQRFPKAEF	1548.86	5.33542	2980	1.5154	2.27374e-13
mut	216	228	VARLSQRFPKAEF	1548.86	5.43839	3000	6.23724	0.027278
wt	216	228	VARLSQRFPKAEF	1548.86	5.30547	0	0	0
wt	216	228	VARLSQRFPKAEF	1548.86	5.33338	0.25	0.393876	0.052931
wt	216	228	VARLSQRFPKAEF	1548.86	5.32096	1	0.520442	0.023908
wt	216	228	VARLSQRFPKAEF	1548.86	5.30555	10	0.943322	0.036251
wt	216	228	VARLSQRFPKAEF	1548.86	5.30243	60	1.16071	0.027755
wt	216	228	VARLSQRFPKAEF	1548.86	5.30924	480	1.49487	0.028478
wt	216	228	VARLSQRFPKAEF	1548.86	5.35049	1440	1.5042	0.028181
wt	216	228	VARLSQRFPKAEF	1548.86	5.35135	2980	1.51565	2.27374e-13
wt	216	228	VARLSQRFPKAEF	1548.86	5.44025	3000	6.25941	0.035935
mut	220	228	SQRFPKAEF	1109.57	5.10242	0	0	0
mut	220	228	SQRFPKAEF	1109.57	5.21102	0.25	0.506107	0.035989
mut	220	228	SQRFPKAEF	1109.57	5.20198	1	0.619171	0.016313
mut	220	228	SQRFPKAEF	1109.57	5.18374	10	1.03523	0.00729
mut	220	228	SQRFPKAEF	1109.57	5.18404	60	1.24765	0.015626
mut	220	228	SQRFPKAEF	1109.57	5.18481	480	1.53693	0.008561
mut	220	228	SQRFPKAEF	1109.57	5.22126	1440	1.54217	0.005062
mut	220	228	SQRFPKAEF	1109.57	5.21273	2980	1.54232	0
mut	220	228	SQRFPKAEF	1109.57	5.3071	3000	3.92037	0.052094
wt	220	228	SQRFPKAEF	1109.57	5.10242	0	0	0
wt	220	228	SQRFPKAEF	1109.57	5.22324	0.25	0.521655	0.006828
wt	220	228	SQRFPKAEF	1109.57	5.19985	1	0.64027	0.016201
wt	220	228	SQRFPKAEF	1109.57	5.19048	10	1.02223	0.010425
wt	220	228	SQRFPKAEF	1109.57	5.18056	60	1.26008	0.008591
wt	220	228	SQRFPKAEF	1109.57	5.19344	480	1.53442	0.019215
wt	220	228	SQRFPKAEF	1109.57	5.2298	1440	1.56643	0.00796
wt	220	228	SQRFPKAEF	1109.57	5.22406	2980	1.55883	0
wt	220	228	SQRFPKAEF	1109.57	5.31005	3000	3.86338	0.036402
mut	229	251	AEVSKLVTDLTKVHTECCHGDLL	2511.26	6.76743	0	0	0
mut	229	251	AEVSKLVTDLTKVHTECCHGDLL	2511.26	6.90796	0.25	0.185745	0.004699
mut	229	251	AEVSKLVTDLTKVHTECCHGDLL	2511.26	6.90345	1	0.197892	0.016565
mut	229	251	AEVSKLVTDLTKVHTECCHGDLL	2511.26	6.88572	10	0.651304	0.151819
mut	229	251	AEVSKLVTDLTKVHTECCHGDLL	2511.26	6.88743	60	1.35111	0.116299
mut	229	251	AEVSKLVTDLTKVHTECCHGDLL	2511.26	6.88436	480	3.54812	0.140536
mut	229	251	AEVSKLVTDLTKVHTECCHGDLL	2511.26	6.93207	1440	3.94294	0.096061
mut	229	251	AEVSKLVTDLTKVHTECCHGDLL	2511.26	6.92739	2980	4.96182	0
wt	229	251	AEVSKLVTDLTKVHTECCHGDLL	2511.26	6.76743	0	0	0
wt	229	251	AEVSKLVTDLTKVHTECCHGDLL	2511.26	6.91315	0.25	0.242623	0.038931
wt	229	251	AEVSKLVTDLTKVHTECCHGDLL	2511.26	6.87431	1	0.317314	0.155512
wt	229	251	AEVSKLVTDLTKVHTECCHGDLL	2511.26	6.88825	10	0.56112	0.037387
wt	229	251	AEVSKLVTDLTKVHTECCHGDLL	2511.26	6.88808	60	1.20848	0.180485
wt	229	251	AEVSKLVTDLTKVHTECCHGDLL	2511.26	6.87071	480	3.49559	0.102825
wt	229	251	AEVSKLVTDLTKVHTECCHGDLL	2511.26	6.9339	1440	4.0064	0.030312
wt	229	251	AEVSKLVTDLTKVHTECCHGDLL	2511.26	6.9319	2980	4.8453	0
mut	229	252	AEVSKLVTDLTKVHTECCHGDLLE	2640.3	6.49318	0	0	0
mut	229	252	AEVSKLVTDLTKVHTECCHGDLLE	2640.3	6.63623	0.25	0.369595	0.021507
mut	229	252	AEVSKLVTDLTKVHTECCHGDLLE	2640.3	6.62842	1	0.388522	0.002437
mut	229	252	AEVSKLVTDLTKVHTECCHGDLLE	2640.3	6.63079	10	0.709824	0.133205
mut	229	252	AEVSKLVTDLTKVHTECCHGDLLE	2640.3	6.62798	60	1.33829	0.214095
mut	229	252	AEVSKLVTDLTKVHTECCHGDLLE	2640.3	6.61144	480	2.39429	0.059457
mut	229	252	AEVSKLVTDLTKVHTECCHGDLLE	2640.3	6.6622	1440	3.95893	0.042729
mut	229	252	AEVSKLVTDLTKVHTECCHGDLLE	2640.3	6.64133	2980	6.01657	0
wt	229	252	AEVSKLVTDLTKVHTECCHGDLLE	2640.3	6.49318	0	0	0
wt	229	252	AEVSKLVTDLTKVHTECCHGDLLE	2640.3	6.64416	0.25	0.40333	0.094321
wt	229	252	AEVSKLVTDLTKVHTECCHGDLLE	2640.3	6.61776	1	0.459592	0.065235
wt	229	252	AEVSKLVTDLTKVHTECCHGDLLE	2640.3	6.61706	10	0.675797	0.085271
wt	229	252	AEVSKLVTDLTKVHTECCHGDLLE	2640.3	6.61712	60	1.48981	0.144772
wt	229	252	AEVSKLVTDLTKVHTECCHGDLLE	2640.3	6.61693	480	2.25805	0.067319
wt	229	252	AEVSKLVTDLTKVHTECCHGDLLE	2640.3	6.66836	1440	3.99309	0.075175
wt	229	252	AEVSKLVTDLTKVHTECCHGDLLE	2640.3	6.64858	2980	5.95426	0
mut	235	250	VTDLTKVHTECCHGDL	1770.81	4.90095	0	0	0
mut	235	250	VTDLTKVHTECCHGDL	1770.81	5.00801	0.25	0.325106	0.02264
mut	235	250	VTDLTKVHTECCHGDL	1770.81	5.00272	1	0.384575	0.015834
mut	235	250	VTDLTKVHTECCHGDL	1770.81	4.99166	10	0.798859	0.043503
mut	235	250	VTDLTKVHTECCHGDL	1770.81	4.99206	60	1.45408	0.060166
mut	235	250	VTDLTKVHTECCHGDL	1770.81	4.99771	480	2.37614	0.150444
mut	235	250	VTDLTKVHTECCHGDL	1770.81	5.01852	1440	3.06147	0.240096
mut	235	250	VTDLTKVHTECCHGDL	1770.81	5.00685	2980	2.95966	0
mut	235	250	VTDLTKVHTECCHGDL	1770.81	5.08196	3000	5.37256	0.053219
wt	235	250	VTDLTKVHTECCHGDL	1770.81	4.90095	0	0	0
wt	235	250	VTDLTKVHTECCHGDL	1770.81	5.01508	0.25	0.305925	0.031848
wt	235	250	VTDLTKVHTECCHGDL	1770.81	4.99915	1	0.384764	0.017541
wt	235	250	VTDLTKVHTECCHGDL	1770.81	4.99505	10	0.781323	0.01063
wt	235	250	VTDLTKVHTECCHGDL	1770.81	4.99102	60	1.50916	0.206888
wt	235	250	VTDLTKVHTECCHGDL	1770.81	4.99314	480	2.51642	0.108283
wt	235	250	VTDLTKVHTECCHGDL	1770.81	5.02686	1440	3.01251	0.041395
wt	235	250	VTDLTKVHTECCHGDL	1770.81	5.01869	2980	2.99858	0
wt	235	250	VTDLTKVHTECCHGDL	1770.81	5.08636	3000	5.42465	0.019076
mut	235	252	VTDLTKVHTECCHGDLLE	2012.94	5.34005	0	0	0
mut	235	252	VTDLTKVHTECCHGDLLE	2012.94	5.44345	0.25	0.417569	0.030444
mut	235	252	VTDLTKVHTECCHGDLLE	2012.94	5.43769	1	0.487384	0.037113
mut	235	252	VTDLTKVHTECCHGDLLE	2012.94	5.42109	10	0.987722	0.050035
mut	235	252	VTDLTKVHTECCHGDLLE	2012.94	5.4227	60	1.9476	0.127797
mut	235	252	VTDLTKVHTECCHGDLLE	2012.94	5.42247	480	3.25019	0.108107
mut	235	252	VTDLTKVHTECCHGDLLE	2012.94	5.45602	1440	3.91475	0.223756
mut	235	252	VTDLTKVHTECCHGDLLE	2012.94	5.4457	2980	3.88293	2.27374e-13
mut	235	252	VTDLTKVHTECCHGDLLE	2012.94	5.51711	3000	6.38494	0.025771
wt	235	252	VTDLTKVHTECCHGDLLE	2012.94	5.34005	0	0	0
wt	235	252	VTDLTKVHTECCHGDLLE	2012.94	5.44582	0.25	0.436842	0.017287
wt	235	252	VTDLTKVHTECCHGDLLE	2012.94	5.43465	1	0.507106	0.039135
wt	235	252	VTDLTKVHTECCHGDLLE	2012.94	5.42214	10	0.993482	0.065403
wt	235	252	VTDLTKVHTECCHGDLLE	2012.94	5.41988	60	2.009	0.19454
wt	235	252	VTDLTKVHTECCHGDLLE	2012.94	5.42094	480	3.26603	0.089708
wt	235	252	VTDLTKVHTECCHGDLLE	2012.94	5.46043	1440	3.84082	0.085897
wt	235	252	VTDLTKVHTECCHGDLLE	2012.94	5.45704	2980	3.76052	2.27374e-13
wt	235	252	VTDLTKVHTECCHGDLLE	2012.94	5.51962	3000	6.17471	0.175368
mut	253	260	CADDRADL	878.367	4.17416	0	0	0
mut	253	260	CADDRADL	878.367	4.26254	0.25	0.22953	0.002086
mut	253	260	CADDRADL	878.367	4.24708	1	0.213806	0.032128
mut	253	260	CADDRADL	878.367	4.22927	10	0.265732	0.017434
mut	253	260	CADDRADL	878.367	4.23139	60	0.264312	0.013117
mut	253	260	CADDRADL	878.367	4.22972	480	0.305432	0.02944
mut	253	260	CADDRADL	878.367	4.25075	1440	0.490778	0.055865
mut	253	260	CADDRADL	878.367	4.24637	2980	0.540541	0
mut	253	260	CADDRADL	878.367	4.30867	3000	2.44915	0.040398
wt	253	260	CADDRADL	878.367	4.17416	0	0	0
wt	253	260	CADDRADL	878.367	4.27294	0.25	0.238727	0.006846
wt	253	260	CADDRADL	878.367	4.25128	1	0.240241	0.064037
wt	253	260	CADDRADL	878.367	4.22989	10	0.232357	0.071317
wt	253	260	CADDRADL	878.367	4.22808	60	0.267389	0.029613
wt	253	260	CADDRADL	878.367	4.23483	480	0.334964	0.015539
wt	253	260	CADDRADL	878.367	4.26073	1440	0.455766	0.072965
wt	253	260	CADDRADL	878.367	4.25464	2980	0.486724	0
wt	253	260	CADDRADL	878.367	4.30668	3000	2.44178	0.030178
mut	254	260	ADDRADL	775.358	4.0509	0	0	0
mut	254	260	ADDRADL	775.358	4.1262	0.25	0.080942	0.015693
mut	254	260	ADDRADL	775.358	4.11561	1	0.089809	0.007983
mut	254	260	ADDRADL	775.358	4.09492	10	0.052903	0.012535
mut	254	260	ADDRADL	775.358	4.09465	60	0.075478	0.01683
mut	254	260	ADDRADL	775.358	4.09542	480	0.122046	0.06311
mut	254	260	ADDRADL	775.358	4.11532	1440	0.29233	0.033304
mut	254	260	ADDRADL	775.358	4.11048	2980	0.457064	0
mut	254	260	ADDRADL	775.358	4.17273	3000	2.04536	0.010393
wt	254	260	ADDRADL	775.358	4.0509	0	0	0
wt	254	260	ADDRADL	775.358	4.14252	0.25	0.093113	0.009465
wt	254	260	ADDRADL	775.358	4.11684	1	0.085969	0.029826
wt	254	260	ADDRADL	775.358	4.09734	10	0.087844	0.072537
wt	254	260	ADDRADL	775.358	4.09092	60	0.088342	0.040677
wt	254	260	ADDRADL	775.358	4.09506	480	0.146438	0.051304
wt	254	260	ADDRADL	775.358	4.12476	1440	0.262433	0.007371
wt	254	260	ADDRADL	775.358	4.11867	2980	0.32163	0
wt	254	260	ADDRADL	775.358	4.16838	3000	2.03633	0.035722
mut	267	277	NQDSISSKLKE	1248.64	4.01669	0	0	0
mut	267	277	NQDSISSKLKE	1248.64	4.10423	0.25	0.790074	0.03688
mut	267	277	NQDSISSKLKE	1248.64	4.09374	1	1.11803	0.015376
mut	267	277	NQDSISSKLKE	1248.64	4.07922	10	1.73675	0.010153
mut	267	277	NQDSISSKLKE	1248.64	4.07826	60	2.15158	0.080939
mut	267	277	NQDSISSKLKE	1248.64	4.07324	480	3.30829	0.039339
mut	267	277	NQDSISSKLKE	1248.64	4.09332	1440	3.84376	0.021576
mut	267	277	NQDSISSKLKE	1248.64	4.08644	2980	3.90727	0
wt	267	277	NQDSISSKLKE	1248.64	4.01669	0	0	0
wt	267	277	NQDSISSKLKE	1248.64	4.11644	0.25	0.787362	0.054329
wt	267	277	NQDSISSKLKE	1248.64	4.09631	1	1.12403	0.085955
wt	267	277	NQDSISSKLKE	1248.64	4.07331	10	1.67986	0.080704
wt	267	277	NQDSISSKLKE	1248.64	4.07528	60	2.26816	0.082518
wt	267	277	NQDSISSKLKE	1248.64	4.07276	480	3.41217	0.060281
wt	267	277	NQDSISSKLKE	1248.64	4.10471	1440	3.73396	0.08907
wt	267	277	NQDSISSKLKE	1248.64	4.09932	2980	3.78996	0
mut	267	284	NQDSISSKLKECCEKPLL	2035.02	6.19912	0	0	0
mut	267	284	NQDSISSKLKECCEKPLL	2035.02	6.30949	0.25	2.10789	0.074238
mut	267	284	NQDSISSKLKECCEKPLL	2035.02	6.28936	1	3.88575	0.106904
mut	267	284	NQDSISSKLKECCEKPLL	2035.02	6.27957	10	5.01536	0.051303
mut	267	284	NQDSISSKLKECCEKPLL	2035.02	6.27126	60	6.46518	0.037678
mut	267	284	NQDSISSKLKECCEKPLL	2035.02	6.27584	480	7.45699	0.078702
mut	267	284	NQDSISSKLKECCEKPLL	2035.02	6.31273	1440	7.62562	0.051352
mut	267	284	NQDSISSKLKECCEKPLL	2035.02	6.30304	2980	8.50779	2.27374e-13
wt	267	284	NQDSISSKLKECCEKPLL	2035.02	6.19912	0	0	0
wt	267	284	NQDSISSKLKECCEKPLL	2035.02	6.31197	0.25	2.13819	0.033998
wt	267	284	NQDSISSKLKECCEKPLL	2035.02	6.28805	1	3.82024	0.065924
wt	267	284	NQDSISSKLKECCEKPLL	2035.02	6.29072	10	4.91792	0.058361
wt	267	284	NQDSISSKLKECCEKPLL	2035.02	6.27411	60	6.55971	0.136827
wt	267	284	NQDSISSKLKECCEKPLL	2035.02	6.28042	480	7.52403	0.05171
wt	267	284	NQDSISSKLKECCEKPLL	2035.02	6.31774	1440	7.51307	0.061217
wt	267	284	NQDSISSKLKECCEKPLL	2035.02	6.31361	2980	8.46977	0
mut	293	302	VENDEMPADL	1132.48	5.8997	0	0	0
mut	293	302	VENDEMPADL	1132.48	5.97029	0.25	1.01059	0.007978
mut	293	302	VENDEMPADL	1132.48	5.96375	1	1.64031	0.013944
mut	293	302	VENDEMPADL	1132.48	5.94183	10	3.12876	0.008972
mut	293	302	VENDEMPADL	1132.48	5.9537	60	3.27487	0.019377
mut	293	302	VENDEMPADL	1132.48	5.94437	480	3.35789	0.039756
mut	293	302	VENDEMPADL	1132.48	5.99213	1440	3.33122	0.025428
mut	293	302	VENDEMPADL	1132.48	5.99214	2980	3.22315	0
wt	293	302	VENDEMPADL	1132.48	5.8997	0	0	0
wt	293	302	VENDEMPADL	1132.48	5.97415	0.25	1.01589	0.008297
wt	293	302	VENDEMPADL	1132.48	5.96184	1	1.60095	0.024705
wt	293	302	VENDEMPADL	1132.48	5.9534	10	3.16018	0.024821
wt	293	302	VENDEMPADL	1132.48	5.95229	60	3.30298	0.050941
wt	293	302	VENDEMPADL	1132.48	5.95399	480	3.31918	0.052101
wt	293	302	VENDEMPADL	1132.48	5.99756	1440	3.36666	0.010274
wt	293	302	VENDEMPADL	1132.48	5.99909	2980	3.21026	0
mut	309	318	FVESKDVCKN	1168.57	3.50747	0	0	0
mut	309	318	FVESKDVCKN	1168.57	3.56514	0.25	1.06725	0.141072
mut	309	318	FVESKDVCKN	1168.57	3.55023	1	1.32676	0.138925
mut	309	318	FVESKDVCKN	1168.57	3.52503	10	2.34424	0.132094
mut	309	318	FVESKDVCKN	1168.57	3.52021	60	3.05326	0.145217
mut	309	318	FVESKDVCKN	1168.57	3.52004	480	3.95181	0.179367
mut	309	318	FVESKDVCKN	1168.57	3.54638	1440	3.9376	0.146137
mut	309	318	FVESKDVCKN	1168.57	3.53771	2980	3.8251	0.157493
mut	309	318	FVESKDVCKN	1168.57	3.60606	3000	4.07139	0.146036
wt	309	318	FVESKDVCKN	1168.57	3.50747	0	0	0
wt	309	318	FVESKDVCKN	1168.57	3.57758	0.25	1.09136	0.143262
wt	309	318	FVESKDVCKN	1168.57	3.55508	1	1.32011	0.142448
wt	309	318	FVESKDVCKN	1168.57	3.51994	10	2.35925	0.138266
wt	309	318	FVESKDVCKN	1168.57	3.51477	60	3.08798	0.139599
wt	309	318	FVESKDVCKN	1168.57	3.52886	480	3.9371	0.166378
wt	309	318	FVESKDVCKN	1168.57	3.55909	1440	3.96766	0.149047
wt	309	318	FVESKDVCKN	1168.57	3.55441	2980	3.83849	0.138666
wt	309	318	FVESKDVCKN	1168.57	3.6013	3000	4.0461	0.146464
mut	309	326	FVESKDVCKNYAEAKDVF	2092.01	5.50922	0	0	0
mut	309	326	FVESKDVCKNYAEAKDVF	2092.01	5.62163	0.25	1.40512	0.024958
mut	309	326	FVESKDVCKNYAEAKDVF	2092.01	5.6143	1	1.91292	0.033161
mut	309	326	FVESKDVCKNYAEAKDVF	2092.01	5.59618	10	3.36716	0.01308
mut	309	326	FVESKDVCKNYAEAKDVF	2092.01	5.59258	60	5.25675	0.020133
mut	309	326	FVESKDVCKNYAEAKDVF	2092.01	5.58823	480	7.76451	0.001119
mut	309	326	FVESKDVCKNYAEAKDVF	2092.01	5.63293	1440	7.88258	0.049655
mut	309	326	FVESKDVCKNYAEAKDVF	2092.01	5.61843	2980	7.97607	0
mut	309	326	FVESKDVCKNYAEAKDVF	2092.01	5.70961	3000	9.86856	0.019831
wt	309	326	FVESKDVCKNYAEAKDVF	2092.01	5.50922	0	0	0
wt	309	326	FVESKDVCKNYAEAKDVF	2092.01	5.62622	0.25	1.43088	0.021426
wt	309	326	FVESKDVCKNYAEAKDVF	2092.01	5.611	1	1.92156	0.060079
wt	309	326	FVESKDVCKNYAEAKDVF	2092.01	5.59509	10	3.38988	0.044588
wt	309	326	FVESKDVCKNYAEAKDVF	2092.01	5.58455	60	5.30322	0.069645
wt	309	326	FVESKDVCKNYAEAKDVF	2092.01	5.58949	480	7.75223	0.025122
wt	309	326	FVESKDVCKNYAEAKDVF	2092.01	5.63854	1440	7.88941	0.018255
wt	309	326	FVESKDVCKNYAEAKDVF	2092.01	5.62983	2980	7.9265	0
wt	309	326	FVESKDVCKNYAEAKDVF	2092.01	5.70933	3000	9.82046	0.015837
mut	331	342	LYEYARRHPDYS	1569.74	4.00094	0	0	0
mut	331	342	LYEYARRHPDYS	1569.74	4.11013	0.25	0.155688	0.019971
mut	331	342	LYEYARRHPDYS	1569.74	4.09889	1	0.149819	0.033603
mut	331	342	LYEYARRHPDYS	1569.74	4.07804	10	0.296157	0.060719
mut	331	342	LYEYARRHPDYS	1569.74	4.08184	60	0.587622	0.024509
mut	331	342	LYEYARRHPDYS	1569.74	4.08268	480	1.04083	0.035153
mut	331	342	LYEYARRHPDYS	1569.74	4.103	1440	1.31855	0.011773
mut	331	342	LYEYARRHPDYS	1569.74	4.09984	2980	1.26446	0
mut	331	342	LYEYARRHPDYS	1569.74	4.17905	3000	4.97295	0.028284
wt	331	342	LYEYARRHPDYS	1569.74	4.00094	0	0	0
wt	331	342	LYEYARRHPDYS	1569.74	4.11077	0.25	0.149548	0.003549
wt	331	342	LYEYARRHPDYS	1569.74	4.10193	1	0.144693	0.010694
wt	331	342	LYEYARRHPDYS	1569.74	4.0788	10	0.228175	0.025222
wt	331	342	LYEYARRHPDYS	1569.74	4.0773	60	0.595804	0.022498
wt	331	342	LYEYARRHPDYS	1569.74	4.08272	480	1.06881	0.043572
wt	331	342	LYEYARRHPDYS	1569.74	4.11396	1440	1.29601	0.026275
wt	331	342	LYEYARRHPDYS	1569.74	4.10745	2980	1.29911	0
wt	331	342	LYEYARRHPDYS	1569.74	4.1749	3000	4.91603	0.068832
mut	332	342	YEYARRHPDYS	1456.66	3.51852	0	0	0
mut	332	342	YEYARRHPDYS	1456.66	3.62508	0.25	0.320694	0.022658
mut	332	342	YEYARRHPDYS	1456.66	3.60946	1	0.311674	0.025651
mut	332	342	YEYARRHPDYS	1456.66	3.58729	10	0.414518	0.00848
mut	332	342	YEYARRHPDYS	1456.66	3.59162	60	0.715499	0.025675
mut	332	342	YEYARRHPDYS	1456.66	3.59072	480	1.06523	0.020094
mut	332	342	YEYARRHPDYS	1456.66	3.60842	1440	1.28853	0.00562
mut	332	342	YEYARRHPDYS	1456.66	3.60556	2980	1.26294	2.27374e-13
mut	332	342	YEYARRHPDYS	1456.66	3.68415	3000	4.0989	0.044442
wt	332	342	YEYARRHPDYS	1456.66	3.51852	0	0	0
wt	332	342	YEYARRHPDYS	1456.66	3.63825	0.25	0.340197	0.012809
wt	332	342	YEYARRHPDYS	1456.66	3.61543	1	0.32455	0.027496
wt	332	342	YEYARRHPDYS	1456.66	3.58686	10	0.399049	0.013313
wt	332	342	YEYARRHPDYS	1456.66	3.58407	60	0.709733	0.013851
wt	332	342	YEYARRHPDYS	1456.66	3.59196	480	1.10731	0.024073
wt	332	342	YEYARRHPDYS	1456.66	3.62092	1440	1.27876	0.025077
wt	332	342	YEYARRHPDYS	1456.66	3.61807	2980	1.267	2.27374e-13
wt	332	342	YEYARRHPDYS	1456.66	3.67952	3000	4.10222	0.025005
mut	334	341	YARRHPDY	1077.52	3.1439	0	0	0
mut	334	341	YARRHPDY	1077.52	3.23923	0.25	0.169625	0.017612
mut	334	341	YARRHPDY	1077.52	3.22134	1	0.205385	0.006631
mut	334	341	YARRHPDY	1077.52	3.20397	10	0.203536	0.009583
mut	334	341	YARRHPDY	1077.52	3.18322	60	0.212473	0.049702
mut	334	341	YARRHPDY	1077.52	3.19945	480	0.501185	0.004375
mut	334	341	YARRHPDY	1077.52	3.20872	1440	0.70003	0.023305
mut	334	341	YARRHPDY	1077.52	3.20261	2980	0.65803	0
mut	334	341	YARRHPDY	1077.52	3.30732	3000	2.04218	0.01046
wt	334	341	YARRHPDY	1077.52	3.1439	0	0	0
wt	334	341	YARRHPDY	1077.52	3.24953	0.25	0.203509	0.013905
wt	334	341	YARRHPDY	1077.52	3.22201	1	0.215309	0.005551
wt	334	341	YARRHPDY	1077.52	3.1926	10	0.175275	0.035303
wt	334	341	YARRHPDY	1077.52	3.19011	60	0.259655	0.025423
wt	334	341	YARRHPDY	1077.52	3.20684	480	0.505002	0.003099
wt	334	341	YARRHPDY	1077.52	3.22074	1440	0.666501	0.022904
wt	334	341	YARRHPDY	1077.52	3.20708	2980	0.693502	0
wt	334	341	YARRHPDY	1077.52	3.30379	3000	2.05909	0.012818
mut	334	342	YARRHPDYS	1164.55	2.74707	0	0	0
mut	334	342	YARRHPDYS	1164.55	2.8591	0.25	0.317588	0.025312
mut	334	342	YARRHPDYS	1164.55	2.84609	1	0.328579	0.049274
mut	334	342	YARRHPDYS	1164.55	2.84278	10	0.407379	0.011627
mut	334	342	YARRHPDYS	1164.55	2.75254	60	0.670531	0.015859
mut	334	342	YARRHPDYS	1164.55	2.84467	480	0.966397	0.010863
mut	334	342	YARRHPDYS	1164.55	2.84562	1440	1.22465	0.032137
mut	334	342	YARRHPDYS	1164.55	2.83275	2980	1.26228	0
mut	334	342	YARRHPDYS	1164.55	2.92285	3000	2.66969	0.048539
wt	334	342	YARRHPDYS	1164.55	2.74707	0	0	0
wt	334	342	YARRHPDYS	1164.55	2.89739	0.25	0.341621	0.012709
wt	334	342	YARRHPDYS	1164.55	2.85057	1	0.342533	0.019176
wt	334	342	YARRHPDYS	1164.55	2.80468	10	0.407077	0.020456
wt	334	342	YARRHPDYS	1164.55	2.80334	60	0.674469	0.026882
wt	334	342	YARRHPDYS	1164.55	2.81849	480	1.01134	0.020082
wt	334	342	YARRHPDYS	1164.55	2.85428	1440	1.24068	0.008776
wt	334	342	YARRHPDYS	1164.55	2.78133	2980	1.26967	0
wt	334	342	YARRHPDYS	1164.55	2.89949	3000	2.66771	0.013176
mut	334	345	YARRHPDYSVVL	1475.78	5.17357	0	0	0
mut	334	345	YARRHPDYSVVL	1475.78	5.30724	0.25	0.103831	0.006556
mut	334	345	YARRHPDYSVVL	1475.78	5.29835	1	0.192467	0.021094
mut	334	345	YARRHPDYSVVL	1475.78	5.28249	10	0.83884	0.033256
mut	334	345	YARRHPDYSVVL	1475.78	5.28817	60	1.65997	0.021983
mut	334	345	YARRHPDYSVVL	1475.78	5.28096	480	2.64632	0.029803
mut	334	345	YARRHPDYSVVL	1475.78	5.31724	1440	3.02228	0.033073
mut	334	345	YARRHPDYSVVL	1475.78	5.30191	2980	3.2074	0
mut	334	345	YARRHPDYSVVL	1475.78	5.43361	3000	4.75392	0.048967
wt	334	345	YARRHPDYSVVL	1475.78	5.17357	0	0	0
wt	334	345	YARRHPDYSVVL	1475.78	5.31371	0.25	0.078871	0.012596
wt	334	345	YARRHPDYSVVL	1475.78	5.29963	1	0.222306	0.008036
wt	334	345	YARRHPDYSVVL	1475.78	5.28664	10	0.830293	0.018576
wt	334	345	YARRHPDYSVVL	1475.78	5.28054	60	1.67244	0.048964
wt	334	345	YARRHPDYSVVL	1475.78	5.28279	480	2.5808	0.048647
wt	334	345	YARRHPDYSVVL	1475.78	5.32455	1440	3.02422	0.040266
wt	334	345	YARRHPDYSVVL	1475.78	5.31472	2980	3.22307	0
wt	334	345	YARRHPDYSVVL	1475.78	5.43216	3000	4.74951	0.060361
mut	346	352	LLRLAKT	814.551	4.23632	0	0	0
mut	346	352	LLRLAKT	814.551	4.33282	0.25	-0.028184	0.010017
mut	346	352	LLRLAKT	814.551	4.32057	1	-0.005484	0.032745
mut	346	352	LLRLAKT	814.551	4.30533	10	-0.015637	0.004418
mut	346	352	LLRLAKT	814.551	4.30654	60	-0.007648	0.022245
mut	346	352	LLRLAKT	814.551	4.30502	480	-0.002211	0.019633
mut	346	352	LLRLAKT	814.551	4.32756	1440	0.069904	0.019269
mut	346	352	LLRLAKT	814.551	4.32067	2980	0.099602	0
mut	346	352	LLRLAKT	814.551	4.41009	3000	3.60038	0.002843
wt	346	352	LLRLAKT	814.551	4.23632	0	0	0
wt	346	352	LLRLAKT	814.551	4.33796	0.25	-0.038693	0.01504
wt	346	352	LLRLAKT	814.551	4.32197	1	-0.032892	0.02098
wt	346	352	LLRLAKT	814.551	4.30353	10	-0.038596	0.009975
wt	346	352	LLRLAKT	814.551	4.29769	60	-0.017113	0.021753
wt	346	352	LLRLAKT	814.551	4.30786	480	0.018758	0.029693
wt	346	352	LLRLAKT	814.551	4.33804	1440	0.056544	0.023493
wt	346	352	LLRLAKT	814.551	4.32803	2980	0.151479	0
wt	346	352	LLRLAKT	814.551	4.40707	3000	3.59581	0.008493
mut	346	357	LLRLAKTYETTL	1421.84	5.6192	0	0	0
mut	346	357	LLRLAKTYETTL	1421.84	5.73336	0.25	0.113987	0.015577
mut	346	357	LLRLAKTYETTL	1421.84	5.72556	1	0.155575	0.015951
mut	346	357	LLRLAKTYETTL	1421.84	5.70671	10	0.107339	0.028599
mut	346	357	LLRLAKTYETTL	1421.84	5.71225	60	0.15301	0.00139
mut	346	357	LLRLAKTYETTL	1421.84	5.72011	480	0.225203	0.03611
mut	346	357	LLRLAKTYETTL	1421.84	5.75504	1440	0.291179	0.007011
mut	346	357	LLRLAKTYETTL	1421.84	5.74959	2980	0.34811	0
mut	346	357	LLRLAKTYETTL	1421.84	5.81655	3000	7.39663	0.022059
wt	346	357	LLRLAKTYETTL	1421.84	5.6192	0	0	0
wt	346	357	LLRLAKTYETTL	1421.84	5.74217	0.25	0.145882	0.003934
wt	346	357	LLRLAKTYETTL	1421.84	5.72787	1	0.160777	0.007913
wt	346	357	LLRLAKTYETTL	1421.84	5.70643	10	0.131407	0.017525
wt	346	357	LLRLAKTYETTL	1421.84	5.7124	60	0.182719	0.034895
wt	346	357	LLRLAKTYETTL	1421.84	5.7172	480	0.196261	0.040174
wt	346	357	LLRLAKTYETTL	1421.84	5.76241	1440	0.313111	0.027276
wt	346	357	LLRLAKTYETTL	1421.84	5.75626	2980	0.405168	0
wt	346	357	LLRLAKTYETTL	1421.84	5.82546	3000	7.30562	0.054354
mut	350	357	AKTYETTL	926.483	4.78007	0	0	0
mut	350	357	AKTYETTL	926.483	4.85886	0.25	0.099525	0.093901
mut	350	357	AKTYETTL	926.483	4.84761	1	0.104003	0.099042
mut	350	357	AKTYETTL	926.483	4.83059	10	0.114683	0.093249
mut	350	357	AKTYETTL	926.483	4.83431	60	0.096777	0.0949
mut	350	357	AKTYETTL	926.483	4.82933	480	0.12973	0.093757
mut	350	357	AKTYETTL	926.483	4.86102	1440	0.192698	0.095269
mut	350	357	AKTYETTL	926.483	4.85783	2980	0.220614	0.099603
mut	350	357	AKTYETTL	926.483	4.91869	3000	4.07053	0.137893
wt	350	357	AKTYETTL	926.483	4.78007	0	0	0
wt	350	357	AKTYETTL	926.483	4.86764	0.25	0.105936	0.093883
wt	350	357	AKTYETTL	926.483	4.84912	1	0.095818	0.093044
wt	350	357	AKTYETTL	926.483	4.83059	10	0.081261	0.092581
wt	350	357	AKTYETTL	926.483	4.82803	60	0.115889	0.096005
wt	350	357	AKTYETTL	926.483	4.8312	480	0.150424	0.093563
wt	350	357	AKTYETTL	926.483	4.86955	1440	0.231112	0.09439
wt	350	357	AKTYETTL	926.483	4.86544	2980	0.261842	0.092357
wt	350	357	AKTYETTL	926.483	4.91711	3000	4.06356	0.102631
mut	363	370	AADPHECY	905.346	4.12459	0	0	0
mut	363	370	AADPHECY	905.346	4.20938	0.25	0.691164	0.019083
mut	363	370	AADPHECY	905.346	4.19551	1	0.877995	0.041873
mut	363	370	AADPHECY	905.346	4.17576	10	1.32711	0.051968
mut	363	370	AADPHECY	905.346	4.17653	60	1.64489	0.050853
mut	363	370	AADPHECY	905.346	4.17729	480	2.00134	0.016609
mut	363	370	AADPHECY	905.346	4.19183	1440	2.02318	0.009178
mut	363	370	AADPHECY	905.346	4.1881	2980	1.90656	0
mut	363	370	AADPHECY	905.346	4.25507	3000	2.03956	0.026063
wt	363	370	AADPHECY	905.346	4.12459	0	0	0
wt	363	370	AADPHECY	905.346	4.22201	0.25	0.707798	0.005248
wt	363	370	AADPHECY	905.346	4.20087	1	0.90809	0.021857
wt	363	370	AADPHECY	905.346	4.17383	10	1.34587	0.041556
wt	363	370	AADPHECY	905.346	4.17073	60	1.65772	0.030086
wt	363	370	AADPHECY	905.346	4.1777	480	1.98182	0.019799
wt	363	370	AADPHECY	905.346	4.20258	1440	2.05232	0.031132
wt	363	370	AADPHECY	905.346	4.19449	2980	2.00129	0
wt	363	370	AADPHECY	905.346	4.25123	3000	1.99253	0.046243
mut	371	387	AKVFDEFKPLVEEPQNL	2003.05	6.38046	0	0	0
mut	371	387	AKVFDEFKPLVEEPQNL	2003.05	6.48269	0.25	0.577551	0.025044
mut	371	387	AKVFDEFKPLVEEPQNL	2003.05	6.48056	1	0.803862	0.063237
mut	371	387	AKVFDEFKPLVEEPQNL	2003.05	6.46378	10	2.05402	0.074779
mut	371	387	AKVFDEFKPLVEEPQNL	2003.05	6.46642	60	3.64061	0.118838
mut	371	387	AKVFDEFKPLVEEPQNL	2003.05	6.46205	480	5.46151	0.125357
mut	371	387	AKVFDEFKPLVEEPQNL	2003.05	6.51015	1440	6.47422	0.074012
mut	371	387	AKVFDEFKPLVEEPQNL	2003.05	6.50027	2980	7.19423	0
mut	371	387	AKVFDEFKPLVEEPQNL	2003.05	6.55934	3000	7.98826	0.016415
wt	371	387	AKVFDEFKPLVEEPQNL	2003.05	6.38046	0	0	0
wt	371	387	AKVFDEFKPLVEEPQNL	2003.05	6.48703	0.25	0.549867	0.036953
wt	371	387	AKVFDEFKPLVEEPQNL	2003.05	6.46706	1	0.84124	0.034896
wt	371	387	AKVFDEFKPLVEEPQNL	2003.05	6.4623	10	2.00204	0.047112
wt	371	387	AKVFDEFKPLVEEPQNL	2003.05	6.46446	60	3.62585	0.039358
wt	371	387	AKVFDEFKPLVEEPQNL	2003.05	6.47271	480	5.43738	0.041721
wt	371	387	AKVFDEFKPLVEEPQNL	2003.05	6.51425	1440	6.53064	0.031596
wt	371	387	AKVFDEFKPLVEEPQNL	2003.05	6.51728	2980	7.11488	0
wt	371	387	AKVFDEFKPLVEEPQNL	2003.05	6.58379	3000	8.09495	0.126498
mut	378	387	KPLVEEPQNL	1166.64	5.13176	0	0	0
mut	378	387	KPLVEEPQNL	1166.64	5.21302	0.25	0.421678	0.014229
mut	378	387	KPLVEEPQNL	1166.64	5.20782	1	0.612715	0.008769
mut	378	387	KPLVEEPQNL	1166.64	5.19545	10	1.59584	0.026393
mut	378	387	KPLVEEPQNL	1166.64	5.1985	60	2.24104	0.024508
mut	378	387	KPLVEEPQNL	1166.64	5.19437	480	2.86171	0.053037
mut	378	387	KPLVEEPQNL	1166.64	5.22795	1440	3.35547	0.049869
mut	378	387	KPLVEEPQNL	1166.64	5.22431	2980	3.64424	0
mut	378	387	KPLVEEPQNL	1166.64	5.27718	3000	4.45605	0.014199
wt	378	387	KPLVEEPQNL	1166.64	5.13176	0	0	0
wt	378	387	KPLVEEPQNL	1166.64	5.22151	0.25	0.446295	0.009867
wt	378	387	KPLVEEPQNL	1166.64	5.20578	1	0.594968	0.010248
wt	378	387	KPLVEEPQNL	1166.64	5.1991	10	1.5743	0.026341
wt	378	387	KPLVEEPQNL	1166.64	5.18976	60	2.23752	0.019786
wt	378	387	KPLVEEPQNL	1166.64	5.19158	480	2.85292	0.01584
wt	378	387	KPLVEEPQNL	1166.64	5.23524	1440	3.36573	0.031091
wt	378	387	KPLVEEPQNL	1166.64	5.23158	2980	3.71294	0
wt	378	387	KPLVEEPQNL	1166.64	5.27697	3000	4.46974	0.006821
mut	395	401	FEQLGEY	885.399	6.05904	0	0	0
mut	395	401	FEQLGEY	885.399	6.1326	0.25	0.424451	0.009785
mut	395	401	FEQLGEY	885.399	6.12611	1	0.715415	0.015069
mut	395	401	FEQLGEY	885.399	6.10759	10	0.931529	0.05039
mut	395	401	FEQLGEY	885.399	6.11461	60	1.11539	0.01389
mut	395	401	FEQLGEY	885.399	6.1074	480	1.77851	0.004699
mut	395	401	FEQLGEY	885.399	6.15408	1440	2.28946	0.027272
mut	395	401	FEQLGEY	885.399	6.15071	2980	2.39371	0
mut	395	401	FEQLGEY	885.399	6.18321	3000	2.67322	0.039793
wt	395	401	FEQLGEY	885.399	6.05904	0	0	0
wt	395	401	FEQLGEY	885.399	6.1381	0.25	0.464729	0.038902
wt	395	401	FEQLGEY	885.399	6.12302	1	0.689998	0.018571
wt	395	401	FEQLGEY	885.399	6.10733	10	0.970527	0.033148
wt	395	401	FEQLGEY	885.399	6.10848	60	1.06669	0.008296
wt	395	401	FEQLGEY	885.399	6.11156	480	1.81358	0.032539
wt	395	401	FEQLGEY	885.399	6.1591	1440	2.32064	0.004746
wt	395	401	FEQLGEY	885.399	6.1556	2980	2.42896	0
wt	395	401	FEQLGEY	885.399	6.18565	3000	2.74312	0.041079
mut	395	408	FEQLGEYKFQNALL	1699.87	7.2488	0	0	0
mut	395	408	FEQLGEYKFQNALL	1699.87	7.34036	0.25	0.600065	0.013739
mut	395	408	FEQLGEYKFQNALL	1699.87	7.33717	1	0.874495	0.014671
mut	395	408	FEQLGEYKFQNALL	1699.87	7.31841	10	1.31124	0.028028
mut	395	408	FEQLGEYKFQNALL	1699.87	7.311	60	1.86331	0.0257
mut	395	408	FEQLGEYKFQNALL	1699.87	7.31467	480	2.90527	0.028647
mut	395	408	FEQLGEYKFQNALL	1699.87	7.39697	1440	3.89292	0.057597
mut	395	408	FEQLGEYKFQNALL	1699.87	7.38247	2980	4.35898	0
mut	395	408	FEQLGEYKFQNALL	1699.87	7.41336	3000	7.59622	0.033954
wt	395	408	FEQLGEYKFQNALL	1699.87	7.2488	0	0	0
wt	395	408	FEQLGEYKFQNALL	1699.87	7.3486	0.25	0.665874	0.01682
wt	395	408	FEQLGEYKFQNALL	1699.87	7.2924	1	0.926358	0.030322
wt	395	408	FEQLGEYKFQNALL	1699.87	7.31963	10	1.36599	0.01182
wt	395	408	FEQLGEYKFQNALL	1699.87	7.32021	60	1.88105	0.045447
wt	395	408	FEQLGEYKFQNALL	1699.87	7.33117	480	2.95534	0.039099
wt	395	408	FEQLGEYKFQNALL	1699.87	7.40396	1440	4.02615	0.061432
wt	395	408	FEQLGEYKFQNALL	1699.87	7.39898	2980	4.51451	0
wt	395	408	FEQLGEYKFQNALL	1699.87	7.46964	3000	7.61554	0.0263
mut	408	420	LVRYTKKVPQVST	1518.9	3.82697	0	0	0
mut	408	420	LVRYTKKVPQVST	1518.9	3.86051	0.25	1.10305	0.034071
mut	408	420	LVRYTKKVPQVST	1518.9	3.85113	1	1.3359	0.072152
mut	408	420	LVRYTKKVPQVST	1518.9	3.82681	10	1.6442	0.026752
mut	408	420	LVRYTKKVPQVST	1518.9	3.83651	60	1.91032	0.014013
mut	408	420	LVRYTKKVPQVST	1518.9	3.83543	480	2.44345	0.039538
mut	408	420	LVRYTKKVPQVST	1518.9	3.85634	1440	2.83259	0.133345
mut	408	420	LVRYTKKVPQVST	1518.9	3.85172	2980	2.97876	0
mut	408	420	LVRYTKKVPQVST	1518.9	3.9304	3000	5.8475	0.011594
wt	408	420	LVRYTKKVPQVST	1518.9	3.82697	0	0	0
wt	408	420	LVRYTKKVPQVST	1518.9	3.86795	0.25	1.11838	0.007769
wt	408	420	LVRYTKKVPQVST	1518.9	3.85002	1	1.34634	0.07243
wt	408	420	LVRYTKKVPQVST	1518.9	3.83067	10	1.62006	0.017013
wt	408	420	LVRYTKKVPQVST	1518.9	3.82284	60	1.93308	0.018273
wt	408	420	LVRYTKKVPQVST	1518.9	3.83202	480	2.49832	0.043312
wt	408	420	LVRYTKKVPQVST	1518.9	3.86613	1440	2.99527	0.092412
wt	408	420	LVRYTKKVPQVST	1518.9	3.86538	2980	3.39257	0
wt	408	420	LVRYTKKVPQVST	1518.9	3.92816	3000	5.8448	0.017854
mut	409	420	VRYTKKVPQVST	1405.82	3.46409	0	0	0
mut	409	420	VRYTKKVPQVST	1405.82	3.56868	0.25	1.18904	0.019501
mut	409	420	VRYTKKVPQVST	1405.82	3.55337	1	1.44036	0.017359
mut	409	420	VRYTKKVPQVST	1405.82	3.52874	10	1.74069	0.009326
mut	409	420	VRYTKKVPQVST	1405.82	3.53778	60	1.97841	0.022453
mut	409	420	VRYTKKVPQVST	1405.82	3.53695	480	2.5102	0.039515
mut	409	420	VRYTKKVPQVST	1405.82	3.5585	1440	2.86551	0.127383
mut	409	420	VRYTKKVPQVST	1405.82	3.55311	2980	2.97458	0
mut	409	420	VRYTKKVPQVST	1405.82	3.63171	3000	5.86667	0.021179
wt	409	420	VRYTKKVPQVST	1405.82	3.46409	0	0	0
wt	409	420	VRYTKKVPQVST	1405.82	3.57944	0.25	1.2287	0.019695
wt	409	420	VRYTKKVPQVST	1405.82	3.55938	1	1.48213	0.066995
wt	409	420	VRYTKKVPQVST	1405.82	3.53054	10	1.71268	0.025119
wt	409	420	VRYTKKVPQVST	1405.82	3.52815	60	2.01639	0.029107
wt	409	420	VRYTKKVPQVST	1405.82	3.54152	480	2.51561	0.068492
wt	409	420	VRYTKKVPQVST	1405.82	3.57036	1440	3.01343	0.064184
wt	409	420	VRYTKKVPQVST	1405.82	3.56658	2980	3.42142	0
wt	409	420	VRYTKKVPQVST	1405.82	3.62701	3000	5.84355	0.026186
mut	409	423	VRYTKKVPQVSTPTL	1717	4.65498	0	0	0
mut	409	423	VRYTKKVPQVSTPTL	1717	4.76665	0.25	1.43714	0.01177
mut	409	423	VRYTKKVPQVSTPTL	1717	4.75835	1	1.81101	0.000854
mut	409	423	VRYTKKVPQVSTPTL	1717	4.74219	10	2.47863	0.00914
mut	409	423	VRYTKKVPQVSTPTL	1717	4.74066	60	2.9395	0.016424
mut	409	423	VRYTKKVPQVSTPTL	1717	4.75263	480	3.52766	0.061778
mut	409	423	VRYTKKVPQVSTPTL	1717	4.77909	1440	3.94217	0.138894
mut	409	423	VRYTKKVPQVSTPTL	1717	4.76996	2980	4.10842	0
mut	409	423	VRYTKKVPQVSTPTL	1717	4.86906	3000	7.67654	0.029905
wt	409	423	VRYTKKVPQVSTPTL	1717	4.65498	0	0	0
wt	409	423	VRYTKKVPQVSTPTL	1717	4.77626	0.25	1.44713	0.038061
wt	409	423	VRYTKKVPQVSTPTL	1717	4.75952	1	1.84365	0.02132
wt	409	423	VRYTKKVPQVSTPTL	1717	4.73708	10	2.48647	0.026168
wt	409	423	VRYTKKVPQVSTPTL	1717	4.73454	60	2.96397	0.034236
wt	409	423	VRYTKKVPQVSTPTL	1717	4.74988	480	3.55902	0.061657
wt	409	423	VRYTKKVPQVSTPTL	1717	4.7886	1440	4.10168	0.086628
wt	409	423	VRYTKKVPQVSTPTL	1717	4.7783	2980	4.6203	0
wt	409	423	VRYTKKVPQVSTPTL	1717	4.87047	3000	7.66713	0.0453
mut	424	450	VEVSRNLGKVGSKCCKHPEAKRMPCAE	2956.47	3.67544	0	0	0
mut	424	450	VEVSRNLGKVGSKCCKHPEAKRMPCAE	2956.47	3.79971	0.25	1.8403	0.036316
mut	424	450	VEVSRNLGKVGSKCCKHPEAKRMPCAE	2956.47	3.78473	1	2.22543	0.015741
mut	424	450	VEVSRNLGKVGSKCCKHPEAKRMPCAE	2956.47	3.77185	10	4.59024	0.070074
mut	424	450	VEVSRNLGKVGSKCCKHPEAKRMPCAE	2956.47	3.7765	60	6.11016	0.050575
mut	424	450	VEVSRNLGKVGSKCCKHPEAKRMPCAE	2956.47	3.76551	480	8.02514	0.032619
mut	424	450	VEVSRNLGKVGSKCCKHPEAKRMPCAE	2956.47	3.78308	1440	8.55937	0.048624
mut	424	450	VEVSRNLGKVGSKCCKHPEAKRMPCAE	2956.47	3.77512	2980	9.01629	0
mut	424	450	VEVSRNLGKVGSKCCKHPEAKRMPCAE	2956.47	3.85946	3000	11.6511	0.050575
wt	424	450	VEVSRNLGKVGSKCCKHPEAKRMPCAE	2956.47	3.67544	0	0	0
wt	424	450	VEVSRNLGKVGSKCCKHPEAKRMPCAE	2956.47	3.80224	0.25	1.88369	0.046333
wt	424	450	VEVSRNLGKVGSKCCKHPEAKRMPCAE	2956.47	3.7831	1	2.30403	0.132271
wt	424	450	VEVSRNLGKVGSKCCKHPEAKRMPCAE	2956.47	3.77106	10	4.56161	0.082865
wt	424	450	VEVSRNLGKVGSKCCKHPEAKRMPCAE	2956.47	3.76302	60	6.19121	0.058128
wt	424	450	VEVSRNLGKVGSKCCKHPEAKRMPCAE	2956.47	3.76484	480	8.10883	0.050047
wt	424	450	VEVSRNLGKVGSKCCKHPEAKRMPCAE	2956.47	3.79352	1440	8.56657	0.058344
wt	424	450	VEVSRNLGKVGSKCCKHPEAKRMPCAE	2956.47	3.79128	2980	9.0363	0
wt	424	450	VEVSRNLGKVGSKCCKHPEAKRMPCAE	2956.47	3.85904	3000	11.5938	0.04751
mut	424	453	VEVSRNLGKVGSKCCKHPEAKRMPCAEDYL	3347.65	4.78958	0	0	0
mut	424	453	VEVSRNLGKVGSKCCKHPEAKRMPCAEDYL	3347.65	4.93712	0.25	1.6556	0.081143
mut	424	453	VEVSRNLGKVGSKCCKHPEAKRMPCAEDYL	3347.65	4.92606	1	2.08579	0.061957
mut	424	453	VEVSRNLGKVGSKCCKHPEAKRMPCAEDYL	3347.65	4.91273	10	5.36553	0.039148
mut	424	453	VEVSRNLGKVGSKCCKHPEAKRMPCAEDYL	3347.65	4.91832	60	7.393	0.062535
mut	424	453	VEVSRNLGKVGSKCCKHPEAKRMPCAEDYL	3347.65	4.90731	480	8.89577	0.024879
mut	424	453	VEVSRNLGKVGSKCCKHPEAKRMPCAEDYL	3347.65	4.93978	1440	10.3153	0.08853
mut	424	453	VEVSRNLGKVGSKCCKHPEAKRMPCAEDYL	3347.65	4.92081	2980	10.3954	0
mut	424	453	VEVSRNLGKVGSKCCKHPEAKRMPCAEDYL	3347.65	5.06622	3000	13.4634	0.035077
wt	424	453	VEVSRNLGKVGSKCCKHPEAKRMPCAEDYL	3347.65	4.78958	0	0	0
wt	424	453	VEVSRNLGKVGSKCCKHPEAKRMPCAEDYL	3347.65	4.93802	0.25	1.71673	0.044795
wt	424	453	VEVSRNLGKVGSKCCKHPEAKRMPCAEDYL	3347.65	4.92309	1	2.17111	0.081827
wt	424	453	VEVSRNLGKVGSKCCKHPEAKRMPCAEDYL	3347.65	4.91171	10	5.31053	0.016807
wt	424	453	VEVSRNLGKVGSKCCKHPEAKRMPCAEDYL	3347.65	4.90807	60	7.27837	0.103489
wt	424	453	VEVSRNLGKVGSKCCKHPEAKRMPCAEDYL	3347.65	4.91113	480	8.7456	0.230337
wt	424	453	VEVSRNLGKVGSKCCKHPEAKRMPCAEDYL	3347.65	4.94614	1440	10.3223	0.035199
wt	424	453	VEVSRNLGKVGSKCCKHPEAKRMPCAEDYL	3347.65	4.94051	2980	10.4331	0
wt	424	453	VEVSRNLGKVGSKCCKHPEAKRMPCAEDYL	3347.65	5.06948	3000	13.4384	0.030035
mut	454	460	SVVLNQL	772.456	5.98307	0	0	0
mut	454	460	SVVLNQL	772.456	6.05947	0.25	0.104806	0.006897
mut	454	460	SVVLNQL	772.456	6.05514	1	0.108967	0.008808
mut	454	460	SVVLNQL	772.456	6.03131	10	0.229271	0.022508
mut	454	460	SVVLNQL	772.456	6.04019	60	0.794518	0.083842
mut	454	460	SVVLNQL	772.456	6.03238	480	1.95055	0.058199
mut	454	460	SVVLNQL	772.456	6.0783	1440	2.74915	0.003586
mut	454	460	SVVLNQL	772.456	6.07687	2980	3.07469	0
mut	454	460	SVVLNQL	772.456	6.10248	3000	3.86036	0.013991
wt	454	460	SVVLNQL	772.456	5.98307	0	0	0
wt	454	460	SVVLNQL	772.456	6.06269	0.25	0.115371	0.005993
wt	454	460	SVVLNQL	772.456	6.05183	1	0.121084	0.001305
wt	454	460	SVVLNQL	772.456	6.03592	10	0.238723	0.01953
wt	454	460	SVVLNQL	772.456	6.033	60	0.777337	0.03718
wt	454	460	SVVLNQL	772.456	6.03671	480	1.9063	0.043842
wt	454	460	SVVLNQL	772.456	6.08216	1440	2.70262	0.062279
wt	454	460	SVVLNQL	772.456	6.08294	2980	3.1474	0
wt	454	460	SVVLNQL	772.456	6.10581	3000	3.89495	0.038754
mut	461	478	CVLHEKTPVSDRVTKCCT	2018.98	4.10377	0	0	0
mut	461	478	CVLHEKTPVSDRVTKCCT	2018.98	4.21411	0.25	1.72733	0.034602
mut	461	478	CVLHEKTPVSDRVTKCCT	2018.98	4.1985	1	2.33609	0.030451
mut	461	478	CVLHEKTPVSDRVTKCCT	2018.98	4.17999	10	4.17094	0.112686
mut	461	478	CVLHEKTPVSDRVTKCCT	2018.98	4.18395	60	5.76783	0.066269
mut	461	478	CVLHEKTPVSDRVTKCCT	2018.98	4.17403	480	7.21553	0.04975
mut	461	478	CVLHEKTPVSDRVTKCCT	2018.98	4.20113	1440	7.2992	0.032095
mut	461	478	CVLHEKTPVSDRVTKCCT	2018.98	4.19304	2980	7.22654	0
mut	461	478	CVLHEKTPVSDRVTKCCT	2018.98	4.27426	3000	7.73905	0.079228
wt	461	478	CVLHEKTPVSDRVTKCCT	2018.98	4.10377	0	0	0
wt	461	478	CVLHEKTPVSDRVTKCCT	2018.98	4.21917	0.25	1.69943	0.007335
wt	461	478	CVLHEKTPVSDRVTKCCT	2018.98	4.20395	1	2.31708	0.035297
wt	461	478	CVLHEKTPVSDRVTKCCT	2018.98	4.17551	10	4.27162	0.033339
wt	461	478	CVLHEKTPVSDRVTKCCT	2018.98	4.17096	60	5.8246	0.08851
wt	461	478	CVLHEKTPVSDRVTKCCT	2018.98	4.17561	480	7.24249	0.058337
wt	461	478	CVLHEKTPVSDRVTKCCT	2018.98	4.21014	1440	7.31789	0.031852
wt	461	478	CVLHEKTPVSDRVTKCCT	2018.98	4.20331	2980	7.30276	0
wt	461	478	CVLHEKTPVSDRVTKCCT	2018.98	4.27486	3000	7.71935	0.07878
mut	461	488	CVLHEKTPVSDRVTKCCTESLVNRRPCF	3220.58	5.4536	0	0	0
mut	461	488	CVLHEKTPVSDRVTKCCTESLVNRRPCF	3220.58	5.56637	0.25	3.12043	0.117969
mut	461	488	CVLHEKTPVSDRVTKCCTESLVNRRPCF	3220.58	5.55523	1	4.47805	0.05893
mut	461	488	CVLHEKTPVSDRVTKCCTESLVNRRPCF	3220.58	5.52397	10	7.94092	0.05383
mut	461	488	CVLHEKTPVSDRVTKCCTESLVNRRPCF	3220.58	5.52803	60	10.4374	0.129895
mut	461	488	CVLHEKTPVSDRVTKCCTESLVNRRPCF	3220.58	5.52457	480	12.5596	0.069627
mut	461	488	CVLHEKTPVSDRVTKCCTESLVNRRPCF	3220.58	5.56693	1440	12.8424	0.064059
mut	461	488	CVLHEKTPVSDRVTKCCTESLVNRRPCF	3220.58	5.54857	2980	13.0187	0.035096
mut	461	488	CVLHEKTPVSDRVTKCCTESLVNRRPCF	3220.58	5.64377	3000	13.8806	0.037345
wt	461	488	CVLHEKTPVSDRVTKCCTESLVNRRPCF	3220.58	5.44573	0	0	0
wt	461	488	CVLHEKTPVSDRVTKCCTESLVNRRPCF	3220.58	5.57609	0.25	3.12095	0.069362
wt	461	488	CVLHEKTPVSDRVTKCCTESLVNRRPCF	3220.58	5.55573	1	4.48546	0.067305
wt	461	488	CVLHEKTPVSDRVTKCCTESLVNRRPCF	3220.58	5.52558	10	8.01316	0.127763
wt	461	488	CVLHEKTPVSDRVTKCCTESLVNRRPCF	3220.58	5.52312	60	10.4886	0.05625
wt	461	488	CVLHEKTPVSDRVTKCCTESLVNRRPCF	3220.58	5.51987	480	12.506	0.016153
wt	461	488	CVLHEKTPVSDRVTKCCTESLVNRRPCF	3220.58	5.57021	1440	12.9106	0.063074
wt	461	488	CVLHEKTPVSDRVTKCCTESLVNRRPCF	3220.58	5.56201	2980	12.9166	0
wt	461	488	CVLHEKTPVSDRVTKCCTESLVNRRPCF	3220.58	5.63547	3000	13.8673	0.129203
mut	464	476	HEKTPVSDRVTKC	1499.76	3.09442	0	0	0
mut	464	476	HEKTPVSDRVTKC	1499.76	3.13898	0.25	1.29573	0.026123
mut	464	476	HEKTPVSDRVTKC	1499.76	3.12432	1	1.65923	0.031023
mut	464	476	HEKTPVSDRVTKC	1499.76	3.10071	10	3.14324	0.008865
mut	464	476	HEKTPVSDRVTKC	1499.76	3.10264	60	3.75267	0.076007
mut	464	476	HEKTPVSDRVTKC	1499.76	3.09943	480	5.18035	0.017923
mut	464	476	HEKTPVSDRVTKC	1499.76	3.1105	1440	5.17836	0.040536
mut	464	476	HEKTPVSDRVTKC	1499.76	3.1072	2980	5.12631	2.27374e-13
mut	464	476	HEKTPVSDRVTKC	1499.76	3.19964	3000	5.24712	0.015264
wt	464	476	HEKTPVSDRVTKC	1499.76	3.09442	0	0	0
wt	464	476	HEKTPVSDRVTKC	1499.76	3.15273	0.25	1.277	0.010385
wt	464	476	HEKTPVSDRVTKC	1499.76	3.12253	1	1.72766	0.09063
wt	464	476	HEKTPVSDRVTKC	1499.76	3.0956	10	3.19877	0.025634
wt	464	476	HEKTPVSDRVTKC	1499.76	3.09299	60	3.76538	0.018674
wt	464	476	HEKTPVSDRVTKC	1499.76	3.09899	480	5.16659	0.033035
wt	464	476	HEKTPVSDRVTKC	1499.76	3.12309	1440	5.17339	0.020464
wt	464	476	HEKTPVSDRVTKC	1499.76	3.11722	2980	5.10316	0
wt	464	476	HEKTPVSDRVTKC	1499.76	3.1933	3000	5.23647	0.02741
mut	479	488	ESLVNRRPCF	1220.62	5.31128	0	0	0
mut	479	488	ESLVNRRPCF	1220.62	5.41545	0.25	1.24121	0.01856
mut	479	488	ESLVNRRPCF	1220.62	5.4086	1	1.93334	0.066211
mut	479	488	ESLVNRRPCF	1220.62	5.39023	10	2.90002	0.032318
mut	479	488	ESLVNRRPCF	1220.62	5.39669	60	3.77712	0.090666
mut	479	488	ESLVNRRPCF	1220.62	5.38468	480	3.96457	0.028608
mut	479	488	ESLVNRRPCF	1220.62	5.42348	1440	4.00785	0.03041
mut	479	488	ESLVNRRPCF	1220.62	5.41995	2980	4.00181	0
mut	479	488	ESLVNRRPCF	1220.62	5.50707	3000	4.18156	0.029232
wt	479	488	ESLVNRRPCF	1220.62	5.31128	0	0	0
wt	479	488	ESLVNRRPCF	1220.62	5.42149	0.25	1.28478	0.023779
wt	479	488	ESLVNRRPCF	1220.62	5.40576	1	1.96163	0.012346
wt	479	488	ESLVNRRPCF	1220.62	5.39047	10	2.92215	0.029414
wt	479	488	ESLVNRRPCF	1220.62	5.38675	60	3.73881	0.054199
wt	479	488	ESLVNRRPCF	1220.62	5.3877	480	3.94627	0.021167
wt	479	488	ESLVNRRPCF	1220.62	5.43248	1440	4.03248	0.00688
wt	479	488	ESLVNRRPCF	1220.62	5.43064	2980	4.02706	0
wt	479	488	ESLVNRRPCF	1220.62	5.50611	3000	4.14839	0.045581
mut	492	502	EVDETYVPKEF	1355.64	5.88278	0	0	0
mut	492	502	EVDETYVPKEF	1355.64	5.96248	0.25	1.56356	0.048706
mut	492	502	EVDETYVPKEF	1355.64	5.95457	1	2.21069	0.050791
mut	492	502	EVDETYVPKEF	1355.64	5.93548	10	3.77843	0.024944
mut	492	502	EVDETYVPKEF	1355.64	5.94122	60	4.451	0.04906
mut	492	502	EVDETYVPKEF	1355.64	5.93396	480	4.43985	0.039906
mut	492	502	EVDETYVPKEF	1355.64	5.98133	1440	4.4445	0.031384
mut	492	502	EVDETYVPKEF	1355.64	5.97624	2980	4.37347	0
mut	492	502	EVDETYVPKEF	1355.64	6.03493	3000	4.40849	0.010884
wt	492	502	EVDETYVPKEF	1355.64	5.88278	0	0	0
wt	492	502	EVDETYVPKEF	1355.64	5.96725	0.25	1.60775	0.028326
wt	492	502	EVDETYVPKEF	1355.64	5.95233	1	2.29106	0.044573
wt	492	502	EVDETYVPKEF	1355.64	5.94251	10	3.83662	0.042228
wt	492	502	EVDETYVPKEF	1355.64	5.93922	60	4.37825	0.033127
wt	492	502	EVDETYVPKEF	1355.64	5.93827	480	4.41691	0.025425
wt	492	502	EVDETYVPKEF	1355.64	5.98714	1440	4.48081	0.006603
wt	492	502	EVDETYVPKEF	1355.64	5.98699	2980	4.34789	0
wt	492	502	EVDETYVPKEF	1355.64	6.03683	3000	4.42633	0.024546
mut	492	506	EVDETYVPKEFNAET	1770.81	5.48485	0	0	0
mut	492	506	EVDETYVPKEFNAET	1770.81	5.5687	0.25	3.19382	0.024835
mut	492	506	EVDETYVPKEFNAET	1770.81	5.56442	1	4.52396	0.006882
mut	492	506	EVDETYVPKEFNAET	1770.81	5.5426	10	6.6101	0.037555
mut	492	506	EVDETYVPKEFNAET	1770.81	5.54516	60	7.31894	0.008738
mut	492	506	EVDETYVPKEFNAET	1770.81	5.55048	480	7.29443	0.027223
mut	492	506	EVDETYVPKEFNAET	1770.81	5.58712	1440	7.29718	0.031783
mut	492	506	EVDETYVPKEFNAET	1770.81	5.58086	2980	7.23928	3.21555e-13
mut	492	506	EVDETYVPKEFNAET	1770.81	5.62131	3000	7.27684	0.005839
wt	492	506	EVDETYVPKEFNAET	1770.81	5.48485	0	0	0
wt	492	506	EVDETYVPKEFNAET	1770.81	5.57498	0.25	3.3657	0.023481
wt	492	506	EVDETYVPKEFNAET	1770.81	5.55914	1	4.70595	0.055143
wt	492	506	EVDETYVPKEFNAET	1770.81	5.53911	10	6.74309	0.012781
wt	492	506	EVDETYVPKEFNAET	1770.81	5.54064	60	7.25139	0.033381
wt	492	506	EVDETYVPKEFNAET	1770.81	5.54482	480	7.30439	0.041418
wt	492	506	EVDETYVPKEFNAET	1770.81	5.59084	1440	7.30706	0.010161
wt	492	506	EVDETYVPKEFNAET	1770.81	5.58769	2980	7.14144	2.27374e-13
wt	492	506	EVDETYVPKEFNAET	1770.81	5.62346	3000	7.28533	0.012713
mut	493	506	VDETYVPKEFNAET	1641.76	5.39274	0	0	0
mut	493	506	VDETYVPKEFNAET	1641.76	5.46712	0.25	2.99618	0.038575
mut	493	506	VDETYVPKEFNAET	1641.76	5.46182	1	4.3075	0.074231
mut	493	506	VDETYVPKEFNAET	1641.76	5.43853	10	6.24191	0.013885
mut	493	506	VDETYVPKEFNAET	1641.76	5.44187	60	6.90703	0.075575
mut	493	506	VDETYVPKEFNAET	1641.76	5.44717	480	6.9392	0.081885
mut	493	506	VDETYVPKEFNAET	1641.76	5.48663	1440	6.95181	0.048569
mut	493	506	VDETYVPKEFNAET	1641.76	5.48016	2980	6.90882	0
mut	493	506	VDETYVPKEFNAET	1641.76	5.52751	3000	6.8916	0.015141
wt	493	506	VDETYVPKEFNAET	1641.76	5.39274	0	0	0
wt	493	506	VDETYVPKEFNAET	1641.76	5.47186	0.25	3.14124	0.049344
wt	493	506	VDETYVPKEFNAET	1641.76	5.45762	1	4.49734	0.060877
wt	493	506	VDETYVPKEFNAET	1641.76	5.44066	10	6.49037	0.048179
wt	493	506	VDETYVPKEFNAET	1641.76	5.44407	60	6.92807	0.05561
wt	493	506	VDETYVPKEFNAET	1641.76	5.45172	480	6.94738	0.026765
wt	493	506	VDETYVPKEFNAET	1641.76	5.48888	1440	6.92118	0.030694
wt	493	506	VDETYVPKEFNAET	1641.76	5.49085	2980	6.8577	2.27374e-13
wt	493	506	VDETYVPKEFNAET	1641.76	5.52763	3000	6.88984	0.031448
mut	496	506	TYVPKEFNAET	1298.63	4.98504	0	0	0
mut	496	506	TYVPKEFNAET	1298.63	5.07473	0.25	2.77318	0.044428
mut	496	506	TYVPKEFNAET	1298.63	5.06815	1	3.69015	0.040124
mut	496	506	TYVPKEFNAET	1298.63	5.04579	10	5.08552	0.045108
mut	496	506	TYVPKEFNAET	1298.63	5.05264	60	5.42838	0.008272
mut	496	506	TYVPKEFNAET	1298.63	5.05061	480	5.36675	0.015573
mut	496	506	TYVPKEFNAET	1298.63	5.08542	1440	5.32694	0.047697
mut	496	506	TYVPKEFNAET	1298.63	5.08161	2980	5.26464	0
mut	496	506	TYVPKEFNAET	1298.63	5.12571	3000	5.25505	0.008028
wt	496	506	TYVPKEFNAET	1298.63	4.98504	0	0	0
wt	496	506	TYVPKEFNAET	1298.63	5.07883	0.25	2.92302	0.04531
wt	496	506	TYVPKEFNAET	1298.63	5.0651	1	3.87467	0.061867
wt	496	506	TYVPKEFNAET	1298.63	5.04578	10	5.26319	0.012178
wt	496	506	TYVPKEFNAET	1298.63	5.04503	60	5.42592	0.017135
wt	496	506	TYVPKEFNAET	1298.63	5.05647	480	5.36113	0.035844
wt	496	506	TYVPKEFNAET	1298.63	5.0899	1440	5.34805	0.029378
wt	496	506	TYVPKEFNAET	1298.63	5.08958	2980	5.15058	0
wt	496	506	TYVPKEFNAET	1298.63	5.12852	3000	5.237	0.036273
mut	507	515	FTFHADICT	1054.47	6.10865	0	0	0
mut	507	515	FTFHADICT	1054.47	6.19338	0.25	1.11185	0.018914
mut	507	515	FTFHADICT	1054.47	6.18829	1	1.72478	0.026701
mut	507	515	FTFHADICT	1054.47	6.16604	10	3.08856	0.05298
mut	507	515	FTFHADICT	1054.47	6.17868	60	3.67363	0.024429
mut	507	515	FTFHADICT	1054.47	6.17407	480	3.99192	0.015274
mut	507	515	FTFHADICT	1054.47	6.21859	1440	3.97569	0.00603
mut	507	515	FTFHADICT	1054.47	6.21193	2980	3.86556	0
mut	507	515	FTFHADICT	1054.47	6.2722	3000	4.02135	0.017219
wt	507	515	FTFHADICT	1054.47	6.10865	0	0	0
wt	507	515	FTFHADICT	1054.47	6.20201	0.25	1.10571	0.004665
wt	507	515	FTFHADICT	1054.47	6.18229	1	1.73982	0.045282
wt	507	515	FTFHADICT	1054.47	6.1726	10	3.0794	0.010144
wt	507	515	FTFHADICT	1054.47	6.1719	60	3.75115	0.040339
wt	507	515	FTFHADICT	1054.47	6.17874	480	4.00469	0.045511
wt	507	515	FTFHADICT	1054.47	6.22762	1440	4.02744	0.035414
wt	507	515	FTFHADICT	1054.47	6.2264	2980	3.93437	0
wt	507	515	FTFHADICT	1054.47	6.27782	3000	3.95932	0.041079
mut	510	529	HADICTLSEKERQIKKQTAL	2312.24	4.67591	0	0	0
mut	510	529	HADICTLSEKERQIKKQTAL	2312.24	4.70617	0.25	1.34473	0.092147
mut	510	529	HADICTLSEKERQIKKQTAL	2312.24	4.69325	1	2.12326	0.056266
mut	510	529	HADICTLSEKERQIKKQTAL	2312.24	4.68353	10	3.61573	0.070202
mut	510	529	HADICTLSEKERQIKKQTAL	2312.24	4.67941	60	5.30344	0.170261
mut	510	529	HADICTLSEKERQIKKQTAL	2312.24	4.6721	480	7.98089	0.08532
mut	510	529	HADICTLSEKERQIKKQTAL	2312.24	4.69569	1440	8.66911	0.012121
mut	510	529	HADICTLSEKERQIKKQTAL	2312.24	4.69242	2980	8.87891	0
mut	510	529	HADICTLSEKERQIKKQTAL	2312.24	4.76806	3000	11.6941	0.018384
wt	510	529	HADICTLSEKERQIKKQTAL	2312.24	4.67591	0	0	0
wt	510	529	HADICTLSEKERQIKKQTAL	2312.24	4.71466	0.25	1.41566	0.010073
wt	510	529	HADICTLSEKERQIKKQTAL	2312.24	4.69615	1	2.20658	0.007314
wt	510	529	HADICTLSEKERQIKKQTAL	2312.24	4.67959	10	3.87503	0.09852
wt	510	529	HADICTLSEKERQIKKQTAL	2312.24	4.6709	60	5.44959	0.194049
wt	510	529	HADICTLSEKERQIKKQTAL	2312.24	4.67208	480	8.04273	0.114484
wt	510	529	HADICTLSEKERQIKKQTAL	2312.24	4.70543	1440	8.8368	0.074315
wt	510	529	HADICTLSEKERQIKKQTAL	2312.24	4.69439	2980	9.11021	0
wt	510	529	HADICTLSEKERQIKKQTAL	2312.24	4.76741	3000	11.792	0.026554
mut	516	529	LSEKERQIKKQTAL	1671.98	3.44464	0	0	0
mut	516	529	LSEKERQIKKQTAL	1671.98	3.572	0.25	0.840096	0.007256
mut	516	529	LSEKERQIKKQTAL	1671.98	3.5527	1	1.02214	0.048956
mut	516	529	LSEKERQIKKQTAL	1671.98	3.53057	10	1.2578	0.011134
mut	516	529	LSEKERQIKKQTAL	1671.98	3.53212	60	2.1072	0.073967
mut	516	529	LSEKERQIKKQTAL	1671.98	3.5218	480	4.08632	0.007455
mut	516	529	LSEKERQIKKQTAL	1671.98	3.53977	1440	5.10401	0.02546
mut	516	529	LSEKERQIKKQTAL	1671.98	3.52732	2980	5.11916	2.27374e-13
mut	516	529	LSEKERQIKKQTAL	1671.98	3.64339	3000	7.51574	0.053329
wt	516	529	LSEKERQIKKQTAL	1671.98	3.44464	0	0	0
wt	516	529	LSEKERQIKKQTAL	1671.98	3.58259	0.25	0.876646	0.027659
wt	516	529	LSEKERQIKKQTAL	1671.98	3.56002	1	1.04284	0.011437
wt	516	529	LSEKERQIKKQTAL	1671.98	3.52735	10	1.26593	0.031609
wt	516	529	LSEKERQIKKQTAL	1671.98	3.52054	60	2.21516	0.066138
wt	516	529	LSEKERQIKKQTAL	1671.98	3.52047	480	4.13335	0.042958
wt	516	529	LSEKERQIKKQTAL	1671.98	3.55399	1440	5.13182	0.014474
wt	516	529	LSEKERQIKKQTAL	1671.98	3.54578	2980	5.22697	0
wt	516	529	LSEKERQIKKQTAL	1671.98	3.63905	3000	7.60053	0.09882
mut	517	529	SEKERQIKKQTAL	1558.89	3.44352	0	0	0
mut	517	529	SEKERQIKKQTAL	1558.89	3.57166	0.25	0.641605	0.021223
mut	517	529	SEKERQIKKQTAL	1558.89	3.55208	1	0.779518	0.00651
mut	517	529	SEKERQIKKQTAL	1558.89	3.53599	10	1.0265	0.027663
mut	517	529	SEKERQIKKQTAL	1558.89	3.5344	60	1.83856	0.043957
mut	517	529	SEKERQIKKQTAL	1558.89	3.5272	480	3.71638	0.095947
mut	517	529	SEKERQIKKQTAL	1558.89	3.54099	1440	4.58564	0.024653
mut	517	529	SEKERQIKKQTAL	1558.89	3.52444	2980	4.75034	0
mut	517	529	SEKERQIKKQTAL	1558.89	3.64092	3000	7.17262	0.10723
wt	517	529	SEKERQIKKQTAL	1558.89	3.44352	0	0	0
wt	517	529	SEKERQIKKQTAL	1558.89	3.58156	0.25	0.650375	0.012827
wt	517	529	SEKERQIKKQTAL	1558.89	3.56192	1	0.81795	0.006239
wt	517	529	SEKERQIKKQTAL	1558.89	3.53092	10	1.01544	0.010977
wt	517	529	SEKERQIKKQTAL	1558.89	3.52793	60	1.94658	0.078222
wt	517	529	SEKERQIKKQTAL	1558.89	3.53462	480	3.80509	0.024128
wt	517	529	SEKERQIKKQTAL	1558.89	3.55521	1440	4.65209	0.01714
wt	517	529	SEKERQIKKQTAL	1558.89	3.54372	2980	4.82637	0
wt	517	529	SEKERQIKKQTAL	1558.89	3.63982	3000	7.10929	0.036945
mut	530	544	VELVKHKPKATKEQL	1748.04	3.21161	0	0	0
mut	530	544	VELVKHKPKATKEQL	1748.04	3.32097	0.25	1.34995	0.028181
mut	530	544	VELVKHKPKATKEQL	1748.04	3.30537	1	1.75546	0.042158
mut	530	544	VELVKHKPKATKEQL	1748.04	3.2832	10	2.39203	0.016767
mut	530	544	VELVKHKPKATKEQL	1748.04	3.28701	60	3.20132	0.035226
mut	530	544	VELVKHKPKATKEQL	1748.04	3.29299	480	4.05649	0.006913
mut	530	544	VELVKHKPKATKEQL	1748.04	3.30033	1440	4.46648	0.083685
mut	530	544	VELVKHKPKATKEQL	1748.04	3.29276	2980	4.57709	2.27374e-13
mut	530	544	VELVKHKPKATKEQL	1748.04	3.41674	3000	6.46432	0.058419
wt	530	544	VELVKHKPKATKEQL	1748.04	3.21161	0	0	0
wt	530	544	VELVKHKPKATKEQL	1748.04	3.32951	0.25	1.38789	0.007115
wt	530	544	VELVKHKPKATKEQL	1748.04	3.30729	1	1.80275	0.028675
wt	530	544	VELVKHKPKATKEQL	1748.04	3.28192	10	2.60442	0.085767
wt	530	544	VELVKHKPKATKEQL	1748.04	3.27643	60	3.58221	0.028959
wt	530	544	VELVKHKPKATKEQL	1748.04	3.29546	480	4.36736	0.036857
wt	530	544	VELVKHKPKATKEQL	1748.04	3.31192	1440	4.67531	0.023117
wt	530	544	VELVKHKPKATKEQL	1748.04	3.31006	2980	4.61057	0
wt	530	544	VELVKHKPKATKEQL	1748.04	3.41484	3000	6.45263	0.035368
mut	530	546	VELVKHKPKATKEQLKA	1947.17	2.92207	0	0	0
mut	530	546	VELVKHKPKATKEQLKA	1947.17	3.0296	0.25	1.04293	0.062596
mut	530	546	VELVKHKPKATKEQLKA	1947.17	3.01041	1	1.41969	0.074231
mut	530	546	VELVKHKPKATKEQLKA	1947.17	2.99648	10	2.13921	0.05401
mut	530	546	VELVKHKPKATKEQLKA	1947.17	2.99884	60	3.07509	0.015159
mut	530	546	VELVKHKPKATKEQLKA	1947.17	2.99568	480	4.4024	0.084802
mut	530	546	VELVKHKPKATKEQLKA	1947.17	3.00414	1440	5.07331	0.126848
mut	530	546	VELVKHKPKATKEQLKA	1947.17	2.99472	2980	5.33974	2.27374e-13
mut	530	546	VELVKHKPKATKEQLKA	1947.17	3.10857	3000	7.3972	0.030908
wt	530	546	VELVKHKPKATKEQLKA	1947.17	2.92207	0	0	0
wt	530	546	VELVKHKPKATKEQLKA	1947.17	3.04357	0.25	1.05174	0.019194
wt	530	546	VELVKHKPKATKEQLKA	1947.17	3.01293	1	1.45587	0.102038
wt	530	546	VELVKHKPKATKEQLKA	1947.17	2.99556	10	2.35768	0.033602
wt	530	546	VELVKHKPKATKEQLKA	1947.17	2.98865	60	3.36193	0.038419
wt	530	546	VELVKHKPKATKEQLKA	1947.17	3.00342	480	4.58592	0.044811
wt	530	546	VELVKHKPKATKEQLKA	1947.17	3.01869	1440	5.26937	0.052029
wt	530	546	VELVKHKPKATKEQLKA	1947.17	3.00789	2980	5.53352	0
wt	530	546	VELVKHKPKATKEQLKA	1947.17	3.10394	3000	7.41219	0.03286
mut	530	548	VELVKHKPKATKEQLKAVM	2177.28	3.72897	0	0	0
mut	530	548	VELVKHKPKATKEQLKAVM	2177.28	3.8117	0.25	1.05691	0.037694
mut	530	548	VELVKHKPKATKEQLKAVM	2177.28	3.80116	1	1.48171	0.054853
mut	530	548	VELVKHKPKATKEQLKAVM	2177.28	3.7825	10	2.35048	0.037049
mut	530	548	VELVKHKPKATKEQLKAVM	2177.28	3.78751	60	3.7223	0.072069
mut	530	548	VELVKHKPKATKEQLKAVM	2177.28	3.78688	480	5.62434	0.069583
mut	530	548	VELVKHKPKATKEQLKAVM	2177.28	3.79422	1440	6.58215	0.17741
mut	530	548	VELVKHKPKATKEQLKAVM	2177.28	3.78481	2980	7.1292	0.021434
mut	530	548	VELVKHKPKATKEQLKAVM	2177.28	3.74248	3000	11.2959	0.05226
wt	530	548	VELVKHKPKATKEQLKAVM	2177.28	3.67607	0	0	0
wt	530	548	VELVKHKPKATKEQLKAVM	2177.28	3.81746	0.25	1.03412	0.011051
wt	530	548	VELVKHKPKATKEQLKAVM	2177.28	3.79819	1	1.47478	0.090874
wt	530	548	VELVKHKPKATKEQLKAVM	2177.28	3.78222	10	2.57503	0.032474
wt	530	548	VELVKHKPKATKEQLKAVM	2177.28	3.77611	60	4.13151	0.063105
wt	530	548	VELVKHKPKATKEQLKAVM	2177.28	3.77971	480	5.92044	0.054449
wt	530	548	VELVKHKPKATKEQLKAVM	2177.28	3.80148	1440	6.95373	0.052665
wt	530	548	VELVKHKPKATKEQLKAVM	2177.28	3.80356	2980	7.52668	0
wt	530	548	VELVKHKPKATKEQLKAVM	2177.28	3.73638	3000	11.3294	0.034028
mut	530	550	VELVKHKPKATKEQLKAVMDD	2407.34	3.89413	0	0	0
mut	530	550	VELVKHKPKATKEQLKAVMDD	2407.34	3.93845	0.25	1.06354	0.058442
mut	530	550	VELVKHKPKATKEQLKAVMDD	2407.34	3.92596	1	1.54182	0.069762
mut	530	550	VELVKHKPKATKEQLKAVMDD	2407.34	3.90472	10	2.5902	0.019509
mut	530	550	VELVKHKPKATKEQLKAVMDD	2407.34	3.91109	60	4.15431	0.107691
mut	530	550	VELVKHKPKATKEQLKAVMDD	2407.34	3.9131	480	6.45558	0.118587
mut	530	550	VELVKHKPKATKEQLKAVMDD	2407.34	3.91979	1440	7.58219	0.199111
mut	530	550	VELVKHKPKATKEQLKAVMDD	2407.34	3.91108	2980	8.04804	0.011904
mut	530	550	VELVKHKPKATKEQLKAVMDD	2407.34	4.01898	3000	10.6875	0.05334
wt	530	550	VELVKHKPKATKEQLKAVMDD	2407.34	3.8128	0	0	0
wt	530	550	VELVKHKPKATKEQLKAVMDD	2407.34	3.94358	0.25	1.13214	0.023012
wt	530	550	VELVKHKPKATKEQLKAVMDD	2407.34	3.92516	1	1.63154	0.088991
wt	530	550	VELVKHKPKATKEQLKAVMDD	2407.34	3.90924	10	2.98111	0.073472
wt	530	550	VELVKHKPKATKEQLKAVMDD	2407.34	3.90035	60	4.8159	0.066182
wt	530	550	VELVKHKPKATKEQLKAVMDD	2407.34	3.89927	480	6.93367	0.059714
wt	530	550	VELVKHKPKATKEQLKAVMDD	2407.34	3.92653	1440	8.15039	0.059254
wt	530	550	VELVKHKPKATKEQLKAVMDD	2407.34	3.92895	2980	8.44845	0
wt	530	550	VELVKHKPKATKEQLKAVMDD	2407.34	4.01173	3000	10.7352	0.042035
mut	531	546	ELVKHKPKATKEQLKA	1848.11	2.92149	0	0	0
mut	531	546	ELVKHKPKATKEQLKA	1848.11	3.03092	0.25	1.16601	0.010565
mut	531	546	ELVKHKPKATKEQLKA	1848.11	3.0126	1	1.5231	0.024731
mut	531	546	ELVKHKPKATKEQLKA	1848.11	2.99985	10	2.13172	0.016366
mut	531	546	ELVKHKPKATKEQLKA	1848.11	3.00809	60	3.38551	0.091162
mut	531	546	ELVKHKPKATKEQLKA	1848.11	2.99375	480	4.66748	0.117995
mut	531	546	ELVKHKPKATKEQLKA	1848.11	3.00756	1440	5.14848	0.137867
mut	531	546	ELVKHKPKATKEQLKA	1848.11	3.00036	2980	5.4786	0
mut	531	546	ELVKHKPKATKEQLKA	1848.11	3.11134	3000	7.08807	0.033856
wt	531	546	ELVKHKPKATKEQLKA	1848.11	2.92149	0	0	0
wt	531	546	ELVKHKPKATKEQLKA	1848.11	3.04663	0.25	1.17678	0.018783
wt	531	546	ELVKHKPKATKEQLKA	1848.11	3.0137	1	1.56999	0.012855
wt	531	546	ELVKHKPKATKEQLKA	1848.11	2.99627	10	2.42536	0.053836
wt	531	546	ELVKHKPKATKEQLKA	1848.11	2.99116	60	3.83281	0.053619
wt	531	546	ELVKHKPKATKEQLKA	1848.11	2.99119	480	4.94422	0.013013
wt	531	546	ELVKHKPKATKEQLKA	1848.11	3.02028	1440	5.53807	0.02077
wt	531	546	ELVKHKPKATKEQLKA	1848.11	3.00797	2980	5.84855	2.27374e-13
wt	531	546	ELVKHKPKATKEQLKA	1848.11	3.10538	3000	7.02946	0.019346
mut	541	556	ENVLKVHDEFPCQQLY	1961.94	5.87853	0	0	0
mut	541	556	ENVLKVHDEFPCQQLY	1961.94	5.96604	0.25	0.923323	0.026022
mut	541	556	ENVLKVHDEFPCQQLY	1961.94	5.96207	1	1.40811	0.015184
mut	541	556	ENVLKVHDEFPCQQLY	1961.94	5.9647	10	2.74318	2.27374e-13
mut	541	556	ENVLKVHDEFPCQQLY	1961.94	5.94968	60	4.22368	0.060428
mut	541	556	ENVLKVHDEFPCQQLY	1961.94	5.95781	480	5.77346	0.031671
mut	541	556	ENVLKVHDEFPCQQLY	1961.94	5.99532	1440	6.24958	0.016303
mut	541	556	ENVLKVHDEFPCQQLY	1961.94	5.98071	2980	6.38945	3.21555e-13
mut	541	556	ENVLKVHDEFPCQQLY	1961.94	6.10371	3000	9.15726	0.066974
wt	541	556	ENVLKVHDEFPCQQLY	1961.94	5.87853	0	0	0
wt	541	556	ENVLKVHDEFPCQQLY	1961.94	5.97116	0.25	0.935648	0.018134
wt	541	556	ENVLKVHDEFPCQQLY	1961.94	5.95656	1	1.39016	0.027773
wt	541	556	ENVLKVHDEFPCQQLY	1961.94	5.94625	10	2.6661	0.036272
wt	541	556	ENVLKVHDEFPCQQLY	1961.94	5.94175	60	4.12792	0.035123
wt	541	556	ENVLKVHDEFPCQQLY	1961.94	5.94225	480	5.71388	0.024447
wt	541	556	ENVLKVHDEFPCQQLY	1961.94	5.99327	1440	6.2336	0.025823
wt	541	556	ENVLKVHDEFPCQQLY	1961.94	5.99241	2980	6.32937	3.21555e-13
wt	541	556	ENVLKVHDEFPCQQLY	1961.94	6.10331	3000	9.06491	0.070305
mut	544	551	LKVHDEFP	984.515	5.27517	0	0	0
mut	544	551	LKVHDEFP	984.515	5.98379	0.25	0.694833	0.032021
mut	544	551	LKVHDEFP	984.515	5.98238	1	0.844518	0.042628
mut	544	551	LKVHDEFP	984.515	5.9574	10	1.38329	0.062277
mut	544	551	LKVHDEFP	984.515	5.97255	60	1.97261	0.065531
mut	544	551	LKVHDEFP	984.515	5.96419	480	2.56011	0.051504
mut	544	551	LKVHDEFP	984.515	5.99847	1440	2.67335	0.113557
mut	544	551	LKVHDEFP	984.515	5.99499	2980	2.94761	0
wt	544	551	LKVHDEFP	984.515	5.27517	0	0	0
wt	544	551	LKVHDEFP	984.515	5.98788	0.25	0.668509	0.013681
wt	544	551	LKVHDEFP	984.515	5.97236	1	0.804337	0.070865
wt	544	551	LKVHDEFP	984.515	5.9652	10	1.40948	0.016377
wt	544	551	LKVHDEFP	984.515	5.96592	60	1.93142	0.067345
wt	544	551	LKVHDEFP	984.515	5.96394	480	2.52911	0.051175
wt	544	551	LKVHDEFP	984.515	6.01589	1440	2.69602	0.055343
wt	544	551	LKVHDEFP	984.515	6.00676	2980	2.9495	0
mut	554	567	FVEKCCKADDKETC	1618.69	3.49666	0	0	0
mut	554	567	FVEKCCKADDKETC	1618.69	3.59682	0.25	1.11842	0.008784
mut	554	567	FVEKCCKADDKETC	1618.69	3.5846	1	1.56857	0.081418
mut	554	567	FVEKCCKADDKETC	1618.69	3.57291	10	2.15873	0.064824
mut	554	567	FVEKCCKADDKETC	1618.69	3.56917	60	2.73355	0.045695
mut	554	567	FVEKCCKADDKETC	1618.69	3.56778	480	3.9152	0.013129
mut	554	567	FVEKCCKADDKETC	1618.69	3.5843	1440	4.42601	0.059628
mut	554	567	FVEKCCKADDKETC	1618.69	3.58015	2980	4.69581	2.27374e-13
mut	554	567	FVEKCCKADDKETC	1618.69	3.65657	3000	4.90966	0.076549
wt	554	567	FVEKCCKADDKETC	1618.69	3.49666	0	0	0
wt	554	567	FVEKCCKADDKETC	1618.69	3.61228	0.25	1.12319	0.090993
wt	554	567	FVEKCCKADDKETC	1618.69	3.59115	1	1.55018	0.060222
wt	554	567	FVEKCCKADDKETC	1618.69	3.5674	10	2.23265	0.066167
wt	554	567	FVEKCCKADDKETC	1618.69	3.57265	60	2.73644	0.083058
wt	554	567	FVEKCCKADDKETC	1618.69	3.57438	480	4.05148	0.09451
wt	554	567	FVEKCCKADDKETC	1618.69	3.59473	1440	4.51707	0.08167
wt	554	567	FVEKCCKADDKETC	1618.69	3.59049	2980	4.72433	2.27374e-13
wt	554	567	FVEKCCKADDKETC	1618.69	3.65286	3000	4.89206	0.033732
mut	568	577	FAEEGKKLVA	1091.61	4.23637	0	0	0
mut	568	577	FAEEGKKLVA	1091.61	4.32938	0.25	0.421884	0.032142
mut	568	577	FAEEGKKLVA	1091.61	4.31848	1	0.557035	0.043373
mut	568	577	FAEEGKKLVA	1091.61	4.29901	10	1.47546	0.076738
mut	568	577	FAEEGKKLVA	1091.61	4.3037	60	2.39851	0.093997
mut	568	577	FAEEGKKLVA	1091.61	4.29917	480	4.48425	0.017909
mut	568	577	FAEEGKKLVA	1091.61	4.32041	1440	4.9678	0.013942
mut	568	577	FAEEGKKLVA	1091.61	4.3147	2980	4.97728	0
mut	568	577	FAEEGKKLVA	1091.61	4.39596	3000	4.91792	0.021182
wt	568	577	FAEEGKKLVA	1091.61	4.23637	0	0	0
wt	568	577	FAEEGKKLVA	1091.61	4.33678	0.25	0.403637	0.03537
wt	568	577	FAEEGKKLVA	1091.61	4.31839	1	0.578739	0.033076
wt	568	577	FAEEGKKLVA	1091.61	4.29881	10	1.62101	0.058625
wt	568	577	FAEEGKKLVA	1091.61	4.29405	60	2.52745	0.039329
wt	568	577	FAEEGKKLVA	1091.61	4.29693	480	4.5649	0.044032
wt	568	577	FAEEGKKLVA	1091.61	4.32904	1440	4.97215	0.017397
wt	568	577	FAEEGKKLVA	1091.61	4.3245	2980	4.89472	0
wt	568	577	FAEEGKKLVA	1091.61	4.39309	3000	4.96131	0.06424
mut	568	580	FAEEGKKLVAASQ	1377.74	4.13871	0	0	0
mut	568	580	FAEEGKKLVAASQ	1377.74	4.24028	0.25	0.39188	0.023558
mut	568	580	FAEEGKKLVAASQ	1377.74	4.22179	1	0.581748	0.027038
mut	568	580	FAEEGKKLVAASQ	1377.74	4.19832	10	2.8453	0.022313
mut	568	580	FAEEGKKLVAASQ	1377.74	4.20108	60	4.72709	0.022437
mut	568	580	FAEEGKKLVAASQ	1377.74	4.1867	480	6.87704	0.086082
mut	568	580	FAEEGKKLVAASQ	1377.74	4.21049	1440	7.28715	0.028208
mut	568	580	FAEEGKKLVAASQ	1377.74	4.20477	2980	7.30982	0
mut	568	580	FAEEGKKLVAASQ	1377.74	4.26631	3000	7.2328	0.085073
wt	568	580	FAEEGKKLVAASQ	1377.74	4.13871	0	0	0
wt	568	580	FAEEGKKLVAASQ	1377.74	4.24465	0.25	0.321621	0.037525
wt	568	580	FAEEGKKLVAASQ	1377.74	4.2268	1	0.65389	0.011632
wt	568	580	FAEEGKKLVAASQ	1377.74	4.20113	10	2.90044	0.070984
wt	568	580	FAEEGKKLVAASQ	1377.74	4.19244	60	4.86375	0.098824
wt	568	580	FAEEGKKLVAASQ	1377.74	4.1848	480	6.83222	0.095905
wt	568	580	FAEEGKKLVAASQ	1377.74	4.2157	1440	7.30439	0.039165
wt	568	580	FAEEGKKLVAASQ	1377.74	4.20966	2980	7.41287	0
wt	568	580	FAEEGKKLVAASQ	1377.74	4.2623	3000	7.33292	0.053176
mut	569	577	AEEGKKLVA	944.541	3.3069	0	0	0
mut	569	577	AEEGKKLVA	944.541	3.39364	0.25	0.251804	0.010114
mut	569	577	AEEGKKLVA	944.541	3.3817	1	0.438422	0.0166
mut	569	577	AEEGKKLVA	944.541	3.36517	10	1.47526	0.00326
mut	569	577	AEEGKKLVA	944.541	3.34852	60	2.38679	0.064663
mut	569	577	AEEGKKLVA	944.541	3.35348	480	4.00802	0.029019
mut	569	577	AEEGKKLVA	944.541	3.36935	1440	4.27038	0.034897
mut	569	577	AEEGKKLVA	944.541	3.36261	2980	4.25917	0
mut	569	577	AEEGKKLVA	944.541	3.44787	3000	4.21247	0.011047
wt	569	577	AEEGKKLVA	944.541	3.3069	0	0	0
wt	569	577	AEEGKKLVA	944.541	3.41012	0.25	0.270333	0.007432
wt	569	577	AEEGKKLVA	944.541	3.38133	1	0.472116	0.029877
wt	569	577	AEEGKKLVA	944.541	3.35872	10	1.55653	0.033136
wt	569	577	AEEGKKLVA	944.541	3.35146	60	2.50068	0.054526
wt	569	577	AEEGKKLVA	944.541	3.35377	480	4.07702	0.038565
wt	569	577	AEEGKKLVA	944.541	3.37977	1440	4.31163	0.014011
wt	569	577	AEEGKKLVA	944.541	3.36701	2980	4.22445	0
wt	569	577	AEEGKKLVA	944.541	3.44372	3000	4.24163	0.031693
mut	578	584	ASQAALG	617.325	3.70858	0	0	0
mut	578	584	ASQAALG	617.325	3.7301	0.25	0.630374	0.018076
mut	578	584	ASQAALG	617.325	3.71742	1	1.16473	0.073884
mut	578	584	ASQAALG	617.325	3.69592	10	2.91152	0.025171
mut	578	584	ASQAALG	617.325	3.68838	60	3.43968	0.034203
mut	578	584	ASQAALG	617.325	3.69085	480	3.44628	0.018778
mut	578	584	ASQAALG	617.325	3.71089	1440	3.44775	0.025273
mut	578	584	ASQAALG	617.325	3.71254	2980	3.39819	0
mut	578	584	ASQAALG	617.325	3.74041	3000	3.40432	0.018988
wt	578	585	ASQAALGL	730.409	5.79226	0	0	0
wt	578	585	ASQAALGL	730.409	5.80304	0.25	0.701582	0.031171
wt	578	585	ASQAALGL	730.409	5.78623	1	1.47557	0.074027
wt	578	585	ASQAALGL	730.409	5.77298	10	3.89868	0.037839
wt	578	585	ASQAALGL	730.409	5.77666	60	4.20332	0.01898
wt	578	585	ASQAALGL	730.409	5.77603	480	4.20798	0.024522
wt	578	585	ASQAALGL	730.409	5.82308	1440	4.2028	0.008444
wt	578	585	ASQAALGL	730.409	5.82093	2980	4.15514	0
wt	578	585	ASQAALGL	730.409	5.84955	3000	4.16099	0.00035
