# Supplementary material for: An intact C-terminal end of albumin is required for its long half-life in humans
Source: Commun Biol. 2020 Apr 20;3:181. doi: 10.1038/s42003-020-0903-7 (PMC7171077; doi:10.1038/s42003-020-0903-7)
Supplement: Supplementary file 4 — Supplementary Data 2 [file 42003_2020_903_MOESM4_ESM.xlsx]

## Sheet: Fig. 1d
Cycle: 5 hFcRn 1 31,25 nM_X	Cycle: 5 hFcRn 1 31,25 nM_Y	Fitted Cycle: 5 hFcRn 1 31,25 _X	Fitted Cycle: 5 hFcRn 1 31,25 _Y	Cycle: 6 hFcRn 1 62,5 nM_X	Cycle: 6 hFcRn 1 62,5 nM_Y	Fitted Cycle: 6 hFcRn 1 62,5 n_X	Fitted Cycle: 6 hFcRn 1 62,5 n_Y	Cycle: 7 hFcRn 1 125 nM_X	Cycle: 7 hFcRn 1 125 nM_Y	Fitted Cycle: 7 hFcRn 1 125 nM_X	Fitted Cycle: 7 hFcRn 1 125 nM_Y	Cycle: 8 hFcRn 1 250 nM_X	Cycle: 8 hFcRn 1 250 nM_Y	Fitted Cycle: 8 hFcRn 1 250 nM_X	Fitted Cycle: 8 hFcRn 1 250 nM_Y	Cycle: 9 hFcRn 1 500 nM_X	Cycle: 9 hFcRn 1 500 nM_Y	Fitted Cycle: 9 hFcRn 1 500 nM_X	Fitted Cycle: 9 hFcRn 1 500 nM_Y	Cycle: 10 hFcRn 1 1000 nM_X	Cycle: 10 hFcRn 1 1000 nM_Y	Fitted Cycle: 10 hFcRn 1 1000 _X	Fitted Cycle: 10 hFcRn 1 1000 _Y	Cycle: 11 hFcRn 1 2000 nM_X	Cycle: 11 hFcRn 1 2000 nM_Y	Fitted Cycle: 11 hFcRn 1 2000 _X	Fitted Cycle: 11 hFcRn 1 2000 _Y	Cycle: 12 hFcRn 1 4000 nM_X	Cycle: 12 hFcRn 1 4000 nM_Y	Fitted Cycle: 12 hFcRn 1 4000 _X	Fitted Cycle: 12 hFcRn 1 4000 _Y	Cycle: 13 hFcRn 1 8000 nM_X	Cycle: 13 hFcRn 1 8000 nM_Y	Fitted Cycle: 13 hFcRn 1 8000 _X	Fitted Cycle: 13 hFcRn 1 8000 _Y
-60.02	-0.138977	-60.02	0	-60.02	-0.125244	-60.02	0	-60.02	-0.251068	-60.02	0	-60.02	-0.0524597	-60.02	0	-60.02	-0.208923	-60.02	0	-60.02	-0.0565491	-60.02	0	-60.02	-0.101776	-60.02	0	-60.02	-0.0325317	-60.02	0	-60.02	-0.132813	-60.02	0
-59.92	-0.131165	-59.92	0	-59.92	-0.118988	-59.92	0	-59.92	-0.242493	-59.92	0	-59.92	-0.0524597	-59.92	0	-59.92	-0.185486	-59.92	0	-59.92	-0.0581055	-59.92	0	-59.92	-0.101776	-59.92	0	-59.92	-0.0301819	-59.92	0	-59.92	-0.130463	-59.92	0
-59.82	-0.11319	-59.82	0	-59.82	-0.0900879	-59.82	0	-59.82	-0.218262	-59.82	0	-59.82	-0.0344849	-59.82	0	-59.82	-0.132355	-59.82	0	-59.82	-0.0487366	-59.82	0	-59.82	-0.09552	-59.82	0	-59.82	-0.0262756	-59.82	0	-59.82	-0.108582	-59.82	0
-59.72	-0.0960083	-59.72	0	-59.72	-0.0752565	-59.72	0	-59.72	-0.158905	-59.72	0	-59.72	-0.0313721	-59.72	0	-59.72	-0.137055	-59.72	0	-59.72	-0.0565491	-59.72	0	-59.72	-0.0986633	-59.72	0	-59.72	-0.0294189	-59.72	0	-59.72	-0.101563	-59.72	0
-59.62	-0.0944519	-59.62	0	-59.62	-0.0799255	-59.62	0	-59.62	-0.16748	-59.62	0	-59.62	-0.0383911	-59.62	0	-59.62	-0.158142	-59.62	0	-59.62	-0.0588989	-59.62	0	-59.62	-0.125214	-59.62	0	-59.62	-0.0403442	-59.62	0	-59.62	-0.103119	-59.62	0
-59.52	-0.101471	-59.52	0	-59.52	-0.101013	-59.52	0	-59.52	-0.185455	-59.52	0	-59.52	-0.056366	-59.52	0	-59.52	-0.173767	-59.52	0	-59.52	-0.0752869	-59.52	0	-59.52	-0.157227	-59.52	0	-59.52	-0.0419006	-59.52	0	-59.52	-0.112488	-59.52	0
-59.42	-0.0983582	-59.42	0	-59.42	-0.0947879	-59.42	0	-59.42	-0.0362549	-59.42	0	-59.42	-0.0509033	-59.42	0	-59.42	-0.144867	-59.42	0	-59.42	-0.0706177	-59.42	0	-59.42	-0.176788	-59.42	0	-59.42	-0.0348816	-59.42	0	-59.42	-0.0937503	-59.42	0
-59.32	0.000854492	-59.32	0	-59.32	-0.0994568	-59.32	0	-59.32	-0.0112305	-59.32	0	-59.32	-0.0462036	-59.32	0	-59.32	-0.010498	-59.32	0	-59.32	-0.0721741	-59.32	0	-59.32	-0.0963135	-59.32	0	-59.32	-0.0442505	-59.32	0	-59.32	-0.128113	-59.32	0
-59.22	0.0196228	-59.22	0	-59.22	-0.104156	-59.22	0	-59.22	-0.0198364	-59.22	0	-59.22	-0.0352783	-59.22	0	-59.22	-0.00189209	-59.22	0	-59.22	-0.0721741	-59.22	0	-59.22	-0.0681763	-59.22	0	-59.22	-0.0536194	-59.22	0	-59.22	-0.0375061	-59.22	0
-59.12	0.0110168	-59.12	0	-59.12	-0.0143127	-59.12	0	-59.12	-0.0112305	-59.12	0	-59.12	-0.040741	-59.12	0	-59.12	0.00436401	-59.12	0	-59.12	-0.0799866	-59.12	0	-59.12	-0.0744324	-59.12	0	-59.12	-0.0700378	-59.12	0	-59.12	-0.0367126	-59.12	0
-59.02	0.0250854	-59.02	0	-59.02	0.0169373	-59.02	0	-59.02	-0.00656128	-59.02	0	-59.02	-0.00637817	-59.02	0	-59.02	0.0246582	-59.02	0	-59.02	-0.0799866	-59.02	0	-59.02	-0.0713196	-59.02	0	-59.02	-0.00598145	-59.02	0	-59.02	-0.0101624	-59.02	0
-58.92	0.0407104	-58.92	0	-58.92	0.0349114	-58.92	0	-58.92	0.000488281	-58.92	0	-58.92	0.00222778	-58.92	0	-58.92	0.0629571	-58.92	0	-58.92	-0.0643616	-58.92	0	-58.92	-0.0549011	-58.92	0	-58.92	0.026062	-58.92	0	-58.92	0.000792772	-58.92	0
-58.82	-0.0249023	-58.82	0	-58.82	-0.00335693	-58.82	0	-58.82	-0.0385742	-58.82	0	-58.82	0.00537109	-58.82	0	-58.82	-0.0151672	-58.82	0	-58.82	-0.0604553	-58.82	0	-58.82	-0.0947266	-58.82	0	-58.82	-0.0356445	-58.82	0	-58.82	-0.0476379	-58.82	0
-58.72	-0.0163269	-58.72	0	-58.72	-0.00650012	-58.72	0	-58.72	0.00750732	-58.72	0	-58.72	0.00924683	-58.72	0	-58.72	-0.0370482	-58.72	0	-58.72	-0.0510864	-58.72	0	-58.72	-0.0752258	-58.72	0	-58.72	-0.036438	-58.72	0	-58.72	-0.0507811	-58.72	0
-58.62	0.00244141	-58.62	0	-58.62	0.000549316	-58.62	0	-58.62	0.0356445	-58.62	0	-58.62	0.0397339	-58.62	0	-58.62	-0.0346985	-58.62	0	-58.62	-0.0284119	-58.62	0	-58.62	-0.0564575	-58.62	0	-58.62	-0.0184631	-58.62	0	-58.62	-0.0343628	-58.62	0
-58.52	0.00320435	-58.52	0	-58.52	-0.00494385	-58.52	0	-58.52	0.0481262	-58.52	0	-58.52	0.0561218	-58.52	0	-58.52	-0.0292358	-58.52	0	-58.52	-0.0221863	-58.52	0	-58.52	-0.0627136	-58.52	0	-58.52	-0.00363159	-58.52	0	-58.52	-0.0375061	-58.52	0
-58.42	0.0172729	-58.42	0	-58.42	-0.00415048	-58.42	0	-58.42	0.059082	-58.42	0	-58.42	0.0725403	-58.42	0	-58.42	-0.0472108	-58.42	0	-58.42	-0.0174866	-58.42	0	-58.42	-0.0533447	-58.42	0	-58.42	-0.0130005	-58.42	0	-58.42	-0.0367127	-58.42	0
-58.32	-0.0100708	-58.32	0	-58.32	0.00210571	-58.32	0	-58.32	0.0668945	-58.32	0	-58.32	0.0694275	-58.32	0	-58.32	0.0371704	-58.32	0	-58.32	-0.0284119	-58.32	0	-58.32	-0.0447388	-58.32	0	-58.32	-0.0169067	-58.32	0	-58.32	-0.0554504	-58.32	0
-58.22	-0.121002	-58.22	0	-58.22	-0.124446	-58.22	0	-58.22	-0.00967407	-58.22	0	-58.22	-0.0680847	-58.22	0	-58.22	-0.0346939	-58.22	0	-58.22	-0.151855	-58.22	0	-58.22	-0.161926	-58.22	0	-58.22	-0.158295	-58.22	0	-58.22	-0.0757705	-58.22	0
-58.12	-0.181946	-58.12	0	-58.12	-0.178375	-58.12	0	-58.12	-0.00421143	-58.12	0	-58.12	-0.087616	-58.12	0	-58.12	-0.0839233	-58.12	0	-58.12	-0.228424	-58.12	0	-58.12	-0.197876	-58.12	0	-58.12	-0.226288	-58.12	0	-58.12	-0.078125	-58.12	0
-58.02	-0.189758	-58.02	0	-58.02	-0.233826	-58.02	0	-58.02	0.0762634	-58.02	0	-58.02	-0.121979	-58.02	0	-58.02	-0.0643921	-58.02	0	-58.02	-0.119812	-58.02	0	-58.02	-0.224426	-58.02	0	-58.02	-0.241119	-58.02	0	-58.02	-0.0796814	-58.02	0
-57.92	-0.102234	-57.92	0	-57.92	-0.42132	-57.92	0	-57.92	0.526276	-57.92	0	-57.92	-0.00869751	-57.92	0	-57.92	-0.0456179	-57.92	0	-57.92	-0.112793	-57.92	0	-57.92	-0.143158	-57.92	0	-57.92	-0.0786133	-57.92	0	-57.92	-0.167169	-57.92	0
-57.82	-0.48584	-57.82	0	-57.82	-0.923676	-57.82	0	-57.82	-0.986237	-57.82	0	-57.82	-0.414948	-57.82	0	-57.82	-0.073761	-57.82	0	-57.82	-0.208893	-57.82	0	-57.82	-0.397095	-57.82	0	-57.82	-0.117676	-57.82	0	-57.82	-0.794525	-57.82	0
-57.72	0.0055542	-57.72	0	-57.72	0.787988	-57.72	0	-57.72	-0.161255	-57.72	0	-57.72	0.00143433	-57.72	0	-57.72	0.0754029	-57.72	0	-57.72	-0.00109863	-57.72	0	-57.72	-0.156464	-57.72	0	-57.72	0.0557251	-57.72	0	-57.72	0.87417	-57.72	0
-57.62	0.0258789	-57.62	0	-57.62	0.273193	-57.62	0	-57.62	-0.00497437	-57.62	0	-57.62	0.181122	-57.62	0	-57.62	-0.0284424	-57.62	0	-57.62	-0.0151367	-57.62	0	-57.62	-0.0158386	-57.62	0	-57.62	-0.0356445	-57.62	0	-57.62	0.270325	-57.62	0
-57.52	-0.371002	-57.52	0	-57.52	0.234894	-57.52	0	-57.52	-0.60968	-57.52	0	-57.52	-0.371216	-57.52	0	-57.52	0.351227	-57.52	0	-57.52	-0.332336	-57.52	0	-57.52	-0.452576	-57.52	0	-57.52	-0.201294	-57.52	0	-57.52	0.0609436	-57.52	0
-57.42	-0.222565	-57.42	0	-57.42	0.181769	-57.42	0	-57.42	-0.16748	-57.42	0	-57.42	-0.0977783	-57.42	0	-57.42	0.198859	-57.42	0	-57.42	-0.170593	-57.42	0	-57.42	-0.197876	-57.42	0	-57.42	-0.282532	-57.42	0	-57.42	0.513281	-57.42	0
-57.32	-0.0889893	-57.32	0	-57.32	-0.04245	-57.32	0	-57.32	-0.0104675	-57.32	0	-57.32	-0.0329285	-57.32	0	-57.32	0.00823975	-57.32	0	-57.32	-0.253448	-57.32	0	-57.32	-0.0424194	-57.32	0	-57.32	-0.121613	-57.32	0	-57.32	0.333588	-57.32	0
-57.22	-0.0296021	-57.22	0	-57.22	-0.0354024	-57.22	0	-57.22	0.0801697	-57.22	0	-57.22	0.0483093	-57.22	0	-57.22	-0.0136129	-57.22	0	-57.22	-0.197968	-57.22	0	-57.22	0.0466614	-57.22	0	-57.22	-0.020813	-57.22	0	-57.22	0.0218791	-57.22	0
-57.12	-0.0249023	-57.12	0	-57.12	-0.0174255	-57.12	0	-57.12	0.0809631	-57.12	0	-57.12	0.115509	-57.12	0	-57.12	-0.0128174	-57.12	0	-57.12	-0.190125	-57.12	0	-57.12	0.103699	-57.12	0	-57.12	-0.102051	-57.12	0	-57.12	-0.108582	-57.12	0
-57.02	0.0360107	-57.02	0	-57.02	-0.109619	-57.02	0	-57.02	0.135651	-57.02	0	-57.02	0.229584	-57.02	0	-57.02	-0.0667419	-57.02	0	-57.02	-0.0682678	-57.02	0	-57.02	0.14743	-57.02	0	-57.02	0.0924683	-57.02	0	-57.02	-0.144531	-57.02	0
-56.92	0.0407104	-56.92	0	-56.92	-0.222097	-56.92	0	-56.92	0.148926	-56.92	0	-56.92	0.216278	-56.92	0	-56.92	-0.0909321	-56.92	0	-56.92	-0.26358	-56.92	0	-56.92	0.0575867	-56.92	0	-56.92	0.0487061	-56.92	0	-56.92	-0.257802	-56.92	0
-56.82	0.0250854	-56.82	0	-56.82	-0.226807	-56.82	0	-56.82	0.130951	-56.82	0	-56.82	0.203033	-56.82	0	-56.82	-0.0635986	-56.82	0	-56.82	0.0505066	-56.82	0	-56.82	-0.0353699	-56.82	0	-56.82	0.10733	-56.82	0	-56.82	-0.264038	-56.82	0
-56.72	-0.00848389	-56.72	0	-56.72	-0.149437	-56.72	0	-56.72	0.0606384	-56.72	0	-56.72	0.117859	-56.72	0	-56.72	-0.0159221	-56.72	0	-56.72	0.0239258	-56.72	0	-56.72	-0.096283	-56.72	0	-56.72	0.0667114	-56.72	0	-56.72	-0.218711	-56.72	0
-56.62	-0.07724	-56.62	0	-56.62	-0.0643005	-56.62	0	-56.62	-0.0143433	-56.62	0	-56.62	0.04599	-56.62	0	-56.62	0.00671387	-56.62	0	-56.62	-0.0307617	-56.62	0	-56.62	-0.09552	-56.62	0	-56.62	-0.0215759	-56.62	0	-56.62	-0.0741882	-56.62	0
-56.52	-0.0421143	-56.52	0	-56.52	-0.0260315	-56.52	0	-56.52	0.01297	-56.52	0	-56.52	0.0545654	-56.52	0	-56.52	0.0621643	-56.52	0	-56.52	-0.0213928	-56.52	0	-56.52	-0.0650635	-56.52	0	-56.52	0.000274658	-56.52	0	-56.52	0.015625	-56.52	0
-56.42	-0.0663147	-56.42	0	-56.42	-0.0416546	-56.42	0	-56.42	0.0254822	-56.42	0	-56.42	0.0803528	-56.42	0	-56.42	0.0121784	-56.42	0	-56.42	-0.0448303	-56.42	0	-56.42	-0.0549011	-56.42	0	-56.42	-0.00128174	-56.42	0	-56.42	-0.0304546	-56.42	0
-56.32	-0.103821	-56.32	0	-56.32	-0.0525818	-56.32	0	-56.32	-0.0518494	-56.32	0	-56.32	0.0100403	-56.32	0	-56.32	-0.0370483	-56.32	0	-56.32	-0.0581055	-56.32	0	-56.32	-0.122864	-56.32	0	-56.32	-0.0786133	-56.32	0	-56.32	-0.0812378	-56.32	0
-56.22	-0.0842896	-56.22	0	-56.22	-0.0393066	-56.22	0	-56.22	-0.0604553	-56.22	0	-56.22	-0.00323486	-56.22	0	-56.22	0.0152894	-56.22	0	-56.22	-0.0565491	-56.22	0	-56.22	-0.125214	-56.22	0	-56.22	-0.0856628	-56.22	0	-56.22	-0.0351562	-56.22	0
-56.12	-0.0585022	-56.12	0	-56.12	-0.0197754	-56.12	0	-56.12	-0.0510864	-56.12	0	-56.12	0.00222778	-56.12	0	-56.12	0.00592041	-56.12	0	-56.12	-0.0526428	-56.12	0	-56.12	-0.115051	-56.12	0	-56.12	-0.0614319	-56.12	0	-56.12	-0.0273438	-56.12	0
-56.02	-0.0264893	-56.02	0	-56.02	-0.0127563	-56.02	0	-56.02	-0.0393677	-56.02	0	-56.02	0.0155029	-56.02	0	-56.02	-0.00579834	-56.02	0	-56.02	-0.0276489	-56.02	0	-56.02	-0.104126	-56.02	0	-56.02	-0.0450439	-56.02	0	-56.02	-0.0289001	-56.02	0
-55.92	-0.0374146	-55.92	0	-55.92	-0.011963	-55.92	0	-55.92	-0.0487366	-55.92	0	-55.92	0.0178528	-55.92	0	-55.92	-0.0175172	-55.92	0	-55.92	-0.0120239	-55.92	0	-55.92	-0.104126	-55.92	0	-55.92	-0.0497131	-55.92	0	-55.92	-0.0382691	-55.92	0
-55.82	-0.0506897	-55.82	0	-55.82	-0.0135193	-55.82	0	-55.82	-0.0581055	-55.82	0	-55.82	0.0115967	-55.82	0	-55.82	0.0113831	-55.82	0	-55.82	-0.0252991	-55.82	0	-55.82	-0.101776	-55.82	0	-55.82	-0.052063	-55.82	0	-55.82	-0.046875	-55.82	0
-55.72	-0.0624084	-55.72	0	-55.72	-0.0174258	-55.72	0	-55.72	-0.0604553	-55.72	0	-55.72	0.0162964	-55.72	0	-55.72	0.0106199	-55.72	0	-55.72	-0.0323181	-55.72	0	-55.72	-0.104889	-55.72	0	-55.72	-0.036438	-55.72	0	-55.72	-0.0538943	-55.72	0
-55.62	-0.0553894	-55.62	0	-55.62	-0.0314941	-55.62	0	-55.62	-0.0604553	-55.62	0	-55.62	0.00848389	-55.62	0	-55.62	0.0191956	-55.62	0	-55.62	-0.0393677	-55.62	0	-55.62	-0.105682	-55.62	0	-55.62	-0.0442505	-55.62	0	-55.62	-0.0523376	-55.62	0
-55.52	-0.0624084	-55.52	0	-55.52	-0.0275879	-55.52	0	-55.52	-0.0604553	-55.52	0	-55.52	0.00613403	-55.52	0	-55.52	0.0121765	-55.52	0	-55.52	-0.0487366	-55.52	0	-55.52	-0.105682	-55.52	0	-55.52	-0.0442505	-55.52	0	-55.52	-0.0523376	-55.52	0
-55.42	-0.0647583	-55.42	0	-55.42	-0.0182194	-55.42	0	-55.42	-0.0604553	-55.42	0	-55.42	0.0155029	-55.42	0	-55.42	0.00747645	-55.42	0	-55.42	-0.0393677	-55.42	0	-55.42	-0.0947571	-55.42	0	-55.42	-0.0255127	-55.42	0	-55.42	-0.052338	-55.42	0
-55.32	-0.0647583	-55.32	0	-55.32	-0.0330505	-55.32	0	-55.32	-0.0698242	-55.32	0	-55.32	0.0178528	-55.32	0	-55.32	0.000457764	-55.32	0	-55.32	-0.0581055	-55.32	0	-55.32	-0.0838013	-55.32	0	-55.32	-0.0239258	-55.32	0	-55.32	-0.0523376	-55.32	0
-55.22	-0.0632019	-55.22	0	-55.22	-0.0197754	-55.22	0	-55.22	-0.0706177	-55.22	0	-55.22	0.0194092	-55.22	0	-55.22	-0.000335664	-55.22	0	-55.22	-0.0588989	-55.22	0	-55.22	-0.0806885	-55.22	0	-55.22	-0.0231628	-55.22	0	-55.22	-0.0507812	-55.22	0
-55.12	-0.0608521	-55.12	0	-55.12	-0.0158691	-55.12	0	-55.12	-0.0565491	-55.12	0	-55.12	0.0280151	-55.12	0	-55.12	0.00982666	-55.12	0	-55.12	-0.050293	-55.12	0	-55.12	-0.06427	-55.12	0	-55.12	0.00653076	-55.12	0	-55.12	-0.0484314	-55.12	0
-55.02	-0.0608521	-55.02	0	-55.02	-0.0158691	-55.02	0	-55.02	-0.0565491	-55.02	0	-55.02	0.0233154	-55.02	0	-55.02	-0.00424194	-55.02	0	-55.02	-0.0487366	-55.02	0	-55.02	-0.0627136	-55.02	0	-55.02	-0.00518799	-55.02	0	-55.02	-0.0421753	-55.02	0
-54.92	-0.0514832	-54.92	0	-54.92	-0.0314941	-54.92	0	-54.92	-0.0628052	-54.92	0	-54.92	0.00302124	-54.92	0	-54.92	0.000457764	-54.92	0	-54.92	-0.0549927	-54.92	0	-54.92	-0.0533447	-54.92	0	-54.92	0.000274658	-54.92	0	-54.92	-0.0406189	-54.92	0
-54.82	-0.0444336	-54.82	0	-54.82	-0.0275879	-54.82	0	-54.82	-0.050293	-54.82	0	-54.82	0.0123901	-54.82	0	-54.82	0.000457764	-54.82	0	-54.82	-0.0362244	-54.82	0	-54.82	-0.0275574	-54.82	0	-54.82	0.0229492	-54.82	0	-54.82	-0.00546265	-54.82	0
-54.72	-0.0343018	-54.72	0	-54.72	-0.0260323	-54.72	0	-54.72	-0.0393677	-54.72	0	-54.72	0.0264282	-54.72	0	-54.72	0.00668257	-54.72	0	-54.72	-0.0128174	-54.72	0	-54.72	-0.0127258	-54.72	0	-54.72	0.0541687	-54.72	0	-54.72	0.0171806	-54.72	0
-54.62	-0.0389709	-54.62	0	-54.62	-0.0236816	-54.62	0	-54.62	-0.0307617	-54.62	0	-54.62	0.0420837	-54.62	0	-54.62	0.0106201	-54.62	0	-54.62	-0.0112305	-54.62	0	-54.62	-0.00177002	-54.62	0	-54.62	0.0620117	-54.62	0	-54.62	0.0375061	-54.62	0
-54.52	-0.0256958	-54.52	0	-54.52	-0.0174255	-54.52	0	-54.52	-0.0174866	-54.52	0	-54.52	0.0662842	-54.52	0	-54.52	0.0309143	-54.52	0	-54.52	0.00830078	-54.52	0	-54.52	0.0271301	-54.52	0	-54.52	0.0862122	-54.52	0	-54.52	0.0414124	-54.52	0
-54.42	-0.00616455	-54.42	0	-54.42	-0.000244737	-54.42	0	-54.42	-0.00186157	-54.42	0	-54.42	0.084259	-54.42	0	-54.42	0.0371698	-54.42	0	-54.42	0.0372009	-54.42	0	-54.42	0.0622864	-54.42	0	-54.42	0.112	-54.42	0	-54.42	0.0789179	-54.42	0
-54.32	-0.0100708	-54.32	0	-54.32	0.013031	-54.32	0	-54.32	-0.000305176	-54.32	0	-54.32	0.0881653	-54.32	0	-54.32	0.0684204	-54.32	0	-54.32	0.0543823	-54.32	0	-54.32	0.0646362	-54.32	0	-54.32	0.129181	-54.32	0	-54.32	0.0765686	-54.32	0
-54.22	-0.000701904	-54.22	0	-54.22	0.00601196	-54.22	0	-54.22	0.0176697	-54.22	0	-54.22	0.10379	-54.22	0	-54.22	0.0723267	-54.22	0	-54.22	0.0762634	-54.22	0	-54.22	0.0818176	-54.22	0	-54.22	0.137787	-54.22	0	-54.22	0.0859375	-54.22	0
-54.12	0.00790405	-54.12	0	-54.12	0.013031	-54.12	0	-54.12	0.027832	-54.12	0	-54.12	0.123322	-54.12	0	-54.12	0.0942078	-54.12	0	-54.12	0.0895386	-54.12	0	-54.12	0.0950928	-54.12	0	-54.12	0.133087	-54.12	0	-54.12	0.0882874	-54.12	0
-54.02	0.0203857	-54.02	0	-54.02	0.00912476	-54.02	0	-54.02	0.0387573	-54.02	0	-54.02	0.136597	-54.02	0	-54.02	0.102783	-54.02	0	-54.02	0.0856323	-54.02	0	-54.02	0.106812	-54.02	0	-54.02	0.115906	-54.02	0	-54.02	0.0664063	-54.02	0
-53.92	0.0368042	-53.92	0	-53.92	0.0349122	-53.92	0	-53.92	0.0504761	-53.92	0	-53.92	0.138947	-53.92	0	-53.92	0.127014	-53.92	0	-53.92	0.074707	-53.92	0	-53.92	0.101349	-53.92	0	-53.92	0.104187	-53.92	0	-53.92	0.0515748	-53.92	0
-53.82	0.0250854	-53.82	0	-53.82	0.0388184	-53.82	0	-53.82	0.027832	-53.82	0	-53.82	0.123322	-53.82	0	-53.82	0.109039	-53.82	0	-53.82	0.0567322	-53.82	0	-53.82	0.0950928	-53.82	0	-53.82	0.0768433	-53.82	0	-53.82	0.0390625	-53.82	0
-53.72	0.0274353	-53.72	0	-53.72	0.0388189	-53.72	0	-53.72	0.00595093	-53.72	0	-53.72	0.10379	-53.72	0	-53.72	0.100464	-53.72	0	-53.72	0.043457	-53.72	0	-53.72	0.09198	-53.72	0	-53.72	0.0620117	-53.72	0	-53.72	0.0148626	-53.72	0
-53.62	0.0289917	-53.62	0	-53.62	0.0177307	-53.62	0	-53.62	-0.019043	-53.62	0	-53.62	0.0787964	-53.62	0	-53.62	0.0785828	-53.62	0	-53.62	0.0317383	-53.62	0	-53.62	0.0747986	-53.62	0	-53.62	0.0299683	-53.62	0	-53.62	-0.0320129	-53.62	0
-53.52	0.0352478	-53.52	0	-53.52	0.00601196	-53.52	0	-53.52	-0.00967407	-53.52	0	-53.52	0.0764465	-53.52	0	-53.52	0.0777893	-53.52	0	-53.52	0.0231323	-53.52	0	-53.52	0.067749	-53.52	0	-53.52	0.026062	-53.52	0	-53.52	-0.0249939	-53.52	0
-53.42	0.0305481	-53.42	0	-53.42	-0.0119627	-53.42	0	-53.42	-0.0159302	-53.42	0	-53.42	0.0701904	-53.42	0	-53.42	0.0816958	-53.42	0	-53.42	0.0137634	-53.42	0	-53.42	0.0505676	-53.42	0	-53.42	0.010437	-53.42	0	-53.42	-0.0312498	-53.42	0
-53.32	0.0235291	-53.32	0	-53.32	-0.00961304	-53.32	0	-53.32	-0.0112305	-53.32	0	-53.32	0.0748901	-53.32	0	-53.32	0.0770264	-53.32	0	-53.32	0.00674438	-53.32	0	-53.32	0.0466614	-53.32	0	-53.32	0.0127869	-53.32	0	-53.32	-0.0265503	-53.32	0
-53.22	0.0461731	-53.22	0	-53.22	0.00286824	-53.22	0	-53.22	-0.00967407	-53.22	0	-53.22	0.0881653	-53.22	0	-53.22	0.0793453	-53.22	0	-53.22	0.0153198	-53.22	0	-53.22	0.0560303	-53.22	0	-53.22	0.0237122	-53.22	0	-53.22	-0.0156254	-53.22	0
-53.12	0.0485229	-53.12	0	-53.12	0.00366211	-53.12	0	-53.12	-0.00967407	-53.12	0	-53.12	0.0764465	-53.12	0	-53.12	0.0801392	-53.12	0	-53.12	0.0176697	-53.12	0	-53.12	0.0583801	-53.12	0	-53.12	0.0182495	-53.12	0	-53.12	-0.00390625	-53.12	0
-53.02	0.0578918	-53.02	0	-53.02	-0.00415039	-53.02	0	-53.02	-0.0174866	-53.02	0	-53.02	0.068634	-53.02	0	-53.02	0.0746765	-53.02	0	-53.02	0.00985718	-53.02	0	-53.02	0.0411987	-53.02	0	-53.02	0.0182495	-53.02	0	-53.02	-0.0210876	-53.02	0
-52.92	0.0664978	-52.92	0	-52.92	0.00756836	-52.92	0	-52.92	-0.0237427	-52.92	0	-52.92	0.068634	-52.92	0	-52.92	0.0723267	-52.92	0	-52.92	0.0153198	-52.92	0	-52.92	0.0310364	-52.92	0	-52.92	0.010437	-52.92	0	-52.92	-0.0210876	-52.92	0
-52.82	0.0563354	-52.82	0	-52.82	-0.00415039	-52.82	0	-52.82	-0.0292053	-52.82	0	-52.82	0.0623779	-52.82	0	-52.82	0.0606079	-52.82	0	-52.82	0.00830078	-52.82	0	-52.82	0.00369263	-52.82	0	-52.82	0.00808716	-52.82	0	-52.82	-0.0234375	-52.82	0
-52.72	0.0617981	-52.72	0	-52.72	0.00756836	-52.72	0	-52.72	-0.0292053	-52.72	0	-52.72	0.0608215	-52.72	0	-52.72	0.051239	-52.72	0	-52.72	0.0192261	-52.72	0	-52.72	-0.00958252	-52.72	0	-52.72	0.010437	-52.72	0	-52.72	-0.0210876	-52.72	0
-52.62	0.0602417	-52.62	0	-52.62	0.0169373	-52.62	0	-52.62	-0.0292053	-52.62	0	-52.62	0.0491028	-52.62	0	-52.62	0.0582581	-52.62	0	-52.62	0.0403137	-52.62	0	-52.62	-0.00256348	-52.62	0	-52.62	-0.00128174	-52.62	0	-52.62	-0.0117188	-52.62	0
-52.52	0.0664978	-52.52	0	-52.52	0.0161743	-52.52	0	-52.52	-0.0229492	-52.52	0	-52.52	0.0647278	-52.52	0	-52.52	0.0762329	-52.52	0	-52.52	0.0512695	-52.52	0	-52.52	-0.0119324	-52.52	0	-52.52	0.010437	-52.52	0	-52.52	-0.000762939	-52.52	0
-52.42	0.0680542	-52.42	0	-52.42	0.0153808	-52.42	0	-52.42	-0.0120239	-52.42	0	-52.42	0.0803528	-52.42	0	-52.42	0.0801391	-52.42	0	-52.42	0.043457	-52.42	0	-52.42	-0.0158386	-52.42	0	-52.42	0.00888062	-52.42	0	-52.42	-0.00155646	-52.42	0
-52.32	0.0680542	-52.32	0	-52.32	0.0153809	-52.32	0	-52.32	-0.0174866	-52.32	0	-52.32	0.0725403	-52.32	0	-52.32	0.0723267	-52.32	0	-52.32	0.0215759	-52.32	0	-52.32	-0.0275574	-52.32	0	-52.32	-0.00128174	-52.32	0	-52.32	-0.0187378	-52.32	0
-52.22	0.0891418	-52.22	0	-52.22	0.0184933	-52.22	0	-52.22	-0.00186157	-52.22	0	-52.22	0.0764465	-52.22	0	-52.22	0.0934139	-52.22	0	-52.22	0.0270386	-52.22	0	-52.22	-0.0197449	-52.22	0	-52.22	-0.0114441	-52.22	0	-52.22	-0.0156254	-52.22	0
-52.12	0.0735168	-52.12	0	-52.12	0.0255432	-52.12	0	-52.12	0.00204468	-52.12	0	-52.12	0.0920715	-52.12	0	-52.12	0.0840454	-52.12	0	-52.12	0.0254822	-52.12	0	-52.12	-0.0603638	-52.12	0	-52.12	-0.0340881	-52.12	0	-52.12	-0.03125	-52.12	0
-52.02	0.0664978	-52.02	0	-52.02	0.021637	-52.02	0	-52.02	-0.00186157	-52.02	0	-52.02	0.0866089	-52.02	0	-52.02	0.0785828	-52.02	0	-52.02	0.0106506	-52.02	0	-52.02	-0.0861511	-52.02	0	-52.02	-0.0731506	-52.02	0	-52.02	-0.0827942	-52.02	0
-51.92	0.0680542	-51.92	0	-51.92	0.0325622	-51.92	0	-51.92	-0.00732422	-51.92	0	-51.92	0.0881653	-51.92	0	-51.92	0.0918579	-51.92	0	-51.92	-0.0213928	-51.92	0	-51.92	-0.122864	-51.92	0	-51.92	-0.0809631	-51.92	0	-51.92	-0.103119	-51.92	0
-51.82	0.0743103	-51.82	0	-51.82	0.0270996	-51.82	0	-51.82	-0.00967407	-51.82	0	-51.82	0.0819092	-51.82	0	-51.82	0.0903015	-51.82	0	-51.82	-0.0409241	-51.82	0	-51.82	-0.138489	-51.82	0	-51.82	-0.0872192	-51.82	0	-51.82	-0.124207	-51.82	0
-51.72	0.0852356	-51.72	0	-51.72	0.0177307	-51.72	0	-51.72	-0.00186157	-51.72	0	-51.72	0.0803528	-51.72	0	-51.72	0.0660706	-51.72	0	-51.72	-0.10498	-51.72	0	-51.72	-0.175995	-51.72	0	-51.72	-0.102844	-51.72	0	-51.72	-0.116394	-51.72	0
-51.62	0.0782166	-51.62	0	-51.62	0.0153809	-51.62	0	-51.62	0.00360107	-51.62	0	-51.62	0.0881653	-51.62	0	-51.62	0.0410767	-51.62	0	-51.62	-0.108887	-51.62	0	-51.62	-0.181458	-51.62	0	-51.62	-0.10675	-51.62	0	-51.62	-0.125	-51.62	0
-51.52	0.0875854	-51.52	0	-51.52	0.0270996	-51.52	0	-51.52	-0.0112305	-51.52	0	-51.52	0.0655212	-51.52	0	-51.52	0.0238953	-51.52	0	-51.52	-0.0745239	-51.52	0	-51.52	-0.182251	-51.52	0	-51.52	-0.0950317	-51.52	0	-51.52	-0.105469	-51.52	0
-51.42	0.0875854	-51.42	0	-51.42	0.0270996	-51.42	0	-51.42	-0.0292053	-51.42	0	-51.42	0.0194092	-51.42	0	-51.42	-0.00735474	-51.42	0	-51.42	-0.0932617	-51.42	0	-51.42	-0.208801	-51.42	0	-51.42	-0.113007	-51.42	0	-51.42	-0.0992126	-51.42	0
-51.32	0.086792	-51.32	0	-51.32	0.0223999	-51.32	0	-51.32	-0.0932617	-51.32	0	-51.32	-0.025116	-51.32	0	-51.32	-0.0745544	-51.32	0	-51.32	-0.104218	-51.32	0	-51.32	-0.194763	-51.32	0	-51.32	-0.148163	-51.32	0	-51.32	-0.101563	-51.32	0
-51.22	0.0836792	-51.22	0	-51.22	-0.00570673	-51.22	0	-51.22	-0.13858	-51.22	0	-51.22	-0.0422974	-51.22	0	-51.22	-0.0542297	-51.22	0	-51.22	-0.134674	-51.22	0	-51.22	-0.187714	-51.22	0	-51.22	-0.161438	-51.22	0	-51.22	-0.0937499	-51.22	0
-51.12	0.0469666	-51.12	0	-51.12	-0.0549316	-51.12	0	-51.12	-0.173737	-51.12	0	-51.12	-0.0469971	-51.12	0	-51.12	-0.0682983	-51.12	0	-51.12	-0.126862	-51.12	0	-51.12	-0.187714	-51.12	0	-51.12	-0.184875	-51.12	0	-51.12	-0.132019	-51.12	0
-51.02	0.0180664	-51.02	0	-51.02	-0.0986633	-51.02	0	-51.02	-0.212006	-51.02	0	-51.02	-0.0540161	-51.02	0	-51.02	-0.136261	-51.02	0	-51.02	-0.120605	-51.02	0	-51.02	-0.200989	-51.02	0	-51.02	-0.165344	-51.02	0	-51.02	-0.134369	-51.02	0
-50.92	-0.0155334	-50.92	0	-50.92	-0.1315	-50.92	0	-50.92	-0.230774	-50.92	0	-50.92	-0.0657349	-50.92	0	-50.92	-0.137055	-50.92	0	-50.92	-0.105774	-50.92	0	-50.92	-0.201782	-50.92	0	-50.92	-0.0817566	-50.92	0	-50.92	-0.0664063	-50.92	0
-50.82	-0.0296021	-50.82	0	-50.82	-0.109619	-50.82	0	-50.82	-0.187805	-50.82	0	-50.82	-0.0485535	-50.82	0	-50.82	-0.112823	-50.82	0	-50.82	-0.101074	-50.82	0	-50.82	-0.121307	-50.82	0	-50.82	0.0291748	-50.82	0	-50.82	0.0210876	-50.82	0
-50.72	-0.0139771	-50.72	0	-50.72	-0.0861829	-50.72	0	-50.72	-0.142487	-50.72	0	-50.72	0.0131531	-50.72	0	-50.72	-0.0558179	-50.72	0	-50.72	-0.0573425	-50.72	0	-50.72	-0.0307007	-50.72	0	-50.72	0.128387	-50.72	0	-50.72	0.130461	-50.72	0
-50.62	0.00866699	-50.62	0	-50.62	-0.0143127	-50.62	0	-50.62	-0.100311	-50.62	0	-50.62	0.0467529	-50.62	0	-50.62	-0.00814819	-50.62	0	-50.62	-0.0471802	-50.62	0	-50.62	0.0786743	-50.62	0	-50.62	0.258087	-50.62	0	-50.62	0.251556	-50.62	0
-50.52	0.00790405	-50.52	0	-50.52	0.00131226	-50.52	0	-50.52	-0.0667114	-50.52	0	-50.52	0.0545654	-50.52	0	-50.52	0.0410767	-50.52	0	-50.52	0.0168762	-50.52	0	-50.52	0.163849	-50.52	0	-50.52	0.3284	-50.52	0	-50.52	0.3125	-50.52	0
-50.42	0.0321045	-50.42	0	-50.42	0.0520921	-50.42	0	-50.42	-0.0237427	-50.42	0	-50.42	0.0740967	-50.42	0	-50.42	0.0598131	-50.42	0	-50.42	0.178589	-50.42	0	-50.42	0.268524	-50.42	0	-50.42	0.404175	-50.42	0	-50.42	0.401549	-50.42	0
-50.32	0.0446167	-50.32	0	-50.32	0.0716248	-50.32	0	-50.32	0.00750732	-50.32	0	-50.32	0.0897217	-50.32	0	-50.32	0.120758	-50.32	0	-50.32	0.304382	-50.32	0	-50.32	0.373993	-50.32	0	-50.32	0.490112	-50.32	0	-50.32	0.482819	-50.32	0
-50.22	0.0547791	-50.22	0	-50.22	0.0646053	-50.22	0	-50.22	0.0668945	-50.22	0	-50.22	0.127228	-50.22	0	-50.22	0.185607	-50.22	0	-50.22	0.394226	-50.22	0	-50.22	0.445099	-50.22	0	-50.22	0.559662	-50.22	0	-50.22	0.572662	-50.22	0
-50.12	0.0422668	-50.12	0	-50.12	0.0403748	-50.12	0	-50.12	0.130157	-50.12	0	-50.12	0.258484	-50.12	0	-50.12	0.264496	-50.12	0	-50.12	0.445007	-50.12	0	-50.12	0.479462	-50.12	0	-50.12	0.599487	-50.12	0	-50.12	0.6203	-50.12	0
-50.02	-0.00927734	-50.02	0	-50.02	0.0200806	-50.02	0	-50.02	0.211426	-50.02	0	-50.02	0.336609	-50.02	0	-50.02	0.32077	-50.02	0	-50.02	0.498138	-50.02	0	-50.02	0.517761	-50.02	0	-50.02	0.590912	-50.02	0	-50.02	0.621887	-50.02	0
-49.92	-0.0319519	-49.92	0	-49.92	-0.00884938	-49.92	0	-49.92	0.293457	-49.92	0	-49.92	0.367065	-49.92	0	-49.92	0.401215	-49.92	0	-49.92	0.617676	-49.92	0	-49.92	0.541962	-49.92	0	-49.92	0.556519	-49.92	0	-49.92	0.601563	-49.92	0
-49.82	-0.0233459	-49.82	0	-49.82	0.0278931	-49.82	0	-49.82	0.443451	-49.82	0	-49.82	0.459259	-49.82	0	-49.82	0.466858	-49.82	0	-49.82	0.670807	-49.82	0	-49.82	0.609161	-49.82	0	-49.82	0.589355	-49.82	0	-49.82	0.633606	-49.82	0
-49.72	0.0289917	-49.72	0	-49.72	0.151337	-49.72	0	-49.72	0.593445	-49.72	0	-49.72	0.525665	-49.72	0	-49.72	0.513733	-49.72	0	-49.72	0.667664	-49.72	0	-49.72	0.603699	-49.72	0	-49.72	0.592468	-49.72	0	-49.72	0.6297	-49.72	0
-49.62	0.106323	-49.62	0	-49.62	0.213806	-49.62	0	-49.62	0.694244	-49.62	0	-49.62	0.585052	-49.62	0	-49.62	0.462952	-49.62	0	-49.62	0.566895	-49.62	0	-49.62	0.538849	-49.62	0	-49.62	0.545593	-49.62	0	-49.62	0.601563	-49.62	0
-49.52	0.17511	-49.52	0	-49.52	0.213043	-49.52	0	-49.52	0.699707	-49.52	0	-49.52	0.629578	-49.52	0	-49.52	0.451233	-49.52	0	-49.52	0.48877	-49.52	0	-49.52	0.490417	-49.52	0	-49.52	0.520599	-49.52	0	-49.52	0.555481	-49.52	0
-49.42	0.16806	-49.42	0	-49.42	0.20679	-49.42	0	-49.42	0.650482	-49.42	0	-49.42	0.531921	-49.42	0	-49.42	0.385623	-49.42	0	-49.42	0.391113	-49.42	0	-49.42	0.424011	-49.42	0	-49.42	0.459656	-49.42	0	-49.42	0.46799	-49.42	0
-49.32	0.17276	-49.32	0	-49.32	0.263031	-49.32	0	-49.32	0.557526	-49.32	0	-49.32	0.424896	-49.32	0	-49.32	0.351227	-49.32	0	-49.32	0.323151	-49.32	0	-49.32	0.359161	-49.32	0	-49.32	0.411224	-49.32	0	-49.32	0.412506	-49.32	0
-49.22	0.143066	-49.22	0	-49.22	0.291172	-49.22	0	-49.22	0.377838	-49.22	0	-49.22	0.301453	-49.22	0	-49.22	0.256718	-49.22	0	-49.22	0.259857	-49.22	0	-49.22	0.297455	-49.22	0	-49.22	0.308105	-49.22	0	-49.22	0.300022	-49.22	0
-49.12	0.159485	-49.12	0	-49.12	0.335693	-49.12	0	-49.12	0.284088	-49.12	0	-49.12	0.221771	-49.12	0	-49.12	0.19577	-49.12	0	-49.12	0.223145	-49.12	0	-49.12	0.21933	-49.12	0	-49.12	0.20108	-49.12	0	-49.12	0.221893	-49.12	0
-49.02	0.157898	-49.02	0	-49.02	0.263031	-49.02	0	-49.02	0.216888	-49.02	0	-49.02	0.179565	-49.02	0	-49.02	0.171539	-49.02	0	-49.02	0.160645	-49.02	0	-49.02	0.109161	-49.02	0	-49.02	0.0987244	-49.02	0	-49.02	0.137512	-49.02	0
-48.92	0.111816	-48.92	0	-48.92	0.213839	-48.92	0	-48.92	0.170807	-48.92	0	-48.92	0.125671	-48.92	0	-48.92	0.13016	-48.92	0	-48.92	0.116119	-48.92	0	-48.92	0.0365295	-48.92	0	-48.92	0.0127869	-48.92	0	-48.92	0.0539266	-48.92	0
-48.82	0.0539856	-48.82	0	-48.82	0.145844	-48.82	0	-48.82	0.167664	-48.82	0	-48.82	0.141296	-48.82	0	-48.82	0.138733	-48.82	0	-48.82	0.103607	-48.82	0	-48.82	0.00134277	-48.82	0	-48.82	-0.00283813	-48.82	0	-48.82	0.0281372	-48.82	0
-48.72	-0.0288086	-48.72	0	-48.72	0.0630512	-48.72	0	-48.72	0.117676	-48.72	0	-48.72	0.117859	-48.72	0	-48.72	0.0590534	-48.72	0	-48.72	0.043457	-48.72	0	-48.72	-0.0775452	-48.72	0	-48.72	-0.0512695	-48.72	0	-48.72	-0.0328045	-48.72	0
-48.62	-0.0647583	-48.62	0	-48.62	0.0247498	-48.62	0	-48.62	0.0762634	-48.62	0	-48.62	0.0647278	-48.62	0	-48.62	0.00592041	-48.62	0	-48.62	-0.0213928	-48.62	0	-48.62	-0.108032	-48.62	0	-48.62	-0.0895691	-48.62	0	-48.62	-0.0773315	-48.62	0
-48.52	-0.0217896	-48.52	0	-48.52	0.0474243	-48.52	0	-48.52	0.0770569	-48.52	0	-48.52	0.0920715	-48.52	0	-48.52	0.051239	-48.52	0	-48.52	-0.00653076	-48.52	0	-48.52	-0.104889	-48.52	0	-48.52	-0.043457	-48.52	0	-48.52	-0.0265503	-48.52	0
-48.42	0.00320435	-48.42	0	-48.42	0.0888059	-48.42	0	-48.42	0.0450134	-48.42	0	-48.42	0.0709839	-48.42	0	-48.42	0.0317076	-48.42	0	-48.42	-0.00967407	-48.42	0	-48.42	-0.107239	-48.42	0	-48.42	-0.0192566	-48.42	0	-48.42	-0.00781271	-48.42	0
-48.32	0.0368042	-48.32	0	-48.32	0.0763245	-48.32	0	-48.32	0.00439453	-48.32	0	-48.32	0.0295715	-48.32	0	-48.32	-0.0151672	-48.32	0	-48.32	-0.0370178	-48.32	0	-48.32	-0.115845	-48.32	0	-48.32	-0.0419006	-48.32	0	-48.32	-0.0304565	-48.32	0
-48.22	0.0391541	-48.22	0	-48.22	0.0567937	-48.22	0	-48.22	-0.0252991	-48.22	0	-48.22	-0.00869751	-48.22	0	-48.22	-0.0409541	-48.22	0	-48.22	-0.0331116	-48.22	0	-48.22	-0.115051	-48.22	0	-48.22	-0.0614319	-48.22	0	-48.22	-0.0406184	-48.22	0
-48.12	0.0172729	-48.12	0	-48.12	0.00601196	-48.12	0	-48.12	-0.0870056	-48.12	0	-48.12	-0.0501099	-48.12	0	-48.12	-0.073761	-48.12	0	-48.12	-0.0385742	-48.12	0	-48.12	-0.138489	-48.12	0	-48.12	-0.0934753	-48.12	0	-48.12	-0.0734253	-48.12	0
-48.02	-0.00616455	-48.02	0	-48.02	-0.0158691	-48.02	0	-48.02	-0.096405	-48.02	0	-48.02	-0.0665283	-48.02	0	-48.02	-0.0534668	-48.02	0	-48.02	-0.0104675	-48.02	0	-48.02	-0.135376	-48.02	0	-48.02	-0.098938	-48.02	0	-48.02	-0.0703125	-48.02	0
-47.92	0.0071106	-47.92	0	-47.92	-0.0299384	-47.92	0	-47.92	-0.081543	-47.92	0	-47.92	-0.0352783	-47.92	0	-47.92	-0.0268867	-47.92	0	-47.92	0.00204468	-47.92	0	-47.92	-0.13147	-47.92	0	-47.92	-0.0950317	-47.92	0	-47.92	-0.0617072	-47.92	0
-47.82	-0.0100708	-47.82	0	-47.82	-0.0369568	-47.82	0	-47.82	-0.0331116	-47.82	0	-47.82	0.00848389	-47.82	0	-47.82	0.0191956	-47.82	0	-47.82	0.00439453	-47.82	0	-47.82	-0.111145	-47.82	0	-47.82	-0.0715942	-47.82	0	-47.82	-0.03125	-47.82	0
-47.72	-0.0038147	-47.72	0	-47.72	-0.0275891	-47.72	0	-47.72	0.0137634	-47.72	0	-47.72	0.0412903	-47.72	0	-47.72	0.0371692	-47.72	0	-47.72	0.0270386	-47.72	0	-47.72	-0.0963135	-47.72	0	-47.72	-0.0309753	-47.72	0	-47.72	-0.00937009	-47.72	0
-47.62	0.0133667	-47.62	0	-47.62	-0.0197754	-47.62	0	-47.62	0.0364075	-47.62	0	-47.62	0.0545654	-47.62	0	-47.62	0.0387268	-47.62	0	-47.62	0.0465698	-47.62	0	-47.62	-0.09552	-47.62	0	-47.62	-0.00909424	-47.62	0	-47.62	0.0210876	-47.62	0
-47.52	0.0133667	-47.52	0	-47.52	0.00366211	-47.52	0	-47.52	0.0356445	-47.52	0	-47.52	0.0623779	-47.52	0	-47.52	0.0527954	-47.52	0	-47.52	0.0551758	-47.52	0	-47.52	-0.0806885	-47.52	0	-47.52	0.0198059	-47.52	0	-47.52	0.0476685	-47.52	0
-47.42	0.0539856	-47.42	0	-47.42	0.0497427	-47.42	0	-47.42	0.0582886	-47.42	0	-47.42	0.0975342	-47.42	0	-47.42	0.0801382	-47.42	0	-47.42	0.0778198	-47.42	0	-47.42	-0.0744324	-47.42	0	-47.42	0.0377808	-47.42	0	-47.42	0.0742178	-47.42	0
-47.32	0.0852356	-47.32	0	-47.32	0.0739746	-47.32	0	-47.32	0.0801697	-47.32	0	-47.32	0.119415	-47.32	0	-47.32	0.0879517	-47.32	0	-47.32	0.0973511	-47.32	0	-47.32	-0.0627136	-47.32	0	-47.32	0.041687	-47.32	0	-47.32	0.0960999	-47.32	0
-47.22	0.0524292	-47.22	0	-47.22	0.0411696	-47.22	0	-47.22	0.0387573	-47.22	0	-47.22	0.0748901	-47.22	0	-47.22	0.0645155	-47.22	0	-47.22	0.0825195	-47.22	0	-47.22	-0.101776	-47.22	0	-47.22	0.0119934	-47.22	0	-47.22	0.0609449	-47.22	0
-47.12	0.0407104	-47.12	0	-47.12	0.00912476	-47.12	0	-47.12	0.0332947	-47.12	0	-47.12	0.0701904	-47.12	0	-47.12	0.0504456	-47.12	0	-47.12	0.0700073	-47.12	0	-47.12	-0.113495	-47.12	0	-47.12	0.00106812	-47.12	0	-47.12	0.0492249	-47.12	0
-47.02	0.0289917	-47.02	0	-47.02	0.00756836	-47.02	0	-47.02	0.027832	-47.02	0	-47.02	0.0608215	-47.02	0	-47.02	0.0567017	-47.02	0	-47.02	0.0723572	-47.02	0	-47.02	-0.113495	-47.02	0	-47.02	-0.0130005	-47.02	0	-47.02	0.0375061	-47.02	0
-46.92	0.0352478	-46.92	0	-46.92	0.0153806	-46.92	0	-46.92	0.0465698	-46.92	0	-46.92	0.0827026	-46.92	0	-46.92	0.0567014	-46.92	0	-46.92	0.0708008	-46.92	0	-46.92	-0.0900574	-46.92	0	-46.92	0.00418091	-46.92	0	-46.92	0.0570371	-46.92	0
-46.82	0.0305481	-46.82	0	-46.82	0.028656	-46.82	0	-46.82	0.0621948	-46.82	0	-46.82	0.106903	-46.82	0	-46.82	0.0879517	-46.82	0	-46.82	0.07547	-46.82	0	-46.82	-0.057251	-46.82	0	-46.82	0.0198059	-46.82	0	-46.82	0.0703125	-46.82	0
-46.72	0.0235291	-46.72	0	-46.72	0.0138246	-46.72	0	-46.72	0.0653381	-46.72	0	-46.72	0.124115	-46.72	0	-46.72	0.0957643	-46.72	0	-46.72	0.0786133	-46.72	0	-46.72	-0.0470886	-46.72	0	-46.72	0.0440369	-46.72	0	-46.72	0.0765687	-46.72	0
-46.62	0.0188293	-46.62	0	-46.62	0.0270996	-46.62	0	-46.62	0.0684509	-46.62	0	-46.62	0.127228	-46.62	0	-46.62	0.0996704	-46.62	0	-46.62	0.0801697	-46.62	0	-46.62	-0.0275574	-46.62	0	-46.62	0.0651245	-46.62	0	-46.62	0.0945435	-46.62	0
-46.52	0.00790405	-46.52	0	-46.52	0.0427246	-46.52	0	-46.52	0.0621948	-46.52	0	-46.52	0.136597	-46.52	0	-46.52	0.0996704	-46.52	0	-46.52	0.0786133	-46.52	0	-46.52	-0.0142822	-46.52	0	-46.52	0.0783997	-46.52	0	-46.52	0.0976563	-46.52	0
-46.42	0.0055542	-46.42	0	-46.42	0.0466309	-46.42	0	-46.42	0.0723572	-46.42	0	-46.42	0.138947	-46.42	0	-46.42	0.111389	-46.42	0	-46.42	0.0973511	-46.42	0	-46.42	0.00604248	-46.42	0	-46.42	0.0963745	-46.42	0	-46.42	0.100006	-46.42	0
-46.32	-0.0022583	-46.32	0	-46.32	0.0310059	-46.32	0	-46.32	0.0489197	-46.32	0	-46.32	0.117859	-46.32	0	-46.32	0.0879517	-46.32	0	-46.32	0.0684509	-46.32	0	-46.32	-0.00646973	-46.32	0	-46.32	0.0713806	-46.32	0	-46.32	0.0828247	-46.32	0
-46.22	0.00946045	-46.22	0	-46.22	0.0270998	-46.22	0	-46.22	0.0450134	-46.22	0	-46.22	0.099884	-46.22	0	-46.22	0.0816957	-46.22	0	-46.22	0.0786133	-46.22	0	-46.22	-0.00411987	-46.22	0	-46.22	0.0846558	-46.22	0	-46.22	0.0976564	-46.22	0
-46.12	9.15527e-05	-46.12	0	-46.12	0.0177307	-46.12	0	-46.12	0.0356445	-46.12	0	-46.12	0.084259	-46.12	0	-46.12	0.0676575	-46.12	0	-46.12	0.0708008	-46.12	0	-46.12	-0.00958252	-46.12	0	-46.12	0.088562	-46.12	0	-46.12	0.106262	-46.12	0
-46.02	-0.0085144	-46.02	0	-46.02	0.00366211	-46.02	0	-46.02	0.0215759	-46.02	0	-46.02	0.0803528	-46.02	0	-46.02	0.0309143	-46.02	0	-46.02	0.0723572	-46.02	0	-46.02	-0.00802612	-46.02	0	-46.02	0.0924683	-46.02	0	-46.02	0.123444	-46.02	0
-45.92	-0.000701904	-45.92	0	-45.92	0.0223992	-45.92	0	-45.92	0.0403137	-45.92	0	-45.92	0.0897217	-45.92	0	-45.92	0.06372	-45.92	0	-45.92	0.105927	-45.92	0	-45.92	0.0263367	-45.92	0	-45.92	0.124481	-45.92	0	-45.92	0.155456	-45.92	0
-45.82	0.00946045	-45.82	0	-45.82	0.0270996	-45.82	0	-45.82	0.059082	-45.82	0	-45.82	0.0920715	-45.82	0	-45.82	0.0606079	-45.82	0	-45.82	0.121582	-45.82	0	-45.82	0.0466614	-45.82	0	-45.82	0.137787	-45.82	0	-45.82	0.162506	-45.82	0
-45.72	0.00634766	-45.72	0	-45.72	0.0333555	-45.72	0	-45.72	0.0762634	-45.72	0	-45.72	0.107697	-45.72	0	-45.72	0.0746763	-45.72	0	-45.72	0.146576	-45.72	0	-45.72	0.0661926	-45.72	0	-45.72	0.145599	-45.72	0	-45.72	0.184387	-45.72	0
-45.62	0.0149231	-45.62	0	-45.62	0.052887	-45.62	0	-45.62	0.0864258	-45.62	0	-45.62	0.117859	-45.62	0	-45.62	0.0801392	-45.62	0	-45.62	0.156738	-45.62	0	-45.62	0.0841675	-45.62	0	-45.62	0.147156	-45.62	0	-45.62	0.196106	-45.62	0
-45.52	0.0203857	-45.52	0	-45.52	0.0575562	-45.52	0	-45.52	0.091095	-45.52	0	-45.52	0.113159	-45.52	0	-45.52	0.083252	-45.52	0	-45.52	0.161407	-45.52	0	-45.52	0.0888367	-45.52	0	-45.52	0.133087	-45.52	0	-45.52	0.200775	-45.52	0
-45.42	0.0211792	-45.42	0	-45.42	0.0677186	-45.42	0	-45.42	0.101257	-45.42	0	-45.42	0.128784	-45.42	0	-45.42	0.109833	-45.42	0	-45.42	0.177826	-45.42	0	-45.42	0.105255	-45.42	0	-45.42	0.1409	-45.42	0	-45.42	0.201569	-45.42	0
-45.32	0.0102539	-45.32	0	-45.32	0.0591431	-45.32	0	-45.32	0.0926819	-45.32	0	-45.32	0.120209	-45.32	0	-45.32	0.123108	-45.32	0	-45.32	0.156738	-45.32	0	-45.32	0.101349	-45.32	0	-45.32	0.141693	-45.32	0	-45.32	0.193756	-45.32	0
-45.22	0.00946045	-45.22	0	-45.22	0.0677186	-45.22	0	-45.22	0.112976	-45.22	0	-45.22	0.119415	-45.22	0	-45.22	0.129364	-45.22	0	-45.22	0.154388	-45.22	0	-45.22	0.107605	-45.22	0	-45.22	0.149506	-45.22	0	-45.22	0.193756	-45.22	0
-45.12	-0.0085144	-45.12	0	-45.12	0.0567932	-45.12	0	-45.12	0.0942383	-45.12	0	-45.12	0.113159	-45.12	0	-45.12	0.141846	-45.12	0	-45.12	0.127045	-45.12	0	-45.12	0.0818176	-45.12	0	-45.12	0.133087	-45.12	0	-45.12	0.172668	-45.12	0
-45.02	-0.00146484	-45.02	0	-45.02	0.0466309	-45.02	0	-45.02	0.0918884	-45.02	0	-45.02	0.102234	-45.02	0	-45.02	0.113739	-45.02	0	-45.02	0.11377	-45.02	0	-45.02	0.0685425	-45.02	0	-45.02	0.126068	-45.02	0	-45.02	0.164856	-45.02	0
-44.92	-0.0100708	-44.92	0	-44.92	0.054444	-44.92	0	-44.92	0.0762634	-44.92	0	-44.92	0.0905151	-44.92	0	-44.92	0.0942084	-44.92	0	-44.92	0.11142	-44.92	0	-44.92	0.0505676	-44.92	0	-44.92	0.127625	-44.92	0	-44.92	0.160157	-44.92	0
-44.82	-0.0202332	-44.82	0	-44.82	0.0575562	-44.82	0	-44.82	0.0817261	-44.82	0	-44.82	0.0912781	-44.82	0	-44.82	0.0856018	-44.82	0	-44.82	0.102814	-44.82	0	-44.82	0.0560303	-44.82	0	-44.82	0.133087	-44.82	0	-44.82	0.1586	-44.82	0
-44.72	-0.0217896	-44.72	0	-44.72	0.0552372	-44.72	0	-44.72	0.074707	-44.72	0	-44.72	0.0920715	-44.72	0	-44.72	0.0762333	-44.72	0	-44.72	0.100494	-44.72	0	-44.72	0.0583801	-44.72	0	-44.72	0.119812	-44.72	0	-44.72	0.150788	-44.72	0
-44.62	-0.0374146	-44.62	0	-44.62	0.059906	-44.62	0	-44.62	0.0567322	-44.62	0	-44.62	0.0827026	-44.62	0	-44.62	0.0278015	-44.62	0	-44.62	0.0934448	-44.62	0	-44.62	0.0490112	-44.62	0	-44.62	0.110443	-44.62	0	-44.62	0.141418	-44.62	0
-44.52	-0.0444336	-44.52	0	-44.52	0.0552368	-44.52	0	-44.52	0.043457	-44.52	0	-44.52	0.0803528	-44.52	0	-44.52	0.0238953	-44.52	0	-44.52	0.0981445	-44.52	0	-44.52	0.0466614	-44.52	0	-44.52	0.108093	-44.52	0	-44.52	0.139069	-44.52	0
-44.42	-0.053833	-44.42	0	-44.42	0.0364693	-44.42	0	-44.42	0.0231323	-44.42	0	-44.42	0.0623779	-44.42	0	-44.42	0.00122148	-44.42	0	-44.42	0.0817261	-44.42	0	-44.42	0.0349426	-44.42	0	-44.42	0.0901184	-44.42	0	-44.42	0.130463	-44.42	0
-44.32	-0.0624084	-44.32	0	-44.32	0.0255432	-44.32	0	-44.32	0.012207	-44.32	0	-44.32	0.0498962	-44.32	0	-44.32	-0.0167236	-44.32	0	-44.32	0.0864258	-44.32	0	-44.32	0.0349426	-44.32	0	-44.32	0.0791931	-44.32	0	-44.32	0.128143	-44.32	0
-44.22	-0.0608521	-44.22	0	-44.22	0.0153812	-44.22	0	-44.22	0.00830078	-44.22	0	-44.22	0.037384	-44.22	0	-44.22	-0.0253292	-44.22	0	-44.22	0.0895386	-44.22	0	-44.22	0.036499	-44.22	0	-44.22	0.0752869	-44.22	0	-44.22	0.128907	-44.22	0
-44.12	-0.0545959	-44.12	0	-44.12	0.0153809	-44.12	0	-44.12	0.0192261	-44.12	0	-44.12	0.037384	-44.12	0	-44.12	-0.000335693	-44.12	0	-44.12	0.0981445	-44.12	0	-44.12	0.0388489	-44.12	0	-44.12	0.0768433	-44.12	0	-44.12	0.137512	-44.12	0
-44.02	-0.0436707	-44.02	0	-44.02	0.0247498	-44.02	0	-44.02	0.0309448	-44.02	0	-44.02	0.0467529	-44.02	0	-44.02	0.0278015	-44.02	0	-44.02	0.10907	-44.02	0	-44.02	0.045105	-44.02	0	-44.02	0.0705872	-44.02	0	-44.02	0.146881	-44.02	0
-43.92	-0.0413208	-43.92	0	-43.92	0.0333557	-43.92	0	-43.92	0.0395508	-43.92	0	-43.92	0.0553589	-43.92	0	-43.92	0.0504456	-43.92	0	-43.92	0.117676	-43.92	0	-43.92	0.0466614	-43.92	0	-43.92	0.0690308	-43.92	0	-43.92	0.146881	-43.92	0
-43.82	-0.0491333	-43.82	0	-43.82	0.028656	-43.82	0	-43.82	0.0254822	-43.82	0	-43.82	0.0506592	-43.82	0	-43.82	0.0606079	-43.82	0	-43.82	0.105164	-43.82	0	-43.82	0.0404053	-43.82	0	-43.82	0.0534058	-43.82	0	-43.82	0.131256	-43.82	0
-43.72	-0.0592957	-43.72	0	-43.72	0.0271	-43.72	0	-43.72	0.0325012	-43.72	0	-43.72	0.0491028	-43.72	0	-43.72	0.0606083	-43.72	0	-43.72	0.0973511	-43.72	0	-43.72	0.0232239	-43.72	0	-43.72	0.0432434	-43.72	0	-43.72	0.121094	-43.72	0
-43.62	-0.0702209	-43.62	0	-43.62	0.0270996	-43.62	0	-43.62	0.0239258	-43.62	0	-43.62	0.0397339	-43.62	0	-43.62	0.0801392	-43.62	0	-43.62	0.100494	-43.62	0	-43.62	0.0193176	-43.62	0	-43.62	0.0323181	-43.62	0	-43.62	0.110168	-43.62	0
-43.52	-0.0702209	-43.52	0	-43.52	0.0177307	-43.52	0	-43.52	0.0301819	-43.52	0	-43.52	0.037384	-43.52	0	-43.52	0.0629578	-43.52	0	-43.52	0.0762634	-43.52	0	-43.52	0.000579834	-43.52	0	-43.52	0.0323181	-43.52	0	-43.52	0.0921936	-43.52	0
-43.42	-0.069458	-43.42	0	-43.42	0.018494	-43.42	0	-43.42	0.0325012	-43.42	0	-43.42	0.0311279	-43.42	0	-43.42	0.0895084	-43.42	0	-43.42	0.0723572	-43.42	0	-43.42	-0.010376	-43.42	0	-43.42	0.0237122	-43.42	0	-43.42	0.0820316	-43.42	0
-43.32	-0.0545959	-43.32	0	-43.32	0.0411682	-43.32	0	-43.32	0.0411072	-43.32	0	-43.32	0.037384	-43.32	0	-43.32	0.109039	-43.32	0	-43.32	0.0801697	-43.32	0	-43.32	-0.00411987	-43.32	0	-43.32	0.0205994	-43.32	0	-43.32	0.0882874	-43.32	0
-43.22	-0.0702209	-43.22	0	-43.22	0.0255439	-43.22	0	-43.22	0.0239258	-43.22	0	-43.22	0.0202026	-43.22	0	-43.22	0.0731208	-43.22	0	-43.22	0.0567322	-43.22	0	-43.22	-0.0213013	-43.22	0	-43.22	0.010437	-43.22	0	-43.22	0.0711066	-43.22	0
-43.12	-0.069458	-43.12	0	-43.12	0.0263062	-43.12	0	-43.12	0.00595093	-43.12	0	-43.12	0.0115967	-43.12	0	-43.12	0.0637207	-43.12	0	-43.12	0.0465698	-43.12	0	-43.12	-0.0205383	-43.12	0	-43.12	-0.00518799	-43.12	0	-43.12	0.0742188	-43.12	0
-43.02	-0.0780334	-43.02	0	-43.02	0.0357056	-43.02	0	-43.02	-0.00732422	-43.02	0	-43.02	0.000671387	-43.02	0	-43.02	0.0809326	-43.02	0	-43.02	0.0356445	-43.02	0	-43.02	-0.017395	-43.02	0	-43.02	-0.0184631	-43.02	0	-43.02	0.0632935	-43.02	0
-42.92	-0.0983582	-42.92	0	-42.92	0.016938	-42.92	0	-42.92	-0.0276489	-42.92	0	-42.92	-0.00793457	-42.92	0	-42.92	0.0441902	-42.92	0	-42.92	0.00595093	-42.92	0	-42.92	-0.0377197	-42.92	0	-42.92	-0.0372314	-42.92	0	-42.92	0.0429695	-42.92	0
-42.82	-0.0999146	-42.82	0	-42.82	0.0153809	-42.82	0	-42.82	-0.0292053	-42.82	0	-42.82	-0.00949097	-42.82	0	-42.82	0.0215454	-42.82	0	-42.82	0.00204468	-42.82	0	-42.82	-0.0392761	-42.82	0	-42.82	-0.0403442	-42.82	0	-42.82	0.0414124	-42.82	0
-42.72	-0.109283	-42.72	0	-42.72	0.00601232	-42.72	0	-42.72	-0.0307617	-42.72	0	-42.72	-0.0188599	-42.72	0	-42.72	-0.00500453	-42.72	0	-42.72	-0.00732422	-42.72	0	-42.72	-0.048645	-42.72	0	-42.72	-0.0497131	-42.72	0	-42.72	0.0398563	-42.72	0
-42.62	-0.0999146	-42.62	0	-42.62	0.00366211	-42.62	0	-42.62	-0.0213928	-42.62	0	-42.62	-0.0212097	-42.62	0	-42.62	-0.0120544	-42.62	0	-42.62	-0.00967407	-42.62	0	-42.62	-0.0509949	-42.62	0	-42.62	-0.052063	-42.62	0	-42.62	0.0437622	-42.62	0
-42.52	-0.0905457	-42.52	0	-42.52	0.0067749	-42.52	0	-42.52	-0.0120239	-42.52	0	-42.52	-0.00247192	-42.52	0	-42.52	0.0152893	-42.52	0	-42.52	-0.000305176	-42.52	0	-42.52	-0.0338135	-42.52	0	-42.52	-0.0309753	-42.52	0	-42.52	0.0546875	-42.52	0
-42.42	-0.0741272	-42.42	0	-42.42	0.00756827	-42.42	0	-42.42	-0.00967407	-42.42	0	-42.42	0.00222778	-42.42	0	-42.42	0.0215453	-42.42	0	-42.42	0.00204468	-42.42	0	-42.42	-0.0314636	-42.42	0	-42.42	-0.0286255	-42.42	0	-42.42	0.0570373	-42.42	0
-42.32	-0.0663147	-42.32	0	-42.32	0.0138245	-42.32	0	-42.32	-0.00341797	-42.32	0	-42.32	0.00848389	-42.32	0	-42.32	0.019989	-42.32	0	-42.32	0.00830078	-42.32	0	-42.32	-0.0252075	-42.32	0	-42.32	-0.0223694	-42.32	0	-42.32	0.0632935	-42.32	0
-42.22	-0.0710144	-42.22	0	-42.22	0.0177307	-42.22	0	-42.22	-0.00186157	-42.22	0	-42.22	0.00457764	-42.22	0	-42.22	0.0410766	-42.22	0	-42.22	0.0176697	-42.22	0	-42.22	-0.0236511	-42.22	0	-42.22	-0.020813	-42.22	0	-42.22	0.0648498	-42.22	0
-42.12	-0.0741272	-42.12	0	-42.12	0.0169373	-42.12	0	-42.12	0.00204468	-42.12	0	-42.12	-0.00167847	-42.12	0	-42.12	0.0254517	-42.12	0	-42.12	0.00985718	-42.12	0	-42.12	-0.0314636	-42.12	0	-42.12	-0.020813	-42.12	0	-42.12	0.0687561	-42.12	0
-42.02	-0.0436707	-42.02	0	-42.02	0.00601196	-42.02	0	-42.02	0.00985718	-42.02	0	-42.02	0.00613403	-42.02	0	-42.02	-0.0386047	-42.02	0	-42.02	0.0176697	-42.02	0	-42.02	-0.017395	-42.02	0	-42.02	-0.0223694	-42.02	0	-42.02	0.0765686	-42.02	0
-41.92	-0.0413208	-41.92	0	-41.92	0.0153809	-41.92	0	-41.92	0.00985718	-41.92	0	-41.92	0.00613403	-41.92	0	-41.92	-0.0136108	-41.92	0	-41.92	0.0114136	-41.92	0	-41.92	-0.0158386	-41.92	0	-41.92	-0.0130005	-41.92	0	-41.92	0.0765686	-41.92	0
-41.82	-0.0319519	-41.82	0	-41.82	0.0169373	-41.82	0	-41.82	0.01297	-41.82	0	-41.82	0.00769043	-41.82	0	-41.82	-0.0651855	-41.82	0	-41.82	0.0114136	-41.82	0	-41.82	-0.0142822	-41.82	0	-41.82	-0.0114441	-41.82	0	-41.82	0.0718689	-41.82	0
-41.72	-0.0296021	-41.72	0	-41.72	0.019287	-41.72	0	-41.72	0.0200195	-41.72	0	-41.72	0.021759	-41.72	0	-41.72	-0.0300294	-41.72	0	-41.72	0.0137634	-41.72	0	-41.72	-0.0119324	-41.72	0	-41.72	-0.00909424	-41.72	0	-41.72	0.0726623	-41.72	0
-41.62	-0.0178833	-41.62	0	-41.62	0.0270996	-41.62	0	-41.62	0.0153198	-41.62	0	-41.62	0.021759	-41.62	0	-41.62	-0.0292358	-41.62	0	-41.62	0.0137634	-41.62	0	-41.62	-0.0119324	-41.62	0	-41.62	-0.00909424	-41.62	0	-41.62	0.0726624	-41.62	0
-41.52	-0.0272522	-41.52	0	-41.52	0.0270996	-41.52	0	-41.52	0.0137634	-41.52	0	-41.52	0.0100403	-41.52	0	-41.52	0.000457764	-41.52	0	-41.52	0.0137634	-41.52	0	-41.52	-0.0119324	-41.52	0	-41.52	-0.00909424	-41.52	0	-41.52	0.0789185	-41.52	0
-41.42	-0.0296021	-41.42	0	-41.42	0.0388184	-41.42	0	-41.42	0.0254822	-41.42	0	-41.42	0.0100403	-41.42	0	-41.42	-0.0448608	-41.42	0	-41.42	0.0137634	-41.42	0	-41.42	-0.000213623	-41.42	0	-41.42	-0.00753784	-41.42	0	-41.42	0.0804749	-41.42	0
-41.32	-0.0217896	-41.32	0	-41.32	0.0388184	-41.32	0	-41.32	0.0254822	-41.32	0	-41.32	0.0100403	-41.32	0	-41.32	0.0301514	-41.32	0	-41.32	0.0137634	-41.32	0	-41.32	-0.000213623	-41.32	0	-41.32	-0.00909424	-41.32	0	-41.32	0.0804749	-41.32	0
-41.22	-0.0335083	-41.22	0	-41.22	0.0271001	-41.22	0	-41.22	0.0215759	-41.22	0	-41.22	-0.00167847	-41.22	0	-41.22	0.212952	-41.22	0	-41.22	0.00204468	-41.22	0	-41.22	-0.0119324	-41.22	0	-41.22	-0.0184631	-41.22	0	-41.22	0.0625004	-41.22	0
-41.12	-0.0217896	-41.12	0	-41.12	0.0270996	-41.12	0	-41.12	0.012207	-41.12	0	-41.12	-0.00167847	-41.12	0	-41.12	0.241852	-41.12	0	-41.12	0.0137634	-41.12	0	-41.12	-0.0119324	-41.12	0	-41.12	-0.020813	-41.12	0	-41.12	0.0609436	-41.12	0
-41.02	-0.0155334	-41.02	0	-41.02	0.0333557	-41.02	0	-41.02	0.0161133	-41.02	0	-41.02	0.00457764	-41.02	0	-41.02	0.213745	-41.02	0	-41.02	0.0200195	-41.02	0	-41.02	-0.00567627	-41.02	0	-41.02	-0.0145569	-41.02	0	-41.02	0.0671997	-41.02	0
-40.92	-0.0139771	-40.92	0	-40.92	0.0427245	-40.92	0	-40.92	0.0176697	-40.92	0	-40.92	0.00613403	-40.92	0	-40.92	0.0746765	-40.92	0	-40.92	0.0215759	-40.92	0	-40.92	-0.00411987	-40.92	0	-40.92	-0.0130005	-40.92	0	-40.92	0.0632934	-40.92	0
-40.82	-0.00460815	-40.82	0	-40.82	0.0427246	-40.82	0	-40.82	0.0293884	-40.82	0	-40.82	0.0155029	-40.82	0	-40.82	0.0856018	-40.82	0	-40.82	0.012207	-40.82	0	-40.82	0.00369263	-40.82	0	-40.82	-0.00363159	-40.82	0	-40.82	0.0765686	-40.82	0
-40.72	-0.0116272	-40.72	0	-40.72	0.0364685	-40.72	0	-40.72	0.0231323	-40.72	0	-40.72	0.0178528	-40.72	0	-40.72	0.0957642	-40.72	0	-40.72	0.00985718	-40.72	0	-40.72	0.00369263	-40.72	0	-40.72	-0.00128174	-40.72	0	-40.72	0.0765686	-40.72	0
-40.62	-0.0139771	-40.62	0	-40.62	0.0349121	-40.62	0	-40.62	0.0293884	-40.62	0	-40.62	0.0178528	-40.62	0	-40.62	0.0121765	-40.62	0	-40.62	0.0270386	-40.62	0	-40.62	0.00369263	-40.62	0	-40.62	0.00653076	-40.62	0	-40.62	0.0765686	-40.62	0
-40.52	-0.00616455	-40.52	0	-40.52	0.0255432	-40.52	0	-40.52	0.0293884	-40.52	0	-40.52	0.00848389	-40.52	0	-40.52	0.0816956	-40.52	0	-40.52	0.0293884	-40.52	0	-40.52	0.0154114	-40.52	0	-40.52	-0.00283813	-40.52	0	-40.52	0.0765686	-40.52	0
-40.42	-0.00616455	-40.42	0	-40.42	0.0231934	-40.42	0	-40.42	0.0200195	-40.42	0	-40.42	0.0155029	-40.42	0	-40.42	0.0816956	-40.42	0	-40.42	0.0215759	-40.42	0	-40.42	0.0154114	-40.42	0	-40.42	-0.00518799	-40.42	0	-40.42	0.0765686	-40.42	0
-40.32	-0.0139771	-40.32	0	-40.32	0.0270996	-40.32	0	-40.32	0.00985718	-40.32	0	-40.32	0.0100403	-40.32	0	-40.32	0.0551453	-40.32	0	-40.32	0.012207	-40.32	0	-40.32	0.00759888	-40.32	0	-40.32	-0.0130005	-40.32	0	-40.32	0.0625	-40.32	0
-40.22	-0.0139771	-40.22	0	-40.22	0.0270996	-40.22	0	-40.22	0.00985718	-40.22	0	-40.22	0.0100403	-40.22	0	-40.22	0.0215454	-40.22	0	-40.22	0.00985718	-40.22	0	-40.22	0.00759888	-40.22	0	-40.22	-0.00128174	-40.22	0	-40.22	0.0671997	-40.22	0
-40.12	0.0071106	-40.12	0	-40.12	0.0364685	-40.12	0	-40.12	0.0192261	-40.12	0	-40.12	0.0194092	-40.12	0	-40.12	0.0441895	-40.12	0	-40.12	0.0192261	-40.12	0	-40.12	0.0185242	-40.12	0	-40.12	0.00808716	-40.12	0	-40.12	0.078125	-40.12	0
-40.02	0.00946045	-40.02	0	-40.02	0.0388184	-40.02	0	-40.02	0.0332947	-40.02	0	-40.02	0.0334778	-40.02	0	-40.02	0.0957642	-40.02	0	-40.02	0.0332947	-40.02	0	-40.02	0.0193176	-40.02	0	-40.02	0.010437	-40.02	0	-40.02	0.0804749	-40.02	0
-39.92	-0.0022583	-39.92	0	-39.92	0.0349126	-39.92	0	-39.92	0.0215759	-39.92	0	-39.92	0.021759	-39.92	0	-39.92	0.14264	-39.92	0	-39.92	0.0153198	-39.92	0	-39.92	0.0193176	-39.92	0	-39.92	-0.00128174	-39.92	0	-39.92	0.0687566	-39.92	0
-39.82	-0.0022583	-39.82	0	-39.82	0.0255432	-39.82	0	-39.82	0.0215759	-39.82	0	-39.82	0.021759	-39.82	0	-39.82	0.0527954	-39.82	0	-39.82	0.0137634	-39.82	0	-39.82	0.0193176	-39.82	0	-39.82	-0.00128174	-39.82	0	-39.82	0.0687561	-39.82	0
-39.72	-0.0022583	-39.72	0	-39.72	0.0325623	-39.72	0	-39.72	0.0215759	-39.72	0	-39.72	0.021759	-39.72	0	-39.72	0.0270081	-39.72	0	-39.72	0.0137634	-39.72	0	-39.72	0.0193176	-39.72	0	-39.72	-0.00128174	-39.72	0	-39.72	0.0687561	-39.72	0
-39.62	0.0039978	-39.62	0	-39.62	0.0317993	-39.62	0	-39.62	0.0161133	-39.62	0	-39.62	0.0162964	-39.62	0	-39.62	0.066864	-39.62	0	-39.62	0.00830078	-39.62	0	-39.62	0.013855	-39.62	0	-39.62	-0.00674438	-39.62	0	-39.62	0.0632935	-39.62	0
-39.52	0.0133667	-39.52	0	-39.52	0.0310059	-39.52	0	-39.52	0.0293884	-39.52	0	-39.52	0.0241089	-39.52	0	-39.52	0.0871582	-39.52	0	-39.52	0.00985718	-39.52	0	-39.52	0.0271301	-39.52	0	-39.52	-0.00518799	-39.52	0	-39.52	0.0648499	-39.52	0
-39.42	0.0133667	-39.42	0	-39.42	0.0310059	-39.42	0	-39.42	0.0293884	-39.42	0	-39.42	0.0256653	-39.42	0	-39.42	0.0410767	-39.42	0	-39.42	0.00985718	-39.42	0	-39.42	0.0177612	-39.42	0	-39.42	-0.00518799	-39.42	0	-39.42	0.0703125	-39.42	0
-39.32	0.0133667	-39.32	0	-39.32	0.0310059	-39.32	0	-39.32	0.0372009	-39.32	0	-39.32	0.0194092	-39.32	0	-39.32	-0.00109863	-39.32	0	-39.32	0.0176697	-39.32	0	-39.32	0.0154114	-39.32	0	-39.32	-0.00518799	-39.32	0	-39.32	0.0687561	-39.32	0
-39.22	0.00866699	-39.22	0	-39.22	0.0325622	-39.22	0	-39.22	0.0293884	-39.22	0	-39.22	0.00769043	-39.22	0	-39.22	0.0246581	-39.22	0	-39.22	0.0192261	-39.22	0	-39.22	0.0169678	-39.22	0	-39.22	-0.00363159	-39.22	0	-39.22	0.0703124	-39.22	0
-39.12	0.00946045	-39.12	0	-39.12	0.028656	-39.12	0	-39.12	0.0293884	-39.12	0	-39.12	0.0100403	-39.12	0	-39.12	0.00827026	-39.12	0	-39.12	0.0215759	-39.12	0	-39.12	0.0271301	-39.12	0	-39.12	-0.00128174	-39.12	0	-39.12	0.071106	-39.12	0
-39.02	0.0211792	-39.02	0	-39.02	0.0349121	-39.02	0	-39.02	0.0411072	-39.02	0	-39.02	0.0100403	-39.02	0	-39.02	0.0254517	-39.02	0	-39.02	0.0215759	-39.02	0	-39.02	0.0271301	-39.02	0	-39.02	0.010437	-39.02	0	-39.02	0.078125	-39.02	0
-38.92	0.0211792	-38.92	0	-38.92	0.0349121	-38.92	0	-38.92	0.0411072	-38.92	0	-38.92	0.0100403	-38.92	0	-38.92	0.0918579	-38.92	0	-38.92	0.012207	-38.92	0	-38.92	0.0271301	-38.92	0	-38.92	0.010437	-38.92	0	-38.92	0.071106	-38.92	0
-38.82	0.0289917	-38.82	0	-38.82	0.0349121	-38.82	0	-38.82	0.0426636	-38.82	0	-38.82	0.0100403	-38.82	0	-38.82	0.121552	-38.82	0	-38.82	0.0215759	-38.82	0	-38.82	0.0271301	-38.82	0	-38.82	0.0182495	-38.82	0	-38.82	0.078125	-38.82	0
-38.72	0.0172729	-38.72	0	-38.72	0.0231938	-38.72	0	-38.72	0.0293884	-38.72	0	-38.72	-0.00167847	-38.72	0	-38.72	0.117646	-38.72	0	-38.72	0.00985718	-38.72	0	-38.72	0.0154114	-38.72	0	-38.72	0.00653076	-38.72	0	-38.72	0.0593877	-38.72	0
-38.62	0.0172729	-38.62	0	-38.62	0.0349121	-38.62	0	-38.62	0.0293884	-38.62	0	-38.62	-0.00167847	-38.62	0	-38.62	0.148895	-38.62	0	-38.62	0.00985718	-38.62	0	-38.62	0.0271301	-38.62	0	-38.62	0.00653076	-38.62	0	-38.62	0.0570374	-38.62	0
-38.52	0.0172729	-38.52	0	-38.52	0.0349121	-38.52	0	-38.52	0.0293884	-38.52	0	-38.52	-0.00167847	-38.52	0	-38.52	0.163727	-38.52	0	-38.52	0.00985718	-38.52	0	-38.52	0.0271301	-38.52	0	-38.52	0.00653076	-38.52	0	-38.52	0.0570374	-38.52	0
-38.42	0.0289917	-38.42	0	-38.42	0.0349121	-38.42	0	-38.42	0.0293884	-38.42	0	-38.42	-0.00167847	-38.42	0	-38.42	0.0653076	-38.42	0	-38.42	0.00985718	-38.42	0	-38.42	0.0271301	-38.42	0	-38.42	0.00653076	-38.42	0	-38.42	0.0687561	-38.42	0
-38.32	0.0289917	-38.32	0	-38.32	0.0349121	-38.32	0	-38.32	0.0293884	-38.32	0	-38.32	-0.00167847	-38.32	0	-38.32	0.0215454	-38.32	0	-38.32	0.00985718	-38.32	0	-38.32	0.0349426	-38.32	0	-38.32	0.00653076	-38.32	0	-38.32	0.0687561	-38.32	0
-38.22	0.0211792	-38.22	0	-38.22	0.0388187	-38.22	0	-38.22	0.0215759	-38.22	0	-38.22	-0.00949097	-38.22	0	-38.22	0.0074771	-38.22	0	-38.22	0.00204468	-38.22	0	-38.22	0.0271301	-38.22	0	-38.22	-0.00128174	-38.22	0	-38.22	0.0687564	-38.22	0
-38.12	0.0211792	-38.12	0	-38.12	0.0388184	-38.12	0	-38.12	0.0215759	-38.12	0	-38.12	-0.00323486	-38.12	0	-38.12	-0.011261	-38.12	0	-38.12	0.00204468	-38.12	0	-38.12	0.0271301	-38.12	0	-38.12	-0.00128174	-38.12	0	-38.12	0.0687561	-38.12	0
-38.02	0.0118103	-38.02	0	-38.02	0.0466309	-38.02	0	-38.02	0.0332947	-38.02	0	-38.02	-0.00167847	-38.02	0	-38.02	-0.000335693	-38.02	0	-38.02	0.00204468	-38.02	0	-38.02	0.0271301	-38.02	0	-38.02	0.010437	-38.02	0	-38.02	0.0687561	-38.02	0
-37.92	0.00946045	-37.92	0	-37.92	0.0466309	-37.92	0	-37.92	0.0332947	-37.92	0	-37.92	0.0100403	-37.92	0	-37.92	-0.0292358	-37.92	0	-37.92	0.0137634	-37.92	0	-37.92	0.0271301	-37.92	0	-37.92	0.010437	-37.92	0	-37.92	0.0687561	-37.92	0
-37.82	0.00946045	-37.82	0	-37.82	0.037262	-37.82	0	-37.82	0.0332947	-37.82	0	-37.82	0.0100403	-37.82	0	-37.82	-0.0190735	-37.82	0	-37.82	0.0137634	-37.82	0	-37.82	0.020874	-37.82	0	-37.82	0.010437	-37.82	0	-37.82	0.0687561	-37.82	0
-37.72	-0.0022583	-37.72	0	-37.72	0.0349126	-37.72	0	-37.72	0.012207	-37.72	0	-37.72	-0.00167847	-37.72	0	-37.72	-0.0026851	-37.72	0	-37.72	0.00204468	-37.72	0	-37.72	0.0193176	-37.72	0	-37.72	-0.00128174	-37.72	0	-37.72	0.0570378	-37.72	0
-37.62	-0.0022583	-37.62	0	-37.62	0.028656	-37.62	0	-37.62	0.00985718	-37.62	0	-37.62	-0.00167847	-37.62	0	-37.62	-0.00735474	-37.62	0	-37.62	0.00204468	-37.62	0	-37.62	0.0193176	-37.62	0	-37.62	-0.00128174	-37.62	0	-37.62	0.0570374	-37.62	0
-37.52	-0.0022583	-37.52	0	-37.52	0.0270996	-37.52	0	-37.52	0.0192261	-37.52	0	-37.52	-0.00167847	-37.52	0	-37.52	0.00592041	-37.52	0	-37.52	0.000488281	-37.52	0	-37.52	0.0193176	-37.52	0	-37.52	-0.00128174	-37.52	0	-37.52	0.0492249	-37.52	0
-37.42	0.0055542	-37.42	0	-37.42	0.0270996	-37.42	0	-37.42	0.012207	-37.42	0	-37.42	-0.00167847	-37.42	0	-37.42	0.0191956	-37.42	0	-37.42	0.00750732	-37.42	0	-37.42	0.00994873	-37.42	0	-37.42	-0.00128174	-37.42	0	-37.42	0.0492249	-37.42	0
-37.32	0.0055542	-37.32	0	-37.32	0.0349121	-37.32	0	-37.32	0.00985718	-37.32	0	-37.32	-0.00167847	-37.32	0	-37.32	0.0215454	-37.32	0	-37.32	0.00985718	-37.32	0	-37.32	0.00759888	-37.32	0	-37.32	-0.00128174	-37.32	0	-37.32	0.0492249	-37.32	0
-37.22	0.0055542	-37.22	0	-37.22	0.0349121	-37.22	0	-37.22	0.0176697	-37.22	0	-37.22	-0.00793457	-37.22	0	-37.22	0.0332642	-37.22	0	-37.22	0.000488281	-37.22	0	-37.22	0.0154114	-37.22	0	-37.22	-0.00128174	-37.22	0	-37.22	0.0492249	-37.22	0
-37.12	0.0172729	-37.12	0	-37.12	0.0349121	-37.12	0	-37.12	0.0176697	-37.12	0	-37.12	-0.00323486	-37.12	0	-37.12	0.0488892	-37.12	0	-37.12	0.00750732	-37.12	0	-37.12	0.0154114	-37.12	0	-37.12	-0.00128174	-37.12	0	-37.12	0.0585938	-37.12	0
-37.02	0.0110168	-37.02	0	-37.02	0.0349121	-37.02	0	-37.02	0.0231323	-37.02	0	-37.02	-0.00167847	-37.02	0	-37.02	0.0434265	-37.02	0	-37.02	0.00985718	-37.02	0	-37.02	0.0271301	-37.02	0	-37.02	0.00808716	-37.02	0	-37.02	0.0609436	-37.02	0
-36.92	0.00164795	-36.92	0	-36.92	0.0270999	-36.92	0	-36.92	0.00204468	-36.92	0	-36.92	-0.00949097	-36.92	0	-36.92	0.041077	-36.92	0	-36.92	0.00439453	-36.92	0	-36.92	0.00994873	-36.92	0	-36.92	0.00262451	-36.92	0	-36.92	0.0437625	-36.92	0
-36.82	0.00164795	-36.82	0	-36.82	0.0270996	-36.82	0	-36.82	0.00204468	-36.82	0	-36.82	-0.0157471	-36.82	0	-36.82	0.0270081	-36.82	0	-36.82	0.00204468	-36.82	0	-36.82	0.00759888	-36.82	0	-36.82	0.010437	-36.82	0	-36.82	0.0507813	-36.82	0
-36.72	0.00164795	-36.72	0	-36.72	0.0481869	-36.72	0	-36.72	0.0114136	-36.72	0	-36.72	-0.00167847	-36.72	0	-36.72	0.0254513	-36.72	0	-36.72	0.0114136	-36.72	0	-36.72	0.0169678	-36.72	0	-36.72	0.0198059	-36.72	0	-36.72	0.041412	-36.72	0
-36.62	-0.0100708	-36.62	0	-36.62	0.0388184	-36.62	0	-36.62	0.00204468	-36.62	0	-36.62	-0.00949097	-36.62	0	-36.62	0.0231018	-36.62	0	-36.62	0.00204468	-36.62	0	-36.62	0.0154114	-36.62	0	-36.62	0.0166931	-36.62	0	-36.62	0.0414124	-36.62	0
-36.52	-0.0194397	-36.52	0	-36.52	0.0294495	-36.52	0	-36.52	-0.00732422	-36.52	0	-36.52	-0.0110474	-36.52	0	-36.52	0.0238953	-36.52	0	-36.52	-0.00732422	-36.52	0	-36.52	0.00604248	-36.52	0	-36.52	0.00262451	-36.52	0	-36.52	0.0320435	-36.52	0
-36.42	-0.0139771	-36.42	0	-36.42	0.0270997	-36.42	0	-36.42	0.00204468	-36.42	0	-36.42	-0.0196533	-36.42	0	-36.42	0.0121766	-36.42	0	-36.42	-0.00967407	-36.42	0	-36.42	0.00369263	-36.42	0	-36.42	0.00497437	-36.42	0	-36.42	0.0296937	-36.42	0
-36.32	-0.0233459	-36.32	0	-36.32	0.0349121	-36.32	0	-36.32	0.00204468	-36.32	0	-36.32	-0.0212097	-36.32	0	-36.32	0.00982666	-36.32	0	-36.32	-0.00967407	-36.32	0	-36.32	0.0154114	-36.32	0	-36.32	0.00653076	-36.32	0	-36.32	0.0296936	-36.32	0
-36.22	-0.0256958	-36.22	0	-36.22	0.0349121	-36.22	0	-36.22	0.00204468	-36.22	0	-36.22	-0.00949097	-36.22	0	-36.22	0.0113831	-36.22	0	-36.22	-0.00186157	-36.22	0	-36.22	0.0154114	-36.22	0	-36.22	0.00653076	-36.22	0	-36.22	0.0296936	-36.22	0
-36.12	-0.00460815	-36.12	0	-36.12	0.0559998	-36.12	0	-36.12	0.0114136	-36.12	0	-36.12	-0.00012207	-36.12	0	-36.12	0.0215454	-36.12	0	-36.12	0.00750732	-36.12	0	-36.12	0.0247803	-36.12	0	-36.12	0.0158997	-36.12	0	-36.12	0.0390625	-36.12	0
-36.02	-0.0116272	-36.02	0	-36.02	0.0489807	-36.02	0	-36.02	0.00439453	-36.02	0	-36.02	-0.00714111	-36.02	0	-36.02	0.00436401	-36.02	0	-36.02	0.000488281	-36.02	0	-36.02	0.0232239	-36.02	0	-36.02	0.0205994	-36.02	0	-36.02	0.0320435	-36.02	0
-35.92	-0.0241394	-35.92	0	-35.92	0.0481873	-35.92	0	-35.92	0.00360107	-35.92	0	-35.92	0.00378418	-35.92	0	-35.92	0.0113831	-35.92	0	-35.92	-0.000305176	-35.92	0	-35.92	0.020874	-35.92	0	-35.92	0.00808716	-35.92	0	-35.92	0.0406189	-35.92	0
-35.82	-0.0100708	-35.82	0	-35.82	0.0505371	-35.82	0	-35.82	0.00595093	-35.82	0	-35.82	0.00613403	-35.82	0	-35.82	0.00592041	-35.82	0	-35.82	0.00204468	-35.82	0	-35.82	0.0232239	-35.82	0	-35.82	0.010437	-35.82	0	-35.82	0.0531311	-35.82	0
-35.72	-0.0163269	-35.72	0	-35.72	0.0489807	-35.72	0	-35.72	0.00595093	-35.72	0	-35.72	0.00613403	-35.72	0	-35.72	0.00592041	-35.72	0	-35.72	0.0137634	-35.72	0	-35.72	0.0310364	-35.72	0	-35.72	0.010437	-35.72	0	-35.72	0.0531311	-35.72	0
-35.62	-0.0178833	-35.62	0	-35.62	0.0466309	-35.62	0	-35.62	0.00595093	-35.62	0	-35.62	0.0139465	-35.62	0	-35.62	0.00357056	-35.62	0	-35.62	0.0137634	-35.62	0	-35.62	0.0232239	-35.62	0	-35.62	0.010437	-35.62	0	-35.62	0.0531311	-35.62	0
-35.52	-0.0296021	-35.52	0	-35.52	0.0349121	-35.52	0	-35.52	0.00204468	-35.52	0	-35.52	-0.00714111	-35.52	0	-35.52	0.000457764	-35.52	0	-35.52	0.00204468	-35.52	0	-35.52	0.0193176	-35.52	0	-35.52	0.010437	-35.52	0	-35.52	0.0531311	-35.52	0
-35.42	-0.0233459	-35.42	0	-35.42	0.041168	-35.42	0	-35.42	0.000488281	-35.42	0	-35.42	0.00613403	-35.42	0	-35.42	0.00827003	-35.42	0	-35.42	0.0161133	-35.42	0	-35.42	0.0162048	-35.42	0	-35.42	0.00497437	-35.42	0	-35.42	0.059387	-35.42	0
-35.32	-0.0217896	-35.32	0	-35.32	0.0427246	-35.32	0	-35.32	0.00204468	-35.32	0	-35.32	0.0123901	-35.32	0	-35.32	0.0191956	-35.32	0	-35.32	0.0176697	-35.32	0	-35.32	0.0154114	-35.32	0	-35.32	0.00653076	-35.32	0	-35.32	0.0609436	-35.32	0
-35.22	-0.0217896	-35.22	0	-35.22	0.0544434	-35.22	0	-35.22	0.00204468	-35.22	0	-35.22	0.0100403	-35.22	0	-35.22	0.0238953	-35.22	0	-35.22	0.0176697	-35.22	0	-35.22	0.0154114	-35.22	0	-35.22	0.00653076	-35.22	0	-35.22	0.0609436	-35.22	0
-35.12	-0.0335083	-35.12	0	-35.12	0.0364685	-35.12	0	-35.12	-0.00967407	-35.12	0	-35.12	0.00613403	-35.12	0	-35.12	0.0191956	-35.12	0	-35.12	0.00595093	-35.12	0	-35.12	0.0130615	-35.12	0	-35.12	0.00418091	-35.12	0	-35.12	0.0492249	-35.12	0
-35.02	-0.0311584	-35.02	0	-35.02	0.0349121	-35.02	0	-35.02	-0.00967407	-35.02	0	-35.02	0.00613403	-35.02	0	-35.02	0.0121765	-35.02	0	-35.02	0.00595093	-35.02	0	-35.02	0.0154114	-35.02	0	-35.02	0.00653076	-35.02	0	-35.02	0.0492249	-35.02	0
-34.92	-0.0413208	-34.92	0	-34.92	0.0270999	-34.92	0	-34.92	-0.0174866	-34.92	0	-34.92	-0.00167847	-34.92	0	-34.92	0.00982696	-34.92	0	-34.92	-0.00186157	-34.92	0	-34.92	-0.00177002	-34.92	0	-34.92	0.010437	-34.92	0	-34.92	0.0414127	-34.92	0
-34.82	-0.0413208	-34.82	0	-34.82	0.0388184	-34.82	0	-34.82	-0.00967407	-34.82	0	-34.82	0.0100403	-34.82	0	-34.82	0.00982666	-34.82	0	-34.82	-0.00186157	-34.82	0	-34.82	-0.00411987	-34.82	0	-34.82	0.00106812	-34.82	0	-34.82	0.0414124	-34.82	0
-34.72	-0.0303955	-34.72	0	-34.72	0.038818	-34.72	0	-34.72	-0.000305176	-34.72	0	-34.72	0.0131531	-34.72	0	-34.72	0.0191952	-34.72	0	-34.72	0.00750732	-34.72	0	-34.72	0.0169678	-34.72	0	-34.72	0.0174561	-34.72	0	-34.72	0.0507809	-34.72	0
-34.62	-0.0491333	-34.62	0	-34.62	0.0270996	-34.62	0	-34.62	-0.00967407	-34.62	0	-34.62	0.00222778	-34.62	0	-34.62	0.00982666	-34.62	0	-34.62	-0.00186157	-34.62	0	-34.62	0.00759888	-34.62	0	-34.62	0.010437	-34.62	0	-34.62	0.0414124	-34.62	0
-34.52	-0.0569458	-34.52	0	-34.52	0.0270996	-34.52	0	-34.52	-0.0174866	-34.52	0	-34.52	0.00222778	-34.52	0	-34.52	0.0137329	-34.52	0	-34.52	-0.00967407	-34.52	0	-34.52	-0.000213623	-34.52	0	-34.52	0.00262451	-34.52	0	-34.52	0.0335999	-34.52	0
-34.42	-0.0428772	-34.42	0	-34.42	0.0270996	-34.42	0	-34.42	-0.0268555	-34.42	0	-34.42	0.00848389	-34.42	0	-34.42	0.0231018	-34.42	0	-34.42	0.00204468	-34.42	0	-34.42	0.00759888	-34.42	0	-34.42	0.00262451	-34.42	0	-34.42	0.0335999	-34.42	0
-34.32	-0.0350647	-34.32	0	-34.32	0.0333557	-34.32	0	-34.32	-0.0112305	-34.32	0	-34.32	0.0100403	-34.32	0	-34.32	0.0301514	-34.32	0	-34.32	0.00830078	-34.32	0	-34.32	0.013855	-34.32	0	-34.32	0.00888062	-34.32	0	-34.32	0.039856	-34.32	0
-34.22	-0.0335083	-34.22	0	-34.22	0.034912	-34.22	0	-34.22	-0.00967407	-34.22	0	-34.22	0.0100403	-34.22	0	-34.22	0.0293579	-34.22	0	-34.22	0.00985718	-34.22	0	-34.22	0.0154114	-34.22	0	-34.22	0.010437	-34.22	0	-34.22	0.0414123	-34.22	0
-34.12	-0.0397644	-34.12	0	-34.12	0.0349121	-34.12	0	-34.12	-0.00967407	-34.12	0	-34.12	0.0123901	-34.12	0	-34.12	0.0387268	-34.12	0	-34.12	0.00985718	-34.12	0	-34.12	0.0154114	-34.12	0	-34.12	0.010437	-34.12	0	-34.12	0.0414124	-34.12	0
-34.02	-0.0413208	-34.02	0	-34.02	0.0231934	-34.02	0	-34.02	-0.0213928	-34.02	0	-34.02	-0.00167847	-34.02	0	-34.02	0.019989	-34.02	0	-34.02	-0.00186157	-34.02	0	-34.02	0.00369263	-34.02	0	-34.02	-0.00128174	-34.02	0	-34.02	0.0375061	-34.02	0
-33.92	-0.0413208	-33.92	0	-33.92	0.0349121	-33.92	0	-33.92	-0.0213928	-33.92	0	-33.92	-0.00167847	-33.92	0	-33.92	0.0176392	-33.92	0	-33.92	-0.00186157	-33.92	0	-33.92	0.00369263	-33.92	0	-33.92	-0.00128174	-33.92	0	-33.92	0.0375061	-33.92	0
-33.82	-0.0413208	-33.82	0	-33.82	0.0349121	-33.82	0	-33.82	-0.0213928	-33.82	0	-33.82	-0.00167847	-33.82	0	-33.82	0.0293579	-33.82	0	-33.82	0.00595093	-33.82	0	-33.82	0.00369263	-33.82	0	-33.82	0.00653076	-33.82	0	-33.82	0.0375061	-33.82	0
-33.72	-0.0475769	-33.72	0	-33.72	0.0364687	-33.72	0	-33.72	-0.0159302	-33.72	0	-33.72	-0.00793457	-33.72	0	-33.72	0.023102	-33.72	0	-33.72	-0.000305176	-33.72	0	-33.72	-0.00256348	-33.72	0	-33.72	0.000274658	-33.72	0	-33.72	0.0312502	-33.72	0
-33.62	-0.0428772	-33.62	0	-33.62	0.0411682	-33.62	0	-33.62	-0.0112305	-33.62	0	-33.62	0.00457764	-33.62	0	-33.62	0.0215454	-33.62	0	-33.62	0.00439453	-33.62	0	-33.62	0.00213623	-33.62	0	-33.62	0.00497437	-33.62	0	-33.62	0.0359497	-33.62	0
-33.52	-0.0428772	-33.52	0	-33.52	0.0427246	-33.52	0	-33.52	-0.00967407	-33.52	0	-33.52	0.00613403	-33.52	0	-33.52	0.0121765	-33.52	0	-33.52	0.00595093	-33.52	0	-33.52	0.0130615	-33.52	0	-33.52	0.00653076	-33.52	0	-33.52	0.0359497	-33.52	0
-33.42	-0.0436707	-33.42	0	-33.42	0.0349124	-33.42	0	-33.42	-0.0237427	-33.42	0	-33.42	-0.00167847	-33.42	0	-33.42	0.00201446	-33.42	0	-33.42	0.00750732	-33.42	0	-33.42	0.00759888	-33.42	0	-33.42	0.00106812	-33.42	0	-33.42	0.0375064	-33.42	0
-33.32	-0.0506897	-33.32	0	-33.32	0.028656	-33.32	0	-33.32	-0.0252991	-33.32	0	-33.32	0.0100403	-33.32	0	-33.32	0.00201416	-33.32	0	-33.32	0.000488281	-33.32	0	-33.32	0.00759888	-33.32	0	-33.32	-0.00128174	-33.32	0	-33.32	0.0375061	-33.32	0
-33.22	-0.0530396	-33.22	0	-33.22	0.0333557	-33.22	0	-33.22	-0.0252991	-33.22	0	-33.22	0.000671387	-33.22	0	-33.22	0.00201416	-33.22	0	-33.22	-0.00186157	-33.22	0	-33.22	0.00759888	-33.22	0	-33.22	0.00808716	-33.22	0	-33.22	0.0375061	-33.22	0
-33.12	-0.0616455	-33.12	0	-33.12	0.0169373	-33.12	0	-33.12	-0.0370178	-33.12	0	-33.12	-0.0102844	-33.12	0	-33.12	-0.0222168	-33.12	0	-33.12	-0.00811768	-33.12	0	-33.12	-0.010376	-33.12	0	-33.12	-0.00753784	-33.12	0	-33.12	0.0195313	-33.12	0
-33.02	-0.0545959	-33.02	0	-33.02	0.0333557	-33.02	0	-33.02	-0.0229492	-33.02	0	-33.02	-0.00323486	-33.02	0	-33.02	-0.0190735	-33.02	0	-33.02	-0.00341797	-33.02	0	-33.02	0.00604248	-33.02	0	-33.02	-0.00283813	-33.02	0	-33.02	0.024231	-33.02	0
-32.92	-0.0624084	-32.92	0	-32.92	0.0169372	-32.92	0	-32.92	-0.0213928	-32.92	0	-32.92	0.0100403	-32.92	0	-32.92	-0.00344855	-32.92	0	-32.92	0.00750732	-32.92	0	-32.92	0.00759888	-32.92	0	-32.92	-0.00128174	-32.92	0	-32.92	0.0351562	-32.92	0
-32.82	-0.0530396	-32.82	0	-32.82	0.0270996	-32.82	0	-32.82	-0.0213928	-32.82	0	-32.82	0.0100403	-32.82	0	-32.82	-0.00814819	-32.82	0	-32.82	0.00985718	-32.82	0	-32.82	0.00759888	-32.82	0	-32.82	-0.00128174	-32.82	0	-32.82	0.0375061	-32.82	0
-32.72	-0.0530396	-32.72	0	-32.72	0.0270996	-32.72	0	-32.72	-0.0213928	-32.72	0	-32.72	0.0100403	-32.72	0	-32.72	-0.00970459	-32.72	0	-32.72	0.00985718	-32.72	0	-32.72	0.00759888	-32.72	0	-32.72	-0.00128174	-32.72	0	-32.72	0.0375061	-32.72	0
-32.62	-0.0530396	-32.62	0	-32.62	0.0270996	-32.62	0	-32.62	-0.0213928	-32.62	0	-32.62	0.0100403	-32.62	0	-32.62	-0.00970459	-32.62	0	-32.62	0.00985718	-32.62	0	-32.62	0.00759888	-32.62	0	-32.62	0.00497437	-32.62	0	-32.62	0.0437622	-32.62	0
-32.52	-0.0452271	-32.52	0	-32.52	0.0255432	-32.52	0	-32.52	-0.00967407	-32.52	0	-32.52	0.0100403	-32.52	0	-32.52	-0.00970459	-32.52	0	-32.52	0.00985718	-32.52	0	-32.52	0.00759888	-32.52	0	-32.52	0.00653076	-32.52	0	-32.52	0.0453186	-32.52	0
-32.42	-0.0452271	-32.42	0	-32.42	0.0231934	-32.42	0	-32.42	-0.00186157	-32.42	0	-32.42	0.0178528	-32.42	0	-32.42	-0.00970459	-32.42	0	-32.42	0.0215759	-32.42	0	-32.42	0.00759888	-32.42	0	-32.42	0.00653076	-32.42	0	-32.42	0.0453186	-32.42	0
-32.32	-0.0452271	-32.32	0	-32.32	0.0231934	-32.32	0	-32.32	-0.00811768	-32.32	0	-32.32	0.00848389	-32.32	0	-32.32	0.00827026	-32.32	0	-32.32	0.0215759	-32.32	0	-32.32	0.013855	-32.32	0	-32.32	0.00653076	-32.32	0	-32.32	0.0546875	-32.32	0
-32.22	-0.0413208	-32.22	0	-32.22	0.0153812	-32.22	0	-32.22	-0.0112305	-32.22	0	-32.22	-0.00167847	-32.22	0	-32.22	-0.00424165	-32.22	0	-32.22	0.0137634	-32.22	0	-32.22	0.00759888	-32.22	0	-32.22	-0.00128174	-32.22	0	-32.22	0.0414127	-32.22	0
-32.12	-0.0413208	-32.12	0	-32.12	0.0153809	-32.12	0	-32.12	-0.00967407	-32.12	0	-32.12	-0.00167847	-32.12	0	-32.12	-0.00579834	-32.12	0	-32.12	0.012207	-32.12	0	-32.12	0.00915527	-32.12	0	-32.12	-0.00128174	-32.12	0	-32.12	0.0414124	-32.12	0
-32.02	-0.0413208	-32.02	0	-32.02	0.0270996	-32.02	0	-32.02	-0.00421143	-32.02	0	-32.02	-0.00793457	-32.02	0	-32.02	-0.0151672	-32.02	0	-32.02	0.00985718	-32.02	0	-32.02	0.0193176	-32.02	0	-32.02	-0.00128174	-32.02	0	-32.02	0.0414124	-32.02	0
-31.92	-0.0296021	-31.92	0	-31.92	0.0270996	-31.92	0	-31.92	-0.00576782	-31.92	0	-31.92	-0.00323486	-31.92	0	-31.92	-0.000335693	-31.92	0	-31.92	0.0192261	-31.92	0	-31.92	0.0255737	-31.92	0	-31.92	-0.00128174	-31.92	0	-31.92	0.0414124	-31.92	0
-31.82	-0.0475769	-31.82	0	-31.82	0.0153809	-31.82	0	-31.82	-0.0174866	-31.82	0	-31.82	-0.0196533	-31.82	0	-31.82	-0.00970459	-31.82	0	-31.82	0.00985718	-31.82	0	-31.82	0.0154114	-31.82	0	-31.82	-0.0130005	-31.82	0	-31.82	0.0296936	-31.82	0
-31.72	-0.0428772	-31.72	0	-31.72	0.0153809	-31.72	0	-31.72	-0.0112305	-31.72	0	-31.72	-0.0149536	-31.72	0	-31.72	-0.0175171	-31.72	0	-31.72	0.00985718	-31.72	0	-31.72	0.0154114	-31.72	0	-31.72	-0.0130005	-31.72	0	-31.72	0.0296936	-31.72	0
-31.62	-0.0335083	-31.62	0	-31.62	0.0153809	-31.62	0	-31.62	-0.00967407	-31.62	0	-31.62	-0.00167847	-31.62	0	-31.62	-0.00970459	-31.62	0	-31.62	0.00985718	-31.62	0	-31.62	0.0154114	-31.62	0	-31.62	-0.0130005	-31.62	0	-31.62	0.0359497	-31.62	0
-31.52	-0.0397644	-31.52	0	-31.52	0.0153809	-31.52	0	-31.52	-0.00186157	-31.52	0	-31.52	-0.00793457	-31.52	0	-31.52	-0.00970459	-31.52	0	-31.52	0.00985718	-31.52	0	-31.52	0.0154114	-31.52	0	-31.52	-0.0130005	-31.52	0	-31.52	0.0375061	-31.52	0
-31.42	-0.0319519	-31.42	0	-31.42	0.0247494	-31.42	0	-31.42	0.00750732	-31.42	0	-31.42	0.00613403	-31.42	0	-31.42	-0.00970495	-31.42	0	-31.42	0.0309448	-31.42	0	-31.42	0.0341492	-31.42	0	-31.42	-0.00363159	-31.42	0	-31.42	0.0468746	-31.42	0
-31.32	-0.0272522	-31.32	0	-31.32	0.0177307	-31.32	0	-31.32	-0.00576782	-31.32	0	-31.32	0.000671387	-31.32	0	-31.32	-0.00735474	-31.32	0	-31.32	0.0239258	-31.32	0	-31.32	0.02948	-31.32	0	-31.32	-0.0106506	-31.32	0	-31.32	0.039856	-31.32	0
-31.22	-0.0233459	-31.22	0	-31.22	0.0270997	-31.22	0	-31.22	-0.00967407	-31.22	0	-31.22	-0.00167847	-31.22	0	-31.22	-0.00970447	-31.22	0	-31.22	0.0215759	-31.22	0	-31.22	0.0271301	-31.22	0	-31.22	-0.0130005	-31.22	0	-31.22	0.0453187	-31.22	0
-31.12	-0.0202332	-31.12	0	-31.12	0.0270996	-31.12	0	-31.12	-0.00967407	-31.12	0	-31.12	0.00613403	-31.12	0	-31.12	-0.000335693	-31.12	0	-31.12	0.0215759	-31.12	0	-31.12	0.0271301	-31.12	0	-31.12	-0.0130005	-31.12	0	-31.12	0.0453186	-31.12	0
-31.02	-0.0124207	-31.02	0	-31.02	0.0364685	-31.02	0	-31.02	0.0114136	-31.02	0	-31.02	0.0155029	-31.02	0	-31.02	0.0113831	-31.02	0	-31.02	0.0387573	-31.02	0	-31.02	0.036499	-31.02	0	-31.02	-0.00363159	-31.02	0	-31.02	0.0664063	-31.02	0
-30.92	-0.0155334	-30.92	0	-30.92	0.0177311	-30.92	0	-30.92	0.00204468	-30.92	0	-30.92	0.00613403	-30.92	0	-30.92	0.0199894	-30.92	0	-30.92	0.0293884	-30.92	0	-30.92	0.0271301	-30.92	0	-30.92	-0.00128174	-30.92	0	-30.92	0.0570377	-30.92	0
-30.82	-0.0085144	-30.82	0	-30.82	0.0153809	-30.82	0	-30.82	0.00204468	-30.82	0	-30.82	0.00613403	-30.82	0	-30.82	0.00982666	-30.82	0	-30.82	0.0293884	-30.82	0	-30.82	0.0271301	-30.82	0	-30.82	-0.00128174	-30.82	0	-30.82	0.0570374	-30.82	0
-30.72	-0.0100708	-30.72	0	-30.72	0.0153809	-30.72	0	-30.72	0.00204468	-30.72	0	-30.72	0.0178528	-30.72	0	-30.72	0.0215454	-30.72	0	-30.72	0.0293884	-30.72	0	-30.72	0.036499	-30.72	0	-30.72	-0.00128174	-30.72	0	-30.72	0.0570374	-30.72	0
-30.62	-0.0100708	-30.62	0	-30.62	0.0153809	-30.62	0	-30.62	0.00204468	-30.62	0	-30.62	0.0178528	-30.62	0	-30.62	0.00982666	-30.62	0	-30.62	0.0293884	-30.62	0	-30.62	0.0388489	-30.62	0	-30.62	-0.0130005	-30.62	0	-30.62	0.0687561	-30.62	0
-30.52	-0.0038147	-30.52	0	-30.52	0.0153809	-30.52	0	-30.52	0.00985718	-30.52	0	-30.52	0.0178528	-30.52	0	-30.52	0.0215454	-30.52	0	-30.52	0.0293884	-30.52	0	-30.52	0.0505676	-30.52	0	-30.52	-0.00128174	-30.52	0	-30.52	0.0687561	-30.52	0
-30.42	-0.0085144	-30.42	0	-30.42	0.0231934	-30.42	0	-30.42	0.00985718	-30.42	0	-30.42	0.0178528	-30.42	0	-30.42	0.0152893	-30.42	0	-30.42	0.0504761	-30.42	0	-30.42	0.0505676	-30.42	0	-30.42	-0.00128174	-30.42	0	-30.42	0.0687561	-30.42	0
-30.32	-0.0116272	-30.32	0	-30.32	0.021637	-30.32	0	-30.32	0.00830078	-30.32	0	-30.32	0.0162964	-30.32	0	-30.32	0.0121765	-30.32	0	-30.32	0.0512695	-30.32	0	-30.32	0.0490112	-30.32	0	-30.32	-0.00283813	-30.32	0	-30.32	0.0671997	-30.32	0
-30.22	-0.0038147	-30.22	0	-30.22	0.0231933	-30.22	0	-30.22	0.0215759	-30.22	0	-30.22	0.0178528	-30.22	0	-30.22	0.0121765	-30.22	0	-30.22	0.0528259	-30.22	0	-30.22	0.0505676	-30.22	0	-30.22	-0.00128174	-30.22	0	-30.22	0.0765685	-30.22	0
-30.12	-0.0022583	-30.12	0	-30.12	0.0231934	-30.12	0	-30.12	0.0215759	-30.12	0	-30.12	0.0256653	-30.12	0	-30.12	0.00982666	-30.12	0	-30.12	0.0528259	-30.12	0	-30.12	0.0568237	-30.12	0	-30.12	0.00808716	-30.12	0	-30.12	0.0859375	-30.12	0
-30.02	0.0055542	-30.02	0	-30.02	0.0231934	-30.02	0	-30.02	0.0215759	-30.02	0	-30.02	0.0256653	-30.02	0	-30.02	0.0215454	-30.02	0	-30.02	0.0528259	-30.02	0	-30.02	0.0599365	-30.02	0	-30.02	0.010437	-30.02	0	-30.02	0.0882874	-30.02	0
-29.92	0.0055542	-29.92	0	-29.92	0.0231934	-29.92	0	-29.92	0.0332947	-29.92	0	-29.92	0.0256653	-29.92	0	-29.92	0.0215454	-29.92	0	-29.92	0.0528259	-29.92	0	-29.92	0.0646362	-29.92	0	-29.92	0.010437	-29.92	0	-29.92	0.0882874	-29.92	0
-29.82	0.0172729	-29.82	0	-29.82	0.0231934	-29.82	0	-29.82	0.0332947	-29.82	0	-29.82	0.0256653	-29.82	0	-29.82	0.0215454	-29.82	0	-29.82	0.059082	-29.82	0	-29.82	0.0661926	-29.82	0	-29.82	0.0245056	-29.82	0	-29.82	0.0882874	-29.82	0
-29.72	0.0055542	-29.72	0	-29.72	0.011475	-29.72	0	-29.72	0.0215759	-29.72	0	-29.72	0.0256653	-29.72	0	-29.72	0.00982708	-29.72	0	-29.72	0.0426636	-29.72	0	-29.72	0.0544739	-29.72	0	-29.72	0.00808716	-29.72	0	-29.72	0.076569	-29.72	0
-29.62	0.0055542	-29.62	0	-29.62	0.0231934	-29.62	0	-29.62	0.0215759	-29.62	0	-29.62	0.0256653	-29.62	0	-29.62	0.0176392	-29.62	0	-29.62	0.0473633	-29.62	0	-29.62	0.0544739	-29.62	0	-29.62	0.0127869	-29.62	0	-29.62	0.0765686	-29.62	0
-29.52	0.0055542	-29.52	0	-29.52	0.0231934	-29.52	0	-29.52	0.012207	-29.52	0	-29.52	0.0256653	-29.52	0	-29.52	0.0270081	-29.52	0	-29.52	0.0489197	-29.52	0	-29.52	0.0661926	-29.52	0	-29.52	0.0143433	-29.52	0	-29.52	0.0765686	-29.52	0
-29.42	-0.000701904	-29.42	0	-29.42	0.00912529	-29.42	0	-29.42	0.00515747	-29.42	0	-29.42	0.0115967	-29.42	0	-29.42	0.0152898	-29.42	0	-29.42	0.0348511	-29.42	0	-29.42	0.052124	-29.42	0	-29.42	0.000274658	-29.42	0	-29.42	0.0742193	-29.42	0
-29.32	-0.0022583	-29.32	0	-29.32	0.0247498	-29.32	0	-29.32	0.0137634	-29.32	0	-29.32	0.0100403	-29.32	0	-29.32	0.00436401	-29.32	0	-29.32	0.0426636	-29.32	0	-29.32	0.0599365	-29.32	0	-29.32	0.00808716	-29.32	0	-29.32	0.0726624	-29.32	0
-29.22	0.0157166	-29.22	0	-29.22	0.0333555	-29.22	0	-29.22	0.0200195	-29.22	0	-29.22	0.0162964	-29.22	0	-29.22	0.0199888	-29.22	0	-29.22	0.0419006	-29.22	0	-29.22	0.0685425	-29.22	0	-29.22	0.00732422	-29.22	0	-29.22	0.0789182	-29.22	0
-29.12	0.0172729	-29.12	0	-29.12	0.0349121	-29.12	0	-29.12	0.0215759	-29.12	0	-29.12	0.0256653	-29.12	0	-29.12	0.00982666	-29.12	0	-29.12	0.0411072	-29.12	0	-29.12	0.0700989	-29.12	0	-29.12	0.00653076	-29.12	0	-29.12	0.0882874	-29.12	0
-29.02	0.0055542	-29.02	0	-29.02	0.0231934	-29.02	0	-29.02	0.00985718	-29.02	0	-29.02	0.0139465	-29.02	0	-29.02	0.00982666	-29.02	0	-29.02	0.0387573	-29.02	0	-29.02	0.0583801	-29.02	0	-29.02	-0.00518799	-29.02	0	-29.02	0.0859375	-29.02	0
-28.92	0.0172729	-28.92	0	-28.92	0.0325623	-28.92	0	-28.92	0.00985718	-28.92	0	-28.92	0.0139465	-28.92	0	-28.92	0.0191956	-28.92	0	-28.92	0.0411072	-28.92	0	-28.92	0.0583801	-28.92	0	-28.92	0.00418091	-28.92	0	-28.92	0.0882874	-28.92	0
-28.82	0.0172729	-28.82	0	-28.82	0.0349121	-28.82	0	-28.82	0.0215759	-28.82	0	-28.82	0.0233154	-28.82	0	-28.82	0.0215454	-28.82	0	-28.82	0.0489197	-28.82	0	-28.82	0.0661926	-28.82	0	-28.82	0.0182495	-28.82	0	-28.82	0.0882874	-28.82	0
-28.72	0.0172729	-28.72	0	-28.72	0.0349121	-28.72	0	-28.72	0.0215759	-28.72	0	-28.72	0.0256653	-28.72	0	-28.72	0.0293579	-28.72	0	-28.72	0.0489197	-28.72	0	-28.72	0.0661926	-28.72	0	-28.72	0.0182495	-28.72	0	-28.72	0.0882874	-28.72	0
-28.62	0.0250854	-28.62	0	-28.62	0.0349121	-28.62	0	-28.62	0.027832	-28.62	0	-28.62	0.037384	-28.62	0	-28.62	0.0293579	-28.62	0	-28.62	0.0489197	-28.62	0	-28.62	0.0661926	-28.62	0	-28.62	0.0182495	-28.62	0	-28.62	0.0882874	-28.62	0
-28.52	0.0188293	-28.52	0	-28.52	0.028656	-28.52	0	-28.52	0.0246887	-28.52	0	-28.52	0.0311279	-28.52	0	-28.52	0.0231018	-28.52	0	-28.52	0.0426636	-28.52	0	-28.52	0.0599365	-28.52	0	-28.52	0.0119934	-28.52	0	-28.52	0.0882874	-28.52	0
-28.42	0.00946045	-28.42	0	-28.42	0.0192875	-28.42	0	-28.42	0.0200195	-28.42	0	-28.42	0.021759	-28.42	0	-28.42	0.025452	-28.42	0	-28.42	0.0395508	-28.42	0	-28.42	0.0505676	-28.42	0	-28.42	0.010437	-28.42	0	-28.42	0.0804752	-28.42	0
-28.32	0.0274353	-28.32	0	-28.32	0.0255432	-28.32	0	-28.32	0.027832	-28.32	0	-28.32	0.0280151	-28.32	0	-28.32	0.0317078	-28.32	0	-28.32	0.0395508	-28.32	0	-28.32	0.0568237	-28.32	0	-28.32	0.0166931	-28.32	0	-28.32	0.0984497	-28.32	0
-28.22	0.0172729	-28.22	0	-28.22	0.0153813	-28.22	0	-28.22	0.0176697	-28.22	0	-28.22	0.0178528	-28.22	0	-28.22	0.0215458	-28.22	0	-28.22	0.0293884	-28.22	0	-28.22	0.0466614	-28.22	0	-28.22	0.00653076	-28.22	0	-28.22	0.0882878	-28.22	0
-28.12	0.0188293	-28.12	0	-28.12	0.0270996	-28.12	0	-28.12	0.0176697	-28.12	0	-28.12	0.0178528	-28.12	0	-28.12	0.0278015	-28.12	0	-28.12	0.0372009	-28.12	0	-28.12	0.0466614	-28.12	0	-28.12	0.00653076	-28.12	0	-28.12	0.0882874	-28.12	0
-28.02	0.0172729	-28.02	0	-28.02	0.0333557	-28.02	0	-28.02	0.0293884	-28.02	0	-28.02	0.0178528	-28.02	0	-28.02	0.0293579	-28.02	0	-28.02	0.0372009	-28.02	0	-28.02	0.0466614	-28.02	0	-28.02	0.00653076	-28.02	0	-28.02	0.0882874	-28.02	0
-27.92	0.0055542	-27.92	0	-27.92	0.0106819	-27.92	0	-27.92	0.0114136	-27.92	0	-27.92	-0.00012207	-27.92	0	-27.92	0.0113838	-27.92	0	-27.92	0.0192261	-27.92	0	-27.92	0.0349426	-27.92	0	-27.92	-0.0020752	-27.92	0	-27.92	0.0703132	-27.92	0
-27.82	0.0235291	-27.82	0	-27.82	0.0138245	-27.82	0	-27.82	0.0161133	-27.82	0	-27.82	0.0162964	-27.82	0	-27.82	0.0160828	-27.82	0	-27.82	0.0332947	-27.82	0	-27.82	0.0411987	-27.82	0	-27.82	0.0166931	-27.82	0	-27.82	0.0750122	-27.82	0
-27.72	0.0172729	-27.72	0	-27.72	0.0075686	-27.72	0	-27.72	0.00985718	-27.72	0	-27.72	0.0100403	-27.72	0	-27.72	0.0215456	-27.72	0	-27.72	0.0215759	-27.72	0	-27.72	0.0349426	-27.72	0	-27.72	0.010437	-27.72	0	-27.72	0.0765688	-27.72	0
-27.62	0.0172729	-27.62	0	-27.62	0.00756836	-27.62	0	-27.62	0.00985718	-27.62	0	-27.62	0.0100403	-27.62	0	-27.62	0.0309143	-27.62	0	-27.62	0.0293884	-27.62	0	-27.62	0.0466614	-27.62	0	-27.62	0.010437	-27.62	0	-27.62	0.0765686	-27.62	0
-27.52	0.0250854	-27.52	0	-27.52	0.00756836	-27.52	0	-27.52	0.0176697	-27.52	0	-27.52	0.0178528	-27.52	0	-27.52	0.0332642	-27.52	0	-27.52	0.0293884	-27.52	0	-27.52	0.0466614	-27.52	0	-27.52	0.010437	-27.52	0	-27.52	0.0882874	-27.52	0
-27.42	0.0344543	-27.42	0	-27.42	0.0247494	-27.42	0	-27.42	0.0270386	-27.42	0	-27.42	0.0272217	-27.42	0	-27.42	0.0426327	-27.42	0	-27.42	0.0387573	-27.42	0	-27.42	0.0560303	-27.42	0	-27.42	0.0276184	-27.42	0	-27.42	0.0976559	-27.42	0
-27.32	0.0485229	-27.32	0	-27.32	0.0270996	-27.32	0	-27.32	0.0387573	-27.32	0	-27.32	0.0295715	-27.32	0	-27.32	0.0449829	-27.32	0	-27.32	0.0411072	-27.32	0	-27.32	0.0583801	-27.32	0	-27.32	0.0362244	-27.32	0	-27.32	0.100006	-27.32	0
-27.22	0.0368042	-27.22	0	-27.22	0.0271	-27.22	0	-27.22	0.0293884	-27.22	0	-27.22	0.0272217	-27.22	0	-27.22	0.0410771	-27.22	0	-27.22	0.0293884	-27.22	0	-27.22	0.0544739	-27.22	0	-27.22	0.026062	-27.22	0	-27.22	0.0882878	-27.22	0
-27.12	0.0446167	-27.12	0	-27.12	0.0270996	-27.12	0	-27.12	0.0317383	-27.12	0	-27.12	0.0295715	-27.12	0	-27.12	0.0473328	-27.12	0	-27.12	0.0473633	-27.12	0	-27.12	0.0544739	-27.12	0	-27.12	0.026062	-27.12	0	-27.12	0.0960999	-27.12	0
-27.02	0.0368042	-27.02	0	-27.02	0.0192871	-27.02	0	-27.02	0.0215759	-27.02	0	-27.02	0.021759	-27.02	0	-27.02	0.0410767	-27.02	0	-27.02	0.0293884	-27.02	0	-27.02	0.0583801	-27.02	0	-27.02	0.0182495	-27.02	0	-27.02	0.0882874	-27.02	0
-26.92	0.0368042	-26.92	0	-26.92	0.0192871	-26.92	0	-26.92	0.0215759	-26.92	0	-26.92	0.021759	-26.92	0	-26.92	0.0410767	-26.92	0	-26.92	0.0411072	-26.92	0	-26.92	0.0583801	-26.92	0	-26.92	0.0299683	-26.92	0	-26.92	0.100006	-26.92	0
-26.82	0.0368042	-26.82	0	-26.82	0.0270996	-26.82	0	-26.82	0.0215759	-26.82	0	-26.82	0.0334778	-26.82	0	-26.82	0.0410767	-26.82	0	-26.82	0.0411072	-26.82	0	-26.82	0.0583801	-26.82	0	-26.82	0.0299683	-26.82	0	-26.82	0.100006	-26.82	0
-26.72	0.0250854	-26.72	0	-26.72	0.0153813	-26.72	0	-26.72	0.00985718	-26.72	0	-26.72	0.021759	-26.72	0	-26.72	0.0410771	-26.72	0	-26.72	0.0387573	-26.72	0	-26.72	0.0466614	-26.72	0	-26.72	0.0182495	-26.72	0	-26.72	0.076569	-26.72	0
-26.62	0.0250854	-26.62	0	-26.62	0.0153809	-26.62	0	-26.62	0.00985718	-26.62	0	-26.62	0.021759	-26.62	0	-26.62	0.0426331	-26.62	0	-26.62	0.0411072	-26.62	0	-26.62	0.0466614	-26.62	0	-26.62	0.0182495	-26.62	0	-26.62	0.0882874	-26.62	0
-26.52	0.0250854	-26.52	0	-26.52	0.0153809	-26.52	0	-26.52	0.00985718	-26.52	0	-26.52	0.021759	-26.52	0	-26.52	0.0473328	-26.52	0	-26.52	0.0411072	-26.52	0	-26.52	0.0466614	-26.52	0	-26.52	0.0182495	-26.52	0	-26.52	0.0882874	-26.52	0
-26.42	0.0368042	-26.42	0	-26.42	0.0270996	-26.42	0	-26.42	0.00985718	-26.42	0	-26.42	0.0280151	-26.42	0	-26.42	0.0488892	-26.42	0	-26.42	0.0411072	-26.42	0	-26.42	0.0544739	-26.42	0	-26.42	0.026062	-26.42	0	-26.42	0.0882874	-26.42	0
-26.32	0.0368042	-26.32	0	-26.32	0.0270996	-26.32	0	-26.32	0.00985718	-26.32	0	-26.32	0.0295715	-26.32	0	-26.32	0.0606079	-26.32	0	-26.32	0.0411072	-26.32	0	-26.32	0.0544739	-26.32	0	-26.32	0.0377808	-26.32	0	-26.32	0.100006	-26.32	0
-26.22	0.0289917	-26.22	0	-26.22	0.0192874	-26.22	0	-26.22	0.0137634	-26.22	0	-26.22	0.0295715	-26.22	0	-26.22	0.0527957	-26.22	0	-26.22	0.0332947	-26.22	0	-26.22	0.0466614	-26.22	0	-26.22	0.0299683	-26.22	0	-26.22	0.0921939	-26.22	0
-26.12	0.0235291	-26.12	0	-26.12	0.0138245	-26.12	0	-26.12	0.00830078	-26.12	0	-26.12	0.0241089	-26.12	0	-26.12	0.0473328	-26.12	0	-26.12	0.027832	-26.12	0	-26.12	0.0411987	-26.12	0	-26.12	0.0245056	-26.12	0	-26.12	0.0945435	-26.12	0
-26.02	0.0250854	-26.02	0	-26.02	0.0270996	-26.02	0	-26.02	0.00985718	-26.02	0	-26.02	0.0256653	-26.02	0	-26.02	0.0488892	-26.02	0	-26.02	0.0293884	-26.02	0	-26.02	0.052124	-26.02	0	-26.02	0.026062	-26.02	0	-26.02	0.0960999	-26.02	0
-25.92	0.0368042	-25.92	0	-25.92	0.0270996	-25.92	0	-25.92	0.00985718	-25.92	0	-25.92	0.037384	-25.92	0	-25.92	0.0488892	-25.92	0	-25.92	0.0293884	-25.92	0	-25.92	0.0544739	-25.92	0	-25.92	0.026062	-25.92	0	-25.92	0.101563	-25.92	0
-25.82	0.0368042	-25.82	0	-25.82	0.0349121	-25.82	0	-25.82	0.00985718	-25.82	0	-25.82	0.037384	-25.82	0	-25.82	0.0567017	-25.82	0	-25.82	0.0293884	-25.82	0	-25.82	0.045105	-25.82	0	-25.82	0.0377808	-25.82	0	-25.82	0.100006	-25.82	0
-25.72	0.0289917	-25.72	0	-25.72	0.0270999	-25.72	0	-25.72	0.00985718	-25.72	0	-25.72	0.0295715	-25.72	0	-25.72	0.0488895	-25.72	0	-25.72	0.0215759	-25.72	0	-25.72	0.0349426	-25.72	0	-25.72	0.0315247	-25.72	0	-25.72	0.0921939	-25.72	0
-25.62	0.0368042	-25.62	0	-25.62	0.0177307	-25.62	0	-25.62	0.00985718	-25.62	0	-25.62	0.0295715	-25.62	0	-25.62	0.0488892	-25.62	0	-25.62	0.0215759	-25.62	0	-25.62	0.0271301	-25.62	0	-25.62	0.0299683	-25.62	0	-25.62	0.0906372	-25.62	0
-25.52	0.0461731	-25.52	0	-25.52	0.0153809	-25.52	0	-25.52	0.00985718	-25.52	0	-25.52	0.037384	-25.52	0	-25.52	0.0543518	-25.52	0	-25.52	0.027832	-25.52	0	-25.52	0.0271301	-25.52	0	-25.52	0.0299683	-25.52	0	-25.52	0.0882874	-25.52	0
-25.42	0.0368042	-25.42	0	-25.42	0.0153813	-25.42	0	-25.42	0.00985718	-25.42	0	-25.42	0.0256653	-25.42	0	-25.42	0.0410771	-25.42	0	-25.42	0.0270386	-25.42	0	-25.42	0.00915527	-25.42	0	-25.42	0.0299683	-25.42	0	-25.42	0.076569	-25.42	0
-25.32	0.0196228	-25.32	0	-25.32	0.0231934	-25.32	0	-25.32	0.00360107	-25.32	0	-25.32	0.0194092	-25.32	0	-25.32	0.0410767	-25.32	0	-25.32	0.0411072	-25.32	0	-25.32	0.0154114	-25.32	0	-25.32	0.0440369	-25.32	0	-25.32	0.0882874	-25.32	0
-25.22	0.0344543	-25.22	0	-25.22	0.0231934	-25.22	0	-25.22	0.00985718	-25.22	0	-25.22	0.0295715	-25.22	0	-25.22	0.0488892	-25.22	0	-25.22	0.0489197	-25.22	0	-25.22	0.0154114	-25.22	0	-25.22	0.0455933	-25.22	0	-25.22	0.0882874	-25.22	0
-25.12	0.0157166	-25.12	0	-25.12	0.0138245	-25.12	0	-25.12	-0.00186157	-25.12	0	-25.12	0.00848389	-25.12	0	-25.12	0.0488892	-25.12	0	-25.12	0.0372009	-25.12	0	-25.12	0.0154114	-25.12	0	-25.12	0.0338745	-25.12	0	-25.12	0.0765686	-25.12	0
-25.02	0.0133667	-25.02	0	-25.02	0.0208435	-25.02	0	-25.02	0.00439453	-25.02	0	-25.02	0.0155029	-25.02	0	-25.02	0.0488892	-25.02	0	-25.02	0.0372009	-25.02	0	-25.02	0.0154114	-25.02	0	-25.02	0.0455933	-25.02	0	-25.02	0.0765686	-25.02	0
-24.92	0.0250854	-24.92	0	-24.92	0.0310059	-24.92	0	-24.92	-0.000305176	-24.92	0	-24.92	0.0295715	-24.92	0	-24.92	0.0488892	-24.92	0	-24.92	0.0372009	-24.92	0	-24.92	0.0271301	-24.92	0	-24.92	0.0455933	-24.92	0	-24.92	0.0843811	-24.92	0
-24.82	0.0172729	-24.82	0	-24.82	0.0231934	-24.82	0	-24.82	-0.00341797	-24.82	0	-24.82	0.021759	-24.82	0	-24.82	0.0434265	-24.82	0	-24.82	0.0317383	-24.82	0	-24.82	0.0193176	-24.82	0	-24.82	0.0315247	-24.82	0	-24.82	0.0765686	-24.82	0
-24.72	0.0250854	-24.72	0	-24.72	0.0349121	-24.72	0	-24.72	0.00985718	-24.72	0	-24.72	0.021759	-24.72	0	-24.72	0.0410767	-24.72	0	-24.72	0.0293884	-24.72	0	-24.72	0.0271301	-24.72	0	-24.72	0.0284119	-24.72	0	-24.72	0.0882874	-24.72	0
-24.62	0.0344543	-24.62	0	-24.62	0.0349121	-24.62	0	-24.62	0.0192261	-24.62	0	-24.62	0.0389404	-24.62	0	-24.62	0.0504456	-24.62	0	-24.62	0.0403137	-24.62	0	-24.62	0.036499	-24.62	0	-24.62	0.026062	-24.62	0	-24.62	0.0882874	-24.62	0
-24.52	0.0250854	-24.52	0	-24.52	0.0310059	-24.52	0	-24.52	0.00985718	-24.52	0	-24.52	0.0295715	-24.52	0	-24.52	0.0488892	-24.52	0	-24.52	0.0293884	-24.52	0	-24.52	0.0271301	-24.52	0	-24.52	0.00808716	-24.52	0	-24.52	0.0765686	-24.52	0
-24.42	0.0461731	-24.42	0	-24.42	0.0403744	-24.42	0	-24.42	0.01297	-24.42	0	-24.42	0.0389404	-24.42	0	-24.42	0.0582577	-24.42	0	-24.42	0.0387573	-24.42	0	-24.42	0.0271301	-24.42	0	-24.42	0.0276184	-24.42	0	-24.42	0.079681	-24.42	0
-24.32	0.0313416	-24.32	0	-24.32	0.037262	-24.32	0	-24.32	-0.00497437	-24.32	0	-24.32	0.0241089	-24.32	0	-24.32	0.0434265	-24.32	0	-24.32	0.0262756	-24.32	0	-24.32	0.00994873	-24.32	0	-24.32	0.00341797	-24.32	0	-24.32	0.0632935	-24.32	0
-24.22	0.0383606	-24.22	0	-24.22	0.0380247	-24.22	0	-24.22	0.0114136	-24.22	0	-24.22	0.0334778	-24.22	0	-24.22	0.055908	-24.22	0	-24.22	0.0246887	-24.22	0	-24.22	0.0169678	-24.22	0	-24.22	0.00964355	-24.22	0	-24.22	0.0781248	-24.22	0
-24.12	0.0344543	-24.12	0	-24.12	0.0505371	-24.12	0	-24.12	0.00750732	-24.12	0	-24.12	0.0334778	-24.12	0	-24.12	0.0473328	-24.12	0	-24.12	0.0332947	-24.12	0	-24.12	0.0130615	-24.12	0	-24.12	0.0127869	-24.12	0	-24.12	0.071106	-24.12	0
-24.02	0.0196228	-24.02	0	-24.02	0.037262	-24.02	0	-24.02	0.00204468	-24.02	0	-24.02	0.0389404	-24.02	0	-24.02	0.0238953	-24.02	0	-24.02	0.0215759	-24.02	0	-24.02	-0.00958252	-24.02	0	-24.02	-0.00128174	-24.02	0	-24.02	0.0625	-24.02	0
-23.92	0.0172729	-23.92	0	-23.92	0.028656	-23.92	0	-23.92	-0.00732422	-23.92	0	-23.92	0.0319214	-23.92	0	-23.92	0.0231018	-23.92	0	-23.92	0.0239258	-23.92	0	-23.92	-0.000213623	-23.92	0	-23.92	-0.00753784	-23.92	0	-23.92	0.0515747	-23.92	0
-23.82	0.0235291	-23.82	0	-23.82	0.0239868	-23.82	0	-23.82	0.00830078	-23.82	0	-23.82	0.0264587	-23.82	0	-23.82	0.0184326	-23.82	0	-23.82	0.027832	-23.82	0	-23.82	0.00448608	-23.82	0	-23.82	-0.000488281	-23.82	0	-23.82	0.055481	-23.82	0
-23.72	0.0172729	-23.72	0	-23.72	0.0208437	-23.72	0	-23.72	-0.00732422	-23.72	0	-23.72	0.0115967	-23.72	0	-23.72	0.0098269	-23.72	0	-23.72	0.0231323	-23.72	0	-23.72	-0.00411987	-23.72	0	-23.72	-0.0153503	-23.72	0	-23.72	0.0453188	-23.72	0
-23.62	0.0172729	-23.62	0	-23.62	-0.00180054	-23.62	0	-23.62	-0.0159302	-23.62	0	-23.62	0.0100403	-23.62	0	-23.62	0.00357056	-23.62	0	-23.62	0.012207	-23.62	0	-23.62	-0.010376	-23.62	0	-23.62	-0.020813	-23.62	0	-23.62	0.0296936	-23.62	0
-23.52	0.0110168	-23.52	0	-23.52	-0.00415039	-23.52	0	-23.52	-0.0268555	-23.52	0	-23.52	0.0100403	-23.52	0	-23.52	0.00201416	-23.52	0	-23.52	0.00360107	-23.52	0	-23.52	-0.0275574	-23.52	0	-23.52	-0.0301819	-23.52	0	-23.52	0.03125	-23.52	0
-23.42	0.00946045	-23.42	0	-23.42	-0.0135193	-23.42	0	-23.42	-0.0213928	-23.42	0	-23.42	0.000671387	-23.42	0	-23.42	-0.00735474	-23.42	0	-23.42	-0.00732422	-23.42	0	-23.42	-0.03302	-23.42	0	-23.42	-0.0130005	-23.42	0	-23.42	0.0203247	-23.42	0
-23.32	9.15527e-05	-23.32	0	-23.32	-0.0143127	-23.32	0	-23.32	-0.0276489	-23.32	0	-23.32	-0.00012207	-23.32	0	-23.32	-0.00814819	-23.32	0	-23.32	0.00204468	-23.32	0	-23.32	-0.0299072	-23.32	0	-23.32	-0.0223694	-23.32	0	-23.32	0.0203247	-23.32	0
-23.22	-0.0022583	-23.22	0	-23.22	-0.0158691	-23.22	0	-23.22	-0.0385742	-23.22	0	-23.22	0.000671387	-23.22	0	-23.22	-0.00735474	-23.22	0	-23.22	-0.00732422	-23.22	0	-23.22	-0.0314636	-23.22	0	-23.22	-0.0192566	-23.22	0	-23.22	0.0257874	-23.22	0
-23.12	-0.0100708	-23.12	0	-23.12	-0.0119629	-23.12	0	-23.12	-0.033905	-23.12	0	-23.12	-0.00637817	-23.12	0	-23.12	-0.0175171	-23.12	0	-23.12	-0.00656128	-23.12	0	-23.12	-0.0314636	-23.12	0	-23.12	-0.020813	-23.12	0	-23.12	0.0210876	-23.12	0
-23.02	-0.0038147	-23.02	0	-23.02	-0.0236816	-23.02	0	-23.02	-0.0401306	-23.02	0	-23.02	-0.0204163	-23.02	0	-23.02	-0.0386047	-23.02	0	-23.02	-0.00732422	-23.02	0	-23.02	-0.0408325	-23.02	0	-23.02	-0.0419006	-23.02	0	-23.02	0.000793457	-23.02	0
-22.92	0.000854492	-22.92	0	-22.92	-0.00650066	-22.92	0	-22.92	-0.0409241	-22.92	0	-22.92	-0.00402832	-22.92	0	-22.92	-0.0300297	-22.92	0	-22.92	0.00204468	-22.92	0	-22.92	-0.0314636	-22.92	0	-22.92	-0.0231628	-22.92	0	-22.92	0.0195308	-22.92	0
-22.82	9.15527e-05	-22.82	0	-22.82	-0.0135193	-22.82	0	-22.82	-0.0354614	-22.82	0	-22.82	-0.00558472	-22.82	0	-22.82	-0.026886	-22.82	0	-22.82	-0.00421143	-22.82	0	-22.82	-0.0299072	-22.82	0	-22.82	-0.036438	-22.82	0	-22.82	0.0320435	-22.82	0
-22.72	-0.0022583	-22.72	0	-22.72	-0.00415063	-22.72	0	-22.72	-0.0323181	-22.72	0	-22.72	-0.0126038	-22.72	0	-22.72	-0.0292361	-22.72	0	-22.72	-0.00106812	-22.72	0	-22.72	-0.0228577	-22.72	0	-22.72	-0.0239258	-22.72	0	-22.72	0.0203245	-22.72	0
-22.62	0.00946045	-22.62	0	-22.62	0.00756836	-22.62	0	-22.62	-0.0299988	-22.62	0	-22.62	-0.0102844	-22.62	0	-22.62	-0.0292358	-22.62	0	-22.62	0.00360107	-22.62	0	-22.62	-0.0299072	-22.62	0	-22.62	-0.0192566	-22.62	0	-22.62	0.0234375	-22.62	0
-22.52	0.0149231	-22.52	0	-22.52	0.013031	-22.52	0	-22.52	-0.0292053	-22.52	0	-22.52	-0.00949097	-22.52	0	-22.52	-0.0354919	-22.52	0	-22.52	-0.0159302	-22.52	0	-22.52	-0.041626	-22.52	0	-22.52	-0.0309753	-22.52	0	-22.52	0.0117188	-22.52	0
-22.42	0.00790405	-22.42	0	-22.42	0.00601161	-22.42	0	-22.42	-0.0292053	-22.42	0	-22.42	-0.00167847	-22.42	0	-22.42	-0.032349	-22.42	0	-22.42	-0.00732422	-22.42	0	-22.42	-0.0314636	-22.42	0	-22.42	-0.020813	-22.42	0	-22.42	0.018768	-22.42	0
-22.32	0.0071106	-22.32	0	-22.32	0.0247498	-22.32	0	-22.32	-0.0292053	-22.32	0	-22.32	-0.00949097	-22.32	0	-22.32	-0.0472107	-22.32	0	-22.32	-0.00576782	-22.32	0	-22.32	-0.0392761	-22.32	0	-22.32	-0.0348816	-22.32	0	-22.32	0.0117188	-22.32	0
-22.22	9.15527e-05	-22.22	0	-22.22	0.0239865	-22.22	0	-22.22	-0.0268555	-22.22	0	-22.22	0.00222778	-22.22	0	-22.22	-0.0386051	-22.22	0	-22.22	-0.00732422	-22.22	0	-22.22	-0.0408325	-22.22	0	-22.22	-0.0200195	-22.22	0	-22.22	0.000793099	-22.22	0
-22.12	0.0071106	-22.12	0	-22.12	0.0263062	-22.12	0	-22.12	-0.0409241	-22.12	0	-22.12	-0.00167847	-22.12	0	-22.12	-0.0495605	-22.12	0	-22.12	-0.0159302	-22.12	0	-22.12	-0.0431824	-22.12	0	-22.12	-0.0387878	-22.12	0	-22.12	-0.0078125	-22.12	0
-22.02	-0.00772095	-22.02	0	-22.02	0.0239868	-22.02	0	-22.02	-0.0370178	-22.02	0	-22.02	-0.00714111	-22.02	0	-22.02	-0.0542297	-22.02	0	-22.02	-0.0362244	-22.02	0	-22.02	-0.0509949	-22.02	0	-22.02	-0.0668945	-22.02	0	-22.02	-0.0359192	-22.02	0
-21.92	-0.0100708	-21.92	0	-21.92	0.0263057	-21.92	0	-21.92	-0.0354614	-21.92	0	-21.92	-0.0157471	-21.92	0	-21.92	-0.05658	-21.92	0	-21.92	-0.0354614	-21.92	0	-21.92	-0.0455322	-21.92	0	-21.92	-0.0700378	-21.92	0	-21.92	-0.0468754	-21.92	0
-21.82	-0.0217896	-21.82	0	-21.82	0.0239868	-21.82	0	-21.82	-0.0581055	-21.82	0	-21.82	-0.0383911	-21.82	0	-21.82	-0.0698547	-21.82	0	-21.82	-0.050293	-21.82	0	-21.82	-0.0697327	-21.82	0	-21.82	-0.0809631	-21.82	0	-21.82	-0.0617065	-21.82	0
-21.72	-0.0217896	-21.72	0	-21.72	0.0341182	-21.72	0	-21.72	-0.0487366	-21.72	0	-21.72	-0.0391846	-21.72	0	-21.72	-0.0511174	-21.72	0	-21.72	-0.0471802	-21.72	0	-21.72	-0.0900574	-21.72	0	-21.72	-0.0778503	-21.72	0	-21.72	-0.0585942	-21.72	0
-21.62	-0.0085144	-21.62	0	-21.62	0.028656	-21.62	0	-21.62	-0.0549927	-21.62	0	-21.62	-0.0383911	-21.62	0	-21.62	-0.0550232	-21.62	0	-21.62	-0.0549927	-21.62	0	-21.62	-0.088501	-21.62	0	-21.62	-0.0856628	-21.62	0	-21.62	-0.0523376	-21.62	0
-21.52	-0.0209961	-21.52	0	-21.52	0.0185242	-21.52	0	-21.52	-0.065918	-21.52	0	-21.52	-0.0501099	-21.52	0	-21.52	-0.0714111	-21.52	0	-21.52	-0.0541992	-21.52	0	-21.52	-0.0994263	-21.52	0	-21.52	-0.104401	-21.52	0	-21.52	-0.0578003	-21.52	0
-21.42	-0.0139771	-21.42	0	-21.42	0.0364679	-21.42	0	-21.42	-0.0565491	-21.42	0	-21.42	-0.040741	-21.42	0	-21.42	-0.0761115	-21.42	0	-21.42	-0.065918	-21.42	0	-21.42	-0.101776	-21.42	0	-21.42	-0.0926819	-21.42	0	-21.42	-0.0390632	-21.42	0
-21.32	-0.0108643	-21.32	0	-21.32	0.028656	-21.32	0	-21.32	-0.0760803	-21.32	0	-21.32	-0.0680847	-21.32	0	-21.32	-0.0956421	-21.32	0	-21.32	-0.0838928	-21.32	0	-21.32	-0.101776	-21.32	0	-21.32	-0.083313	-21.32	0	-21.32	-0.0406189	-21.32	0
-21.22	-0.0178833	-21.22	0	-21.22	0.0138245	-21.22	0	-21.22	-0.0877991	-21.22	0	-21.22	-0.0798035	-21.22	0	-21.22	-0.11908	-21.22	0	-21.22	-0.0901489	-21.22	0	-21.22	-0.113495	-21.22	0	-21.22	-0.0934753	-21.22	0	-21.22	-0.0601501	-21.22	0
-21.12	-0.0209961	-21.12	0	-21.12	0.0177307	-21.12	0	-21.12	-0.0909119	-21.12	0	-21.12	-0.071991	-21.12	0	-21.12	-0.11673	-21.12	0	-21.12	-0.0854492	-21.12	0	-21.12	-0.101776	-21.12	0	-21.12	-0.0942383	-21.12	0	-21.12	-0.0515442	-21.12	0
-21.02	-0.0108643	-21.02	0	-21.02	0.00912476	-21.02	0	-21.02	-0.0675049	-21.02	0	-21.02	-0.0688782	-21.02	0	-21.02	-0.108154	-21.02	0	-21.02	-0.0706177	-21.02	0	-21.02	-0.0924072	-21.02	0	-21.02	-0.0708313	-21.02	0	-21.02	-0.039856	-21.02	0
-20.92	-0.0311584	-20.92	0	-20.92	0.0130306	-20.92	0	-20.92	-0.0620117	-20.92	0	-20.92	-0.0680847	-20.92	0	-20.92	-0.101105	-20.92	0	-20.92	-0.0737305	-20.92	0	-20.92	-0.072876	-20.92	0	-20.92	-0.0653381	-20.92	0	-20.92	-0.0343632	-20.92	0
-20.82	-0.0311584	-20.82	0	-20.82	0.0122681	-20.82	0	-20.82	-0.0698242	-20.82	0	-20.82	-0.063385	-20.82	0	-20.82	-0.0917358	-20.82	0	-20.82	-0.0541992	-20.82	0	-20.82	-0.0619202	-20.82	0	-20.82	-0.0458069	-20.82	0	-20.82	-0.0210876	-20.82	0
-20.72	-0.0241394	-20.72	0	-20.72	0.0223992	-20.72	0	-20.72	-0.04953	-20.72	0	-20.72	-0.0469971	-20.72	0	-20.72	-0.0722053	-20.72	0	-20.72	-0.033905	-20.72	0	-20.72	-0.0533447	-20.72	0	-20.72	-0.0255127	-20.72	0	-20.72	-0.0132759	-20.72	0
-20.62	-0.0397644	-20.62	0	-20.62	0.0153809	-20.62	0	-20.62	-0.0487366	-20.62	0	-20.62	-0.040741	-20.62	0	-20.62	-0.0769043	-20.62	0	-20.62	-0.0292053	-20.62	0	-20.62	-0.041626	-20.62	0	-20.62	-0.020813	-20.62	0	-20.62	-0.0078125	-20.62	0
-20.52	-0.0374146	-20.52	0	-20.52	0.028656	-20.52	0	-20.52	-0.0385742	-20.52	0	-20.52	-0.0391846	-20.52	0	-20.52	-0.0698547	-20.52	0	-20.52	-0.0370178	-20.52	0	-20.52	-0.03302	-20.52	0	-20.52	-0.0192566	-20.52	0	-20.52	-0.0109253	-20.52	0
-20.42	-0.0405273	-20.42	0	-20.42	0.0278927	-20.42	0	-20.42	-0.0292053	-20.42	0	-20.42	-0.032135	-20.42	0	-20.42	-0.05658	-20.42	0	-20.42	-0.0252991	-20.42	0	-20.42	-0.0119324	-20.42	0	-20.42	-0.00830078	-20.42	0	-20.42	0.00079307	-20.42	0
-20.32	-0.0186768	-20.32	0	-20.32	0.0270996	-20.32	0	-20.32	-0.0237427	-20.32	0	-20.32	-0.0118408	-20.32	0	-20.32	-0.0354919	-20.32	0	-20.32	-0.0174866	-20.32	0	-20.32	0.00915527	-20.32	0	-20.32	-0.00909424	-20.32	0	-20.32	0.0132751	-20.32	0
-20.22	-0.0233459	-20.22	0	-20.22	0.015381	-20.22	0	-20.22	-0.0307617	-20.22	0	-20.22	-0.0212097	-20.22	0	-20.22	-0.0307921	-20.22	0	-20.22	-0.0292053	-20.22	0	-20.22	0.00448608	-20.22	0	-20.22	-0.0130005	-20.22	0	-20.22	0.00704968	-20.22	0
-20.12	-0.0217896	-20.12	0	-20.12	0.0247498	-20.12	0	-20.12	-0.0292053	-20.12	0	-20.12	-0.00793457	-20.12	0	-20.12	-0.0370483	-20.12	0	-20.12	-0.0252991	-20.12	0	-20.12	0.0107117	-20.12	0	-20.12	-0.0153503	-20.12	0	-20.12	0.00390625	-20.12	0
-20.02	-0.0241394	-20.02	0	-20.02	0.0270996	-20.02	0	-20.02	-0.0135803	-20.02	0	-20.02	-0.0110474	-20.02	0	-20.02	-0.0307922	-20.02	0	-20.02	-0.0229492	-20.02	0	-20.02	0.00604248	-20.02	0	-20.02	-0.0286255	-20.02	0	-20.02	-0.0015564	-20.02	0
-19.92	0.0055542	-19.92	0	-19.92	0.0427239	-19.92	0	-19.92	-0.000305176	-19.92	0	-19.92	0.00769043	-19.92	0	-19.92	-0.0120552	-19.92	0	-19.92	-0.000305176	-19.92	0	-19.92	0.0193176	-19.92	0	-19.92	-0.020813	-19.92	0	-19.92	0.00469896	-19.92	0
-19.82	0.00164795	-19.82	0	-19.82	0.0349121	-19.82	0	-19.82	-0.0120239	-19.82	0	-19.82	0.0100403	-19.82	0	-19.82	-0.0237732	-19.82	0	-19.82	-0.0237427	-19.82	0	-19.82	0.00759888	-19.82	0	-19.82	-0.0286255	-19.82	0	-19.82	-0.0078125	-19.82	0
-19.72	-0.00146484	-19.72	0	-19.72	0.0528866	-19.72	0	-19.72	-0.00888062	-19.72	0	-19.72	0.0162964	-19.72	0	-19.72	-0.0206302	-19.72	0	-19.72	-0.0205994	-19.72	0	-19.72	0.0193176	-19.72	0	-19.72	-0.0239258	-19.72	0	-19.72	-0.0109256	-19.72	0
-19.62	-0.0124207	-19.62	0	-19.62	0.0364685	-19.62	0	-19.62	-0.019043	-19.62	0	-19.62	0.0115967	-19.62	0	-19.62	-0.0370483	-19.62	0	-19.62	-0.0276489	-19.62	0	-19.62	0.00604248	-19.62	0	-19.62	-0.0309753	-19.62	0	-19.62	-0.0289001	-19.62	0
-19.52	-0.0100708	-19.52	0	-19.52	0.0388184	-19.52	0	-19.52	-0.01828	-19.52	0	-19.52	0.00222778	-19.52	0	-19.52	-0.0315857	-19.52	0	-19.52	-0.0292053	-19.52	0	-19.52	0.00524902	-19.52	0	-19.52	-0.020813	-19.52	0	-19.52	-0.0257874	-19.52	0
-19.42	-0.0085144	-19.42	0	-19.42	0.0325622	-19.42	0	-19.42	-0.0331116	-19.42	0	-19.42	0.0123901	-19.42	0	-19.42	-0.0331422	-19.42	0	-19.42	-0.0237427	-19.42	0	-19.42	0.0130615	-19.42	0	-19.42	-0.0153503	-19.42	0	-19.42	-0.0265504	-19.42	0
-19.32	-0.0131836	-19.32	0	-19.32	0.0239868	-19.32	0	-19.32	-0.0307617	-19.32	0	-19.32	-0.00167847	-19.32	0	-19.32	-0.0323486	-19.32	0	-19.32	-0.0284119	-19.32	0	-19.32	0.00448608	-19.32	0	-19.32	-0.0239258	-19.32	0	-19.32	-0.038269	-19.32	0
-19.22	-0.0108643	-19.22	0	-19.22	0.0231929	-19.22	0	-19.22	-0.0292053	-19.22	0	-19.22	0.0115967	-19.22	0	-19.22	-0.018311	-19.22	0	-19.22	-0.0213928	-19.22	0	-19.22	0.00915527	-19.22	0	-19.22	-0.0309753	-19.22	0	-19.22	-0.0468754	-19.22	0
-19.12	-0.0194397	-19.12	0	-19.12	0.0153809	-19.12	0	-19.12	-0.050293	-19.12	0	-19.12	-0.0126038	-19.12	0	-19.12	-0.0323486	-19.12	0	-19.12	-0.0409241	-19.12	0	-19.12	-0.00958252	-19.12	0	-19.12	-0.043457	-19.12	0	-19.12	-0.0632629	-19.12	0
-19.02	-0.0311584	-19.02	0	-19.02	-0.000244141	-19.02	0	-19.02	-0.050293	-19.02	0	-19.02	-0.00949097	-19.02	0	-19.02	-0.0276794	-19.02	0	-19.02	-0.0385742	-19.02	0	-19.02	-0.0213013	-19.02	0	-19.02	-0.0426941	-19.02	0	-19.02	-0.0585938	-19.02	0
-18.92	-0.0358582	-18.92	0	-18.92	-0.00415045	-18.92	0	-18.92	-0.04953	-18.92	0	-18.92	-0.0212097	-18.92	0	-18.92	-0.0370484	-18.92	0	-18.92	-0.0378113	-18.92	0	-18.92	-0.0205383	-18.92	0	-18.92	-0.0466003	-18.92	0	-18.92	-0.0601502	-18.92	0
-18.82	-0.0350647	-18.82	0	-18.82	0.0114746	-18.82	0	-18.82	-0.0424805	-18.82	0	-18.82	-0.00402832	-18.82	0	-18.82	-0.0292358	-18.82	0	-18.82	-0.0424805	-18.82	0	-18.82	-0.0134888	-18.82	0	-18.82	-0.036438	-18.82	0	-18.82	-0.0601501	-18.82	0
-18.72	-0.0280457	-18.72	0	-18.72	0.019287	-18.72	0	-18.72	-0.0354614	-18.72	0	-18.72	-0.00167847	-18.72	0	-18.72	-0.044861	-18.72	0	-18.72	-0.0448303	-18.72	0	-18.72	-0.010376	-18.72	0	-18.72	-0.0301819	-18.72	0	-18.72	-0.0695192	-18.72	0
-18.62	-0.0217896	-18.62	0	-18.62	-0.00570679	-18.62	0	-18.62	-0.050293	-18.62	0	-18.62	-0.00167847	-18.62	0	-18.62	-0.058136	-18.62	0	-18.62	-0.0620117	-18.62	0	-18.62	-0.03302	-18.62	0	-18.62	-0.0598755	-18.62	0	-18.62	-0.0820313	-18.62	0
-18.52	-0.0296021	-18.52	0	-18.52	0.00366211	-18.52	0	-18.52	-0.0510864	-18.52	0	-18.52	-0.00323486	-18.52	0	-18.52	-0.0511169	-18.52	0	-18.52	-0.0510864	-18.52	0	-18.52	-0.0158386	-18.52	0	-18.52	-0.0505066	-18.52	0	-18.52	-0.0890503	-18.52	0
-18.42	-0.0217896	-18.42	0	-18.42	0.0184931	-18.42	0	-18.42	-0.0370178	-18.42	0	-18.42	-0.00012207	-18.42	0	-18.42	-0.0526738	-18.42	0	-18.42	-0.0198364	-18.42	0	-18.42	-0.010376	-18.42	0	-18.42	-0.0497131	-18.42	0	-18.42	-0.0976568	-18.42	0
-18.32	-0.0217896	-18.32	0	-18.32	0.021637	-18.32	0	-18.32	-0.0315552	-18.32	0	-18.32	0.00769043	-18.32	0	-18.32	-0.0511169	-18.32	0	-18.32	-0.0112305	-18.32	0	-18.32	-0.0213013	-18.32	0	-18.32	-0.0637817	-18.32	0	-18.32	-0.108582	-18.32	0
-18.22	-0.0100708	-18.22	0	-18.22	0.0247495	-18.22	0	-18.22	-0.0252991	-18.22	0	-18.22	0.0194092	-18.22	0	-18.22	-0.0659487	-18.22	0	-18.22	-0.00656128	-18.22	0	-18.22	-0.0377197	-18.22	0	-18.22	-0.0583191	-18.22	0	-18.22	-0.117188	-18.22	0
-18.12	0.00164795	-18.12	0	-18.12	0.0294495	-18.12	0	-18.12	-0.0205994	-18.12	0	-18.12	0.0241089	-18.12	0	-18.12	-0.0565796	-18.12	0	-18.12	-0.0151367	-18.12	0	-18.12	-0.0408325	-18.12	0	-18.12	-0.0755005	-18.12	0	-18.12	-0.116394	-18.12	0
-18.02	-0.0022583	-18.02	0	-18.02	0.0263062	-18.02	0	-18.02	-0.01828	-18.02	0	-18.02	0.000671387	-18.02	0	-18.02	-0.0511169	-18.02	0	-18.02	-0.0448303	-18.02	0	-18.02	-0.0588074	-18.02	0	-18.02	-0.0887756	-18.02	0	-18.02	-0.136719	-18.02	0
-17.92	0.00946045	-17.92	0	-17.92	0.0357052	-17.92	0	-17.92	-0.0151367	-17.92	0	-17.92	0.0100403	-17.92	0	-17.92	-0.0464176	-17.92	0	-17.92	-0.0463867	-17.92	0	-17.92	-0.0603638	-17.92	0	-17.92	-0.100494	-17.92	0	-17.92	-0.139832	-17.92	0
-17.82	-0.00616455	-17.82	0	-17.82	0.0177307	-17.82	0	-17.82	-0.0331116	-17.82	0	-17.82	-0.0149536	-17.82	0	-17.82	-0.058136	-17.82	0	-17.82	-0.0643616	-17.82	0	-17.82	-0.0845947	-17.82	0	-17.82	-0.126282	-17.82	0	-17.82	-0.165619	-17.82	0
-17.72	-0.0217896	-17.72	0	-17.72	0.0208436	-17.72	0	-17.72	-0.0643616	-17.72	0	-17.72	-0.0391846	-17.72	0	-17.72	-0.0667419	-17.72	0	-17.72	-0.0745239	-17.72	0	-17.72	-0.0994263	-17.72	0	-17.72	-0.157532	-17.72	0	-17.72	-0.175781	-17.72	0
-17.62	-0.0155334	-17.62	0	-17.62	0.0231934	-17.62	0	-17.62	-0.0682678	-17.62	0	-17.62	-0.056366	-17.62	0	-17.62	-0.0800171	-17.62	0	-17.62	-0.0893555	-17.62	0	-17.62	-0.105682	-17.62	0	-17.62	-0.165344	-17.62	0	-17.62	-0.192169	-17.62	0
-17.52	9.15527e-05	-17.52	0	-17.52	0.0231934	-17.52	0	-17.52	-0.0791931	-17.52	0	-17.52	-0.0555725	-17.52	0	-17.52	-0.0776672	-17.52	0	-17.52	-0.110443	-17.52	0	-17.52	-0.115051	-17.52	0	-17.52	-0.162994	-17.52	0	-17.52	-0.200775	-17.52	0
-17.42	0.00866699	-17.42	0	-17.42	0.0208434	-17.42	0	-17.42	-0.10733	-17.42	0	-17.42	-0.0704346	-17.42	0	-17.42	-0.0800172	-17.42	0	-17.42	-0.117493	-17.42	0	-17.42	-0.137726	-17.42	0	-17.42	-0.1716	-17.42	0	-17.42	-0.207031	-17.42	0
-17.32	-0.0178833	-17.32	0	-17.32	-0.00805664	-17.32	0	-17.32	-0.123749	-17.32	0	-17.32	-0.0782471	-17.32	0	-17.32	-0.0979919	-17.32	0	-17.32	-0.137024	-17.32	0	-17.32	-0.156464	-17.32	0	-17.32	-0.179413	-17.32	0	-17.32	-0.21875	-17.32	0
-17.22	-0.0389709	-17.22	0	-17.22	-0.0213318	-17.22	0	-17.22	-0.13623	-17.22	0	-17.22	-0.0891724	-17.22	0	-17.22	-0.0971985	-17.22	0	-17.22	-0.153412	-17.22	0	-17.22	-0.179108	-17.22	0	-17.22	-0.186432	-17.22	0	-17.22	-0.219513	-17.22	0
-17.12	-0.0374146	-17.12	0	-17.12	-0.0486755	-17.12	0	-17.12	-0.163574	-17.12	0	-17.12	-0.116516	-17.12	0	-17.12	-0.115173	-17.12	0	-17.12	-0.156555	-17.12	0	-17.12	-0.197083	-17.12	0	-17.12	-0.196594	-17.12	0	-17.12	-0.233582	-17.12	0
-17.02	-0.0436707	-17.02	0	-17.02	-0.0455627	-17.02	0	-17.02	-0.160461	-17.02	0	-17.02	-0.113403	-17.02	0	-17.02	-0.11908	-17.02	0	-17.02	-0.148743	-17.02	0	-17.02	-0.188507	-17.02	0	-17.02	-0.196594	-17.02	0	-17.02	-0.225006	-17.02	0
-16.92	-0.0389709	-16.92	0	-16.92	-0.0447701	-16.92	0	-16.92	-0.159668	-16.92	0	-16.92	-0.108704	-16.92	0	-16.92	-0.111268	-16.92	0	-16.92	-0.13858	-16.92	0	-16.92	-0.181458	-16.92	0	-16.92	-0.187225	-16.92	0	-16.92	-0.202332	-16.92	0
-16.82	-0.0413208	-16.82	0	-16.82	-0.0354004	-16.82	0	-16.82	-0.150299	-16.82	0	-16.82	-0.109497	-16.82	0	-16.82	-0.0995483	-16.82	0	-16.82	-0.129974	-16.82	0	-16.82	-0.172089	-16.82	0	-16.82	-0.174713	-16.82	0	-16.82	-0.192963	-16.82	0
-16.72	-0.0530396	-16.72	0	-16.72	-0.0549316	-16.72	0	-16.72	-0.16983	-16.72	0	-16.72	-0.118866	-16.72	0	-16.72	-0.111267	-16.72	0	-16.72	-0.156555	-16.72	0	-16.72	-0.183807	-16.72	0	-16.72	-0.180969	-16.72	0	-16.72	-0.196869	-16.72	0
-16.62	-0.0506897	-16.62	0	-16.62	-0.0627441	-16.62	0	-16.62	-0.158112	-16.62	0	-16.62	-0.120422	-16.62	0	-16.62	-0.0995483	-16.62	0	-16.62	-0.150299	-16.62	0	-16.62	-0.172089	-16.62	0	-16.62	-0.174713	-16.62	0	-16.62	-0.171875	-16.62	0
-16.52	-0.0530396	-16.52	0	-16.52	-0.0627441	-16.52	0	-16.52	-0.16748	-16.52	0	-16.52	-0.118866	-16.52	0	-16.52	-0.107361	-16.52	0	-16.52	-0.146393	-16.52	0	-16.52	-0.173645	-16.52	0	-16.52	-0.173157	-16.52	0	-16.52	-0.171082	-16.52	0
-16.42	-0.0499268	-16.42	0	-16.42	-0.0807194	-16.42	0	-16.42	-0.157349	-16.42	0	-16.42	-0.136841	-16.42	0	-16.42	-0.113617	-16.42	0	-16.42	-0.150299	-16.42	0	-16.42	-0.163513	-16.42	0	-16.42	-0.179413	-16.42	0	-16.42	-0.152344	-16.42	0
-16.32	-0.0530396	-16.32	0	-16.32	-0.0838318	-16.32	0	-16.32	-0.175293	-16.32	0	-16.32	-0.142303	-16.32	0	-16.32	-0.112823	-16.32	0	-16.32	-0.150299	-16.32	0	-16.32	-0.154114	-16.32	0	-16.32	-0.183319	-16.32	0	-16.32	-0.152344	-16.32	0
-16.22	-0.0491333	-16.22	0	-16.22	-0.0939946	-16.22	0	-16.22	-0.171387	-16.22	0	-16.22	-0.138397	-16.22	0	-16.22	-0.125336	-16.22	0	-16.22	-0.148743	-16.22	0	-16.22	-0.152557	-16.22	0	-16.22	-0.170807	-16.22	0	-16.22	-0.139832	-16.22	0
-16.12	-0.0374146	-16.12	0	-16.12	-0.0822754	-16.12	0	-16.12	-0.16983	-16.12	0	-16.12	-0.130585	-16.12	0	-16.12	-0.120636	-16.12	0	-16.12	-0.134674	-16.12	0	-16.12	-0.13147	-16.12	0	-16.12	-0.152069	-16.12	0	-16.12	-0.121094	-16.12	0
-16.02	-0.0413208	-16.02	0	-16.02	-0.0768127	-16.02	0	-16.02	-0.144836	-16.02	0	-16.02	-0.11496	-16.02	0	-16.02	-0.109711	-16.02	0	-16.02	-0.132324	-16.02	0	-16.02	-0.125214	-16.02	0	-16.02	-0.149719	-16.02	0	-16.02	-0.121094	-16.02	0
-15.92	-0.0374146	-15.92	0	-15.92	-0.0705572	-15.92	0	-15.92	-0.13858	-15.92	0	-15.92	-0.107147	-15.92	0	-15.92	-0.101105	-15.92	0	-15.92	-0.117493	-15.92	0	-15.92	-0.111145	-15.92	0	-15.92	-0.141907	-15.92	0	-15.92	-0.108582	-15.92	0
-15.82	-0.0413208	-15.82	0	-15.82	-0.0744629	-15.82	0	-15.82	-0.129211	-15.82	0	-15.82	-0.111053	-15.82	0	-15.82	-0.101898	-15.82	0	-15.82	-0.112793	-15.82	0	-15.82	-0.113495	-15.82	0	-15.82	-0.141907	-15.82	0	-15.82	-0.0953064	-15.82	0
-15.72	-0.0256958	-15.72	0	-15.72	-0.0408644	-15.72	0	-15.72	-0.097168	-15.72	0	-15.72	-0.0891724	-15.72	0	-15.72	-0.0839247	-15.72	0	-15.72	-0.0745239	-15.72	0	-15.72	-0.088501	-15.72	0	-15.72	-0.098938	-15.72	0	-15.72	-0.0757765	-15.72	0
-15.62	-0.0116272	-15.62	0	-15.62	-0.0260315	-15.62	0	-15.62	-0.081543	-15.62	0	-15.62	-0.0798035	-15.62	0	-15.62	-0.0604858	-15.62	0	-15.62	-0.0698242	-15.62	0	-15.62	-0.0720825	-15.62	0	-15.62	-0.083313	-15.62	0	-15.62	-0.0640564	-15.62	0
-15.52	-0.0139771	-15.52	0	-15.52	-0.0291443	-15.52	0	-15.52	-0.0823364	-15.52	0	-15.52	-0.0743408	-15.52	0	-15.52	-0.0542297	-15.52	0	-15.52	-0.0721741	-15.52	0	-15.52	-0.0588074	-15.52	0	-15.52	-0.0770569	-15.52	0	-15.52	-0.053894	-15.52	0
-15.42	-0.0022583	-15.42	0	-15.42	-0.0158699	-15.42	0	-15.42	-0.0737305	-15.42	0	-15.42	-0.0540161	-15.42	0	-15.42	-0.0315864	-15.42	0	-15.42	-0.0510864	-15.42	0	-15.42	-0.0549011	-15.42	0	-15.42	-0.0544128	-15.42	0	-15.42	-0.0429695	-15.42	0
-15.32	-0.000701904	-15.32	0	-15.32	0.0067749	-15.32	0	-15.32	-0.0557861	-15.32	0	-15.32	-0.0337219	-15.32	0	-15.32	-0.0276794	-15.32	0	-15.32	-0.0471802	-15.32	0	-15.32	-0.0322571	-15.32	0	-15.32	-0.0411377	-15.32	0	-15.32	-0.03125	-15.32	0
-15.22	-0.0116272	-15.22	0	-15.22	-0.00180051	-15.22	0	-15.22	-0.0596619	-15.22	0	-15.22	-0.040741	-15.22	0	-15.22	-0.0253296	-15.22	0	-15.22	-0.0479431	-15.22	0	-15.22	-0.0252075	-15.22	0	-15.22	-0.0379944	-15.22	0	-15.22	-0.022644	-15.22	0
-15.12	-0.00460815	-15.12	0	-15.12	0.00210571	-15.12	0	-15.12	-0.0448303	-15.12	0	-15.12	-0.0344849	-15.12	0	-15.12	-0.0229797	-15.12	0	-15.12	-0.0370178	-15.12	0	-15.12	-0.017395	-15.12	0	-15.12	-0.036438	-15.12	0	-15.12	-0.015625	-15.12	0
-15.02	-0.0100708	-15.02	0	-15.02	0.0067749	-15.02	0	-15.02	-0.0378113	-15.02	0	-15.02	-0.0313721	-15.02	0	-15.02	-0.00814819	-15.02	0	-15.02	-0.0354614	-15.02	0	-15.02	-0.0205383	-15.02	0	-15.02	-0.0286255	-15.02	0	-15.02	-0.0093689	-15.02	0
-14.92	0.0141602	-14.92	0	-14.92	0.0255423	-14.92	0	-14.92	-0.0245056	-14.92	0	-14.92	-0.00558472	-14.92	0	-14.92	0.0238943	-14.92	0	-14.92	-0.00732422	-14.92	0	-14.92	-0.00567627	-14.92	0	-14.92	-0.00674438	-14.92	0	-14.92	0.00625518	-14.92	0
-14.82	-0.000701904	-14.82	0	-14.82	0.0231934	-14.82	0	-14.82	-0.0120239	-14.82	0	-14.82	-0.00167847	-14.82	0	-14.82	0.0113831	-14.82	0	-14.82	-0.0104675	-14.82	0	-14.82	0.00524902	-14.82	0	-14.82	-0.0114441	-14.82	0	-14.82	0.0195313	-14.82	0
-14.72	0.0071106	-14.72	0	-14.72	0.0364681	-14.72	0	-14.72	-0.00811768	-14.72	0	-14.72	0.00222778	-14.72	0	-14.72	0.0293575	-14.72	0	-14.72	-0.0112305	-14.72	0	-14.72	0.00604248	-14.72	0	-14.72	0.000274658	-14.72	0	-14.72	0.0281368	-14.72	0
-14.62	0.0274353	-14.62	0	-14.62	0.0357056	-14.62	0	-14.62	0.00830078	-14.62	0	-14.62	0.0178528	-14.62	0	-14.62	0.0410767	-14.62	0	-14.62	0.0176697	-14.62	0	-14.62	0.036499	-14.62	0	-14.62	0.026062	-14.62	0	-14.62	0.0359497	-14.62	0
-14.52	0.0281982	-14.52	0	-14.52	0.0247498	-14.52	0	-14.52	0.0192261	-14.52	0	-14.52	0.0178528	-14.52	0	-14.52	0.0293579	-14.52	0	-14.52	0.01297	-14.52	0	-14.52	0.0271301	-14.52	0	-14.52	0.0182495	-14.52	0	-14.52	0.0406189	-14.52	0
-14.42	0.0274353	-14.42	0	-14.42	0.0270996	-14.42	0	-14.42	0.0106506	-14.42	0	-14.42	0.0100403	-14.42	0	-14.42	0.0215454	-14.42	0	-14.42	0.0200195	-14.42	0	-14.42	0.0310364	-14.42	0	-14.42	0.0127869	-14.42	0	-14.42	0.0476684	-14.42	0
-14.32	0.0407104	-14.32	0	-14.32	0.0388184	-14.32	0	-14.32	0.0246887	-14.32	0	-14.32	0.0311279	-14.32	0	-14.32	0.0309143	-14.32	0	-14.32	0.0332947	-14.32	0	-14.32	0.0388489	-14.32	0	-14.32	0.0198059	-14.32	0	-14.32	0.0429688	-14.32	0
-14.22	0.0227356	-14.22	0	-14.22	0.0349125	-14.22	0	-14.22	0.012207	-14.22	0	-14.22	0.0202026	-14.22	0	-14.22	0.0238956	-14.22	0	-14.22	0.0153198	-14.22	0	-14.22	0.0177612	-14.22	0	-14.22	0.00888062	-14.22	0	-14.22	0.0414127	-14.22	0
-14.12	0.0352478	-14.12	0	-14.12	0.0231934	-14.12	0	-14.12	-0.00186157	-14.12	0	-14.12	0.0123901	-14.12	0	-14.12	0.000457764	-14.12	0	-14.12	0.00674438	-14.12	0	-14.12	0.0154114	-14.12	0	-14.12	0.00653076	-14.12	0	-14.12	0.0343933	-14.12	0
-14.02	0.0289917	-14.02	0	-14.02	0.0270996	-14.02	0	-14.02	0.0114136	-14.02	0	-14.02	0.00924683	-14.02	0	-14.02	0.00747681	-14.02	0	-14.02	0.00750732	-14.02	0	-14.02	0.0154114	-14.02	0	-14.02	0.000274658	-14.02	0	-14.02	0.0406189	-14.02	0
-13.92	0.0274353	-13.92	0	-13.92	0.0177306	-13.92	0	-13.92	0.00439453	-13.92	0	-13.92	0.0123901	-13.92	0	-13.92	0.0121764	-13.92	0	-13.92	0.012207	-13.92	0	-13.92	0.020874	-13.92	0	-13.92	-0.0106506	-13.92	0	-13.92	0.0320434	-13.92	0
-13.82	0.0227356	-13.82	0	-13.82	0.0145874	-13.82	0	-13.82	0.00125122	-13.82	0	-13.82	0.00613403	-13.82	0	-13.82	0.0012207	-13.82	0	-13.82	0.00125122	-13.82	0	-13.82	0.0154114	-13.82	0	-13.82	-0.00363159	-13.82	0	-13.82	0.0289001	-13.82	0
-13.72	0.0289917	-13.72	0	-13.72	0.0161743	-13.72	0	-13.72	0.012207	-13.72	0	-13.72	-0.00167847	-13.72	0	-13.72	0.00280759	-13.72	0	-13.72	0.00283813	-13.72	0	-13.72	0.00759888	-13.72	0	-13.72	-0.0184631	-13.72	0	-13.72	0.030487	-13.72	0
-13.62	0.0407104	-13.62	0	-13.62	0.0247498	-13.62	0	-13.62	0.0137634	-13.62	0	-13.62	0.0194092	-13.62	0	-13.62	0.00357056	-13.62	0	-13.62	0.01297	-13.62	0	-13.62	0.0286865	-13.62	0	-13.62	-0.00909424	-13.62	0	-13.62	0.0296936	-13.62	0
-13.52	0.0289917	-13.52	0	-13.52	0.0231934	-13.52	0	-13.52	-0.00106812	-13.52	0	-13.52	0.00692749	-13.52	0	-13.52	-0.00970459	-13.52	0	-13.52	0.00830078	-13.52	0	-13.52	0.0279236	-13.52	0	-13.52	-0.0145569	-13.52	0	-13.52	0.0296936	-13.52	0
-13.42	0.0289917	-13.42	0	-13.42	0.0270995	-13.42	0	-13.42	0.00125122	-13.42	0	-13.42	0.0131531	-13.42	0	-13.42	-0.00579846	-13.42	0	-13.42	0.0137634	-13.42	0	-13.42	0.0302429	-13.42	0	-13.42	-0.0098877	-13.42	0	-13.42	0.0390624	-13.42	0
-13.32	0.0352478	-13.32	0	-13.32	0.021637	-13.32	0	-13.32	0.00830078	-13.32	0	-13.32	0.00692749	-13.32	0	-13.32	-0.00344849	-13.32	0	-13.32	0.0161133	-13.32	0	-13.32	0.0162048	-13.32	0	-13.32	-0.0239258	-13.32	0	-13.32	0.0265808	-13.32	0
-13.22	0.0477295	-13.22	0	-13.22	0.0341182	-13.22	0	-13.22	0.0176697	-13.22	0	-13.22	0.0155029	-13.22	0	-13.22	-0.00189251	-13.22	0	-13.22	0.0207825	-13.22	0	-13.22	0.036499	-13.22	0	-13.22	-0.0216064	-13.22	0	-13.22	0.0406185	-13.22	0
-13.12	0.0407104	-13.12	0	-13.12	0.0388184	-13.12	0	-13.12	0.0246887	-13.12	0	-13.12	0.0155029	-13.12	0	-13.12	0.00512695	-13.12	0	-13.12	0.0137634	-13.12	0	-13.12	0.0388489	-13.12	0	-13.12	-0.0169067	-13.12	0	-13.12	0.0414124	-13.12	0
-13.02	0.0289917	-13.02	0	-13.02	0.0294495	-13.02	0	-13.02	0.0200195	-13.02	0	-13.02	0.0162964	-13.02	0	-13.02	-0.00891113	-13.02	0	-13.02	-0.00106812	-13.02	0	-13.02	0.0271301	-13.02	0	-13.02	-0.020813	-13.02	0	-13.02	0.0414124	-13.02	0
-12.92	0.0289917	-12.92	0	-12.92	0.0325623	-12.92	0	-12.92	0.0215759	-12.92	0	-12.92	0.00924683	-12.92	0	-12.92	-0.010498	-12.92	0	-12.92	0.00125122	-12.92	0	-12.92	0.0271301	-12.92	0	-12.92	-0.0231628	-12.92	0	-12.92	0.0296936	-12.92	0
-12.82	0.0258789	-12.82	0	-12.82	0.0177307	-12.82	0	-12.82	0.027832	-12.82	0	-12.82	0.0108337	-12.82	0	-12.82	-0.00891113	-12.82	0	-12.82	-0.00106812	-12.82	0	-12.82	0.0333862	-12.82	0	-12.82	-0.0106506	-12.82	0	-12.82	0.0359497	-12.82	0
-12.72	0.0305481	-12.72	0	-12.72	0.0270995	-12.72	0	-12.72	0.0137634	-12.72	0	-12.72	0.000671387	-12.72	0	-12.72	-0.0159608	-12.72	0	-12.72	0.00360107	-12.72	0	-12.72	0.0286865	-12.72	0	-12.72	-0.0106506	-12.72	0	-12.72	0.0398559	-12.72	0
-12.62	0.0172729	-12.62	0	-12.62	0.0231934	-12.62	0	-12.62	0.0192261	-12.62	0	-12.62	-0.00247192	-12.62	0	-12.62	-0.0120544	-12.62	0	-12.62	-0.000305176	-12.62	0	-12.62	0.0271301	-12.62	0	-12.62	-0.0247192	-12.62	0	-12.62	0.03125	-12.62	0
-12.52	0.0211792	-12.52	0	-12.52	0.0153809	-12.52	0	-12.52	0.012207	-12.52	0	-12.52	0.00848389	-12.52	0	-12.52	-0.0206299	-12.52	0	-12.52	-0.00106812	-12.52	0	-12.52	0.0193176	-12.52	0	-12.52	-0.0325317	-12.52	0	-12.52	0.0296936	-12.52	0
-12.42	0.0266418	-12.42	0	-12.42	0.0153809	-12.42	0	-12.42	-0.00186157	-12.42	0	-12.42	-0.00793457	-12.42	0	-12.42	-0.0183105	-12.42	0	-12.42	0.00125122	-12.42	0	-12.42	0.00759888	-12.42	0	-12.42	-0.0442505	-12.42	0	-12.42	0.0179749	-12.42	0
-12.32	0.0258789	-12.32	0	-12.32	0.0153809	-12.32	0	-12.32	0.00985718	-12.32	0	-12.32	0.00457764	-12.32	0	-12.32	-0.011261	-12.32	0	-12.32	-0.00106812	-12.32	0	-12.32	0.0162048	-12.32	0	-12.32	-0.0262756	-12.32	0	-12.32	0.0359497	-12.32	0
-12.22	0.0321045	-12.22	0	-12.22	0.0153807	-12.22	0	-12.22	0.00204468	-12.22	0	-12.22	-0.00167847	-12.22	0	-12.22	-0.0175172	-12.22	0	-12.22	0.00515747	-12.22	0	-12.22	0.0185242	-12.22	0	-12.22	-0.0177002	-12.22	0	-12.22	0.0328063	-12.22	0
-12.12	0.0289917	-12.12	0	-12.12	0.0184937	-12.12	0	-12.12	0.01297	-12.12	0	-12.12	-0.00402832	-12.12	0	-12.12	-0.0175171	-12.12	0	-12.12	-0.00576782	-12.12	0	-12.12	0.0169678	-12.12	0	-12.12	-0.0114441	-12.12	0	-12.12	0.0296936	-12.12	0
-12.02	0.0180664	-12.02	0	-12.02	0.0200806	-12.02	0	-12.02	0.00283813	-12.02	0	-12.02	0.00222778	-12.02	0	-12.02	-0.0175171	-12.02	0	-12.02	0.000488281	-12.02	0	-12.02	0.0201111	-12.02	0	-12.02	-0.0200195	-12.02	0	-12.02	0.0218811	-12.02	0
-11.92	0.0227356	-11.92	0	-11.92	0.0177307	-11.92	0	-11.92	0.00985718	-11.92	0	-11.92	-0.00714111	-11.92	0	-11.92	-0.0175171	-11.92	0	-11.92	-0.00732422	-11.92	0	-11.92	0.0130615	-11.92	0	-11.92	-0.0153503	-11.92	0	-11.92	0.0242309	-11.92	0
-11.82	0.00946045	-11.82	0	-11.82	0.0067749	-11.82	0	-11.82	-0.00811768	-11.82	0	-11.82	-0.00012207	-11.82	0	-11.82	-0.0175171	-11.82	0	-11.82	-0.00656128	-11.82	0	-11.82	0.0169678	-11.82	0	-11.82	-0.0286255	-11.82	0	-11.82	0.0195313	-11.82	0
-11.72	0.0172729	-11.72	0	-11.72	0.016174	-11.72	0	-11.72	0.00830078	-11.72	0	-11.72	0.0100403	-11.72	0	-11.72	-0.00970492	-11.72	0	-11.72	0.000488281	-11.72	0	-11.72	0.0162048	-11.72	0	-11.72	-0.020813	-11.72	0	-11.72	0.0265805	-11.72	0
-11.62	0.0149231	-11.62	0	-11.62	0.0145874	-11.62	0	-11.62	0.01297	-11.62	0	-11.62	-0.00167847	-11.62	0	-11.62	-0.0120544	-11.62	0	-11.62	-0.00967407	-11.62	0	-11.62	0.0247803	-11.62	0	-11.62	-0.0325317	-11.62	0	-11.62	0.0289001	-11.62	0
-11.52	0.0118103	-11.52	0	-11.52	-0.00180054	-11.52	0	-11.52	-0.00341797	-11.52	0	-11.52	-0.0188599	-11.52	0	-11.52	-0.0151672	-11.52	0	-11.52	-0.0159302	-11.52	0	-11.52	0.0115051	-11.52	0	-11.52	-0.0442505	-11.52	0	-11.52	0.0140686	-11.52	0
-11.42	0.00946045	-11.42	0	-11.42	0.00756812	-11.42	0	-11.42	0.00830078	-11.42	0	-11.42	-0.00323486	-11.42	0	-11.42	-0.0190737	-11.42	0	-11.42	-0.0112305	-11.42	0	-11.42	0.0255737	-11.42	0	-11.42	-0.0419006	-11.42	0	-11.42	0.00704932	-11.42	0
-11.32	-0.0022583	-11.32	0	-11.32	-0.00415039	-11.32	0	-11.32	-0.00811768	-11.32	0	-11.32	-0.00247192	-11.32	0	-11.32	-0.0120544	-11.32	0	-11.32	-0.00967407	-11.32	0	-11.32	0.0263367	-11.32	0	-11.32	-0.0442505	-11.32	0	-11.32	0.015625	-11.32	0
-11.22	0.0055542	-11.22	0	-11.22	-0.00570688	-11.22	0	-11.22	0.00204468	-11.22	0	-11.22	-0.0110474	-11.22	0	-11.22	-0.0190736	-11.22	0	-11.22	-0.00811768	-11.22	0	-11.22	0.0177612	-11.22	0	-11.22	-0.0387878	-11.22	0	-11.22	0.00234976	-11.22	0
-11.12	-0.0022583	-11.12	0	-11.12	-0.00415039	-11.12	0	-11.12	-0.00732422	-11.12	0	-11.12	-0.00949097	-11.12	0	-11.12	-0.0175171	-11.12	0	-11.12	0.000488281	-11.12	0	-11.12	0.0255737	-11.12	0	-11.12	-0.0419006	-11.12	0	-11.12	0.00860596	-11.12	0
-11.02	0.00946045	-11.02	0	-11.02	0.00366211	-11.02	0	-11.02	-0.000305176	-11.02	0	-11.02	-0.00012207	-11.02	0	-11.02	-0.00970459	-11.02	0	-11.02	0.00204468	-11.02	0	-11.02	0.0271301	-11.02	0	-11.02	-0.0325317	-11.02	0	-11.02	0.0210876	-11.02	0
-10.92	9.15527e-05	-10.92	0	-10.92	-0.0143124	-10.92	0	-10.92	-0.00732422	-10.92	0	-10.92	-0.0110474	-10.92	0	-10.92	-0.0159603	-10.92	0	-10.92	-0.0159302	-10.92	0	-10.92	0.00915527	-10.92	0	-10.92	-0.0442505	-10.92	0	-10.92	0.0125126	-10.92	0
-10.82	0.00866699	-10.82	0	-10.82	0.00521851	-10.82	0	-10.82	0.00125122	-10.82	0	-10.82	-0.0102844	-10.82	0	-10.82	-0.000335693	-10.82	0	-10.82	-0.00576782	-10.82	0	-10.82	0.0130615	-10.82	0	-10.82	-0.0231628	-10.82	0	-10.82	0.0117188	-10.82	0
-10.72	0.00790405	-10.72	0	-10.72	-0.00335696	-10.72	0	-10.72	0.00283813	-10.72	0	-10.72	-0.00869751	-10.72	0	-10.72	-0.00891116	-10.72	0	-10.72	0.000488281	-10.72	0	-10.72	0.0177612	-10.72	0	-10.72	-0.0286255	-10.72	0	-10.72	0.00860593	-10.72	0
-10.62	-0.00616455	-10.62	0	-10.62	-0.00415039	-10.62	0	-10.62	-0.00732422	-10.62	0	-10.62	-0.0212097	-10.62	0	-10.62	-0.0276794	-10.62	0	-10.62	-0.019043	-10.62	0	-10.62	-0.00177002	-10.62	0	-10.62	-0.0286255	-10.62	0	-10.62	-0.00546265	-10.62	0
-10.52	0.0071106	-10.52	0	-10.52	0.0067749	-10.52	0	-10.52	-0.00656128	-10.52	0	-10.52	-0.00402832	-10.52	0	-10.52	-0.0175171	-10.52	0	-10.52	-0.01828	-10.52	0	-10.52	-0.00100708	-10.52	0	-10.52	-0.0286255	-10.52	0	-10.52	-0.0093689	-10.52	0
-10.42	-0.00537109	-10.42	0	-10.42	-0.00726307	-10.42	0	-10.42	-0.0127869	-10.42	0	-10.42	-0.00479126	-10.42	0	-10.42	-0.0229796	-10.42	0	-10.42	-0.0205994	-10.42	0	-10.42	-0.00332642	-10.42	0	-10.42	-0.0356445	-10.42	0	-10.42	-0.013275	-10.42	0
-10.32	-0.0085144	-10.32	0	-10.32	-0.00415039	-10.32	0	-10.32	-0.0159302	-10.32	0	-10.32	-0.0196533	-10.32	0	-10.32	-0.0448608	-10.32	0	-10.32	-0.0213928	-10.32	0	-10.32	-0.010376	-10.32	0	-10.32	-0.0325317	-10.32	0	-10.32	-0.0187378	-10.32	0
-10.22	-0.0217896	-10.22	0	-10.22	-0.0127563	-10.22	0	-10.22	-0.0120239	-10.22	0	-10.22	-0.0118408	-10.22	0	-10.22	-0.0433044	-10.22	0	-10.22	-0.0299988	-10.22	0	-10.22	-0.0142822	-10.22	0	-10.22	-0.0333252	-10.22	0	-10.22	-0.0234374	-10.22	0
-10.12	-0.0139771	-10.12	0	-10.12	-0.00726318	-10.12	0	-10.12	-0.0127869	-10.12	0	-10.12	-0.0188599	-10.12	0	-10.12	-0.0346985	-10.12	0	-10.12	-0.0323181	-10.12	0	-10.12	-0.00332642	-10.12	0	-10.12	-0.0356445	-10.12	0	-10.12	-0.0163879	-10.12	0
-10.02	-0.0100708	-10.02	0	-10.02	-0.00415039	-10.02	0	-10.02	-0.00656128	-10.02	0	-10.02	-0.0118408	-10.02	0	-10.02	-0.0292358	-10.02	0	-10.02	-0.0260925	-10.02	0	-10.02	-0.0119324	-10.02	0	-10.02	-0.0411377	-10.02	0	-10.02	-0.0101624	-10.02	0
-9.92	-0.0217896	-9.92	0	-9.92001	-0.0127563	-9.92001	0	-9.92	-0.0174866	-9.92	0	-9.92	-0.0212097	-9.92	0	-9.92001	-0.0378418	-9.92001	0	-9.92	-0.0370178	-9.92	0	-9.92	-0.0205383	-9.92	0	-9.92	-0.0309753	-9.92	0	-9.92001	-0.0210876	-9.92001	0
-9.82	-0.0233459	-9.82	0	-9.82	-0.00570679	-9.82	0	-9.82	-0.00967407	-9.82	0	-9.82	-0.00323486	-9.82	0	-9.82	-0.0307922	-9.82	0	-9.82	-0.0307617	-9.82	0	-9.82	-0.0134888	-9.82	0	-9.82	-0.0317383	-9.82	0	-9.82	-0.0210876	-9.82	0
-9.72	-0.0186768	-9.72	0	-9.72001	-0.0182191	-9.72001	0	-9.72	-0.00576782	-9.72	0	-9.72	-0.00637817	-9.72	0	-9.72001	-0.0370485	-9.72001	0	-9.72	-0.0292053	-9.72	0	-9.72	-0.0119324	-9.72	0	-9.72	-0.0231628	-9.72	0	-9.72001	-0.0289003	-9.72001	0
-9.62	9.15527e-05	-9.62	0	-9.62	-0.0150757	-9.62	0	-9.62	-0.0151367	-9.62	0	-9.62	-0.00088501	-9.62	0	-9.62	-0.0229797	-9.62	0	-9.62	-0.0174866	-9.62	0	-9.62	-0.0119324	-9.62	0	-9.62	-0.00283813	-9.62	0	-9.62	-0.0171814	-9.62	0
-9.52	-0.0022583	-9.52	0	-9.52	-0.0244751	-9.52	0	-9.52	-0.0120239	-9.52	0	-9.52	0.00769043	-9.52	0	-9.52	-0.0120544	-9.52	0	-9.52	-0.0292053	-9.52	0	-9.52	-0.00256348	-9.52	0	-9.52	-0.0153503	-9.52	0	-9.52	-0.0289001	-9.52	0
-9.42	-0.0100708	-9.42	0	-9.42001	-0.0135193	-9.42001	0	-9.42	-0.00888062	-9.42	0	-9.42	0.00222778	-9.42	0	-9.42001	-0.00579837	-9.42001	0	-9.42	-0.0229492	-9.42	0	-9.42	-0.0111389	-9.42	0	-9.42	-0.00909424	-9.42	0	-9.42001	-0.0226441	-9.42001	0
-9.32	-0.0100708	-9.32	0	-9.32	-0.0119629	-9.32	0	-9.32	0.0114136	-9.32	0	-9.32	0.0100403	-9.32	0	-9.32	-0.00579834	-9.32	0	-9.32	-0.00656128	-9.32	0	-9.32	-0.00100708	-9.32	0	-9.32	-0.00128174	-9.32	0	-9.32	-0.0179749	-9.32	0
-9.22	-0.0194397	-9.22	0	-9.22001	-0.015869	-9.22001	0	-9.22	0.00985718	-9.22	0	-9.22	0.0162964	-9.22	0	-9.22001	-0.00344837	-9.22001	0	-9.22	-0.00888062	-9.22	0	-9.22	0.00604248	-9.22	0	-9.22	-0.0145569	-9.22	0	-9.22001	-0.0202941	-9.22001	0
-9.12	-0.0233459	-9.12	0	-9.12	-0.025238	-9.12	0	-9.12	0.000488281	-9.12	0	-9.12	0.00848389	-9.12	0	-9.12	-0.00814819	-9.12	0	-9.12	-0.00186157	-9.12	0	-9.12	-0.00177002	-9.12	0	-9.12	-0.0114441	-9.12	0	-9.12	-0.0210876	-9.12	0
-9.02	-0.0343018	-9.02	0	-9.02	-0.0275879	-9.02	0	-9.02	-0.00421143	-9.02	0	-9.02	-0.00247192	-9.02	0	-9.02	-0.00970459	-9.02	0	-9.02	-0.0104675	-9.02	0	-9.02	-0.00646973	-9.02	0	-9.02	-0.00363159	-9.02	0	-9.02	-0.0249939	-9.02	0
-8.92	-0.0296021	-8.92	0	-8.92001	-0.0416563	-8.92001	0	-8.92	-0.00421143	-8.92	0	-8.92	-0.00714111	-8.92	0	-8.92001	-0.00970438	-8.92001	0	-8.92	-0.0151367	-8.92	0	-8.92	-0.00958252	-8.92	0	-8.92	-0.0184631	-8.92	0	-8.92001	-0.0328062	-8.92001	0
-8.82	-0.0233459	-8.82	0	-8.82	-0.0158691	-8.82	0	-8.82	0.00830078	-8.82	0	-8.82	0.00613403	-8.82	0	-8.82	0.0113831	-8.82	0	-8.82	0.00595093	-8.82	0	-8.82	0.0115051	-8.82	0	-8.82	-0.00518799	-8.82	0	-8.82	-0.0234375	-8.82	0
-8.72	-0.0319519	-8.72	0	-8.72001	-0.0252377	-8.72001	0	-8.72	0.00985718	-8.72	0	-8.72	-0.00793457	-8.72	0	-8.72001	-0.00735444	-8.72001	0	-8.72	-0.00811768	-8.72	0	-8.72	-0.00256348	-8.72	0	-8.72	-0.0106506	-8.72	0	-8.72001	-0.0210873	-8.72001	0
-8.62	-0.0296021	-8.62	0	-8.62	-0.0322876	-8.62	0	-8.62	0.00515747	-8.62	0	-8.62	-0.00012207	-8.62	0	-8.62	-0.000335693	-8.62	0	-8.62	-0.00576782	-8.62	0	-8.62	0.00915527	-8.62	0	-8.62	-0.00363159	-8.62	0	-8.62	-0.0289001	-8.62	0
-8.52	-0.0233459	-8.52	0	-8.52	-0.025238	-8.52	0	-8.52	0.0106506	-8.52	0	-8.52	-0.00088501	-8.52	0	-8.52	0.019989	-8.52	0	-8.52	0.000488281	-8.52	0	-8.52	0.00213623	-8.52	0	-8.52	-0.00128174	-8.52	0	-8.52	-0.022644	-8.52	0
-8.42	-0.0280457	-8.42	0	-8.42001	-0.0330501	-8.42001	0	-8.42	-0.0112305	-8.42	0	-8.42	-0.00167847	-8.42	0	-8.42001	0.000458151	-8.42001	0	-8.42	-0.019043	-8.42	0	-8.42	-0.00411987	-8.42	0	-8.42	-0.00128174	-8.42	0	-8.42001	-0.0390621	-8.42001	0
-8.32	-0.0296021	-8.32	0	-8.32	-0.018219	-8.32	0	-8.32	0.00125122	-8.32	0	-8.32	0.00769043	-8.32	0	-8.32	0.0012207	-8.32	0	-8.32	-0.0104675	-8.32	0	-8.32	-0.00411987	-8.32	0	-8.32	0.00653076	-8.32	0	-8.32	-0.0234375	-8.32	0
-8.22	-0.0389709	-8.22	0	-8.22001	-0.0236814	-8.22001	0	-8.22	-0.00576782	-8.22	0	-8.22	0.00378418	-8.22	0	-8.22001	0.00201437	-8.22001	0	-8.22	-0.00576782	-8.22	0	-8.22	-0.0119324	-8.22	0	-8.22	0.010437	-8.22	0	-8.22001	-0.0382688	-8.22001	0
-8.12	-0.0296021	-8.12	0	-8.12	-0.0236816	-8.12	0	-8.12	0.00830078	-8.12	0	-8.12	-0.00088501	-8.12	0	-8.12	0.0106201	-8.12	0	-8.12	-0.00106812	-8.12	0	-8.12	-0.000213623	-8.12	0	-8.12	0.010437	-8.12	0	-8.12	-0.0289001	-8.12	0
-8.02	-0.0335083	-8.02	0	-8.02	-0.0236816	-8.02	0	-8.02	0.00985718	-8.02	0	-8.02	-0.00402832	-8.02	0	-8.02	0.0012207	-8.02	0	-8.02	0.00125122	-8.02	0	-8.02	-0.0119324	-8.02	0	-8.02	0.00653076	-8.02	0	-8.02	-0.03125	-8.02	0
-7.92	-0.0217896	-7.92	0	-7.92001	-0.0174259	-7.92001	0	-7.92	0.00985718	-7.92	0	-7.92	0.0100403	-7.92	0	-7.92001	0.00826994	-7.92001	0	-7.92	0.00830078	-7.92	0	-7.92	0.00213623	-7.92	0	-7.92	0.0182495	-7.92	0	-7.92001	-0.0226444	-7.92001	0
-7.82	-0.0202332	-7.82	0	-7.82	-0.0143127	-7.82	0	-7.82	0.00204468	-7.82	0	-7.82	0.00222778	-7.82	0	-7.82	0.0137329	-7.82	0	-7.82	0.0137634	-7.82	0	-7.82	0.0107117	-7.82	0	-7.82	0.0315247	-7.82	0	-7.82	-0.0171814	-7.82	0
-7.72	-0.0311584	-7.72	0	-7.72001	-0.0252377	-7.72001	0	-7.72	-0.00967407	-7.72	0	-7.72	-0.00167847	-7.72	0	-7.72001	0.00201452	-7.72001	0	-7.72	0.00360107	-7.72	0	-7.72	-0.00958252	-7.72	0	-7.72	0.0127869	-7.72	0	-7.72001	-0.0210873	-7.72001	0
-7.62	-0.0124207	-7.62	0	-7.62	-0.00650024	-7.62	0	-7.62	0.00515747	-7.62	0	-7.62	-0.00167847	-7.62	0	-7.62	0.0191956	-7.62	0	-7.62	0.0114136	-7.62	0	-7.62	-0.00256348	-7.62	0	-7.62	0.0276184	-7.62	0	-7.62	-0.0179749	-7.62	0
-7.52	-0.0100708	-7.52	0	-7.52	-0.00415039	-7.52	0	-7.52	0.00283813	-7.52	0	-7.52	0.0162964	-7.52	0	-7.52	0.0215454	-7.52	0	-7.52	0.0106506	-7.52	0	-7.52	0.00839233	-7.52	0	-7.52	0.0362244	-7.52	0	-7.52	0.000793457	-7.52	0
-7.42	-0.0311584	-7.42	0	-7.42001	-0.0158688	-7.42001	0	-7.42	-0.00186157	-7.42	0	-7.42	-0.00012207	-7.42	0	-7.42001	0.000458151	-7.42001	0	-7.42	0.00985718	-7.42	0	-7.42	-0.010376	-7.42	0	-7.42	0.0198059	-7.42	0	-7.42001	-0.0187374	-7.42001	0
-7.32	-0.0241394	-7.32	0	-7.32	-0.0119629	-7.32	0	-7.32	-0.000305176	-7.32	0	-7.32	-0.00949097	-7.32	0	-7.32	0.0113831	-7.32	0	-7.32	0.01297	-7.32	0	-7.32	-0.0197449	-7.32	0	-7.32	0.0299683	-7.32	0	-7.32	-0.0195313	-7.32	0
-7.22	-0.0280457	-7.22	0	-7.22001	-0.0182191	-7.22001	0	-7.22	-0.00732422	-7.22	0	-7.22	-0.00167847	-7.22	0	-7.22001	0.0121764	-7.22001	0	-7.22	0.00439453	-7.22	0	-7.22	-0.0119324	-7.22	0	-7.22	0.0299683	-7.22	0	-7.22001	-0.0265504	-7.22001	0
-7.12	-0.0327148	-7.12	0	-7.12	-0.0174255	-7.12	0	-7.12	-0.00967407	-7.12	0	-7.12	-0.00167847	-7.12	0	-7.12	0.00982666	-7.12	0	-7.12	0.00830078	-7.12	0	-7.12	-0.0236511	-7.12	0	-7.12	0.0268555	-7.12	0	-7.12	-0.0328064	-7.12	0
-7.02	-0.0319519	-7.02	0	-7.02	-0.0143127	-7.02	0	-7.02	-0.000305176	-7.02	0	-7.02	-0.00949097	-7.02	0	-7.02	0.0113831	-7.02	0	-7.02	0.00204468	-7.02	0	-7.02	-0.0220947	-7.02	0	-7.02	0.0276184	-7.02	0	-7.02	-0.03125	-7.02	0
-6.92	-0.0272522	-6.92	0	-6.92001	-0.00961313	-6.92001	0	-6.92	-0.00732422	-6.92	0	-6.92	-0.00949097	-6.92	0	-6.92001	0.0238952	-6.92001	0	-6.92	0.00360107	-6.92	0	-6.92	-0.0291138	-6.92	0	-6.92	0.0237122	-6.92	0	-6.92001	-0.0265504	-6.92001	0
-6.82	-0.0272522	-6.82	0	-6.82	-0.0174255	-6.82	0	-6.82	-0.0213928	-6.82	0	-6.82	-0.00323486	-6.82	0	-6.82	0.0215454	-6.82	0	-6.82	0.00830078	-6.82	0	-6.82	-0.0236511	-6.82	0	-6.82	0.0245056	-6.82	0	-6.82	-0.0406189	-6.82	0
-6.72	-0.0108643	-6.72	0	-6.72001	-0.00494426	-6.72001	0	-6.72	-0.000305176	-6.72	0	-6.72	0.00924683	-6.72	0	-6.72001	0.021545	-6.72001	0	-6.72	0.00360107	-6.72	0	-6.72	-0.0236511	-6.72	0	-6.72	0.0471497	-6.72	0	-6.72001	-0.0234379	-6.72001	0
-6.62	-0.0194397	-6.62	0	-6.62	-0.0119629	-6.62	0	-6.62	-0.00576782	-6.62	0	-6.62	0.00457764	-6.62	0	-6.62	0.0137329	-6.62	0	-6.62	0.00595093	-6.62	0	-6.62	-0.0197449	-6.62	0	-6.62	0.0401306	-6.62	0	-6.62	-0.0265503	-6.62	0
-6.52	-0.0186768	-6.52	0	-6.52	-0.00259399	-6.52	0	-6.52	0.00204468	-6.52	0	-6.52	0.0100403	-6.52	0	-6.52	0.0309143	-6.52	0	-6.52	0.0137634	-6.52	0	-6.52	-0.026001	-6.52	0	-6.52	0.0408936	-6.52	0	-6.52	-0.0195313	-6.52	0
-6.42	-0.0116272	-6.42	0	-6.42001	-0.00335681	-6.42001	0	-6.42	-0.00967407	-6.42	0	-6.42	-0.00167847	-6.42	0	-6.42001	0.0215455	-6.42001	0	-6.42	0.00830078	-6.42	0	-6.42	-0.03302	-6.42	0	-6.42	0.0385742	-6.42	0	-6.42001	-0.0226439	-6.42001	0
-6.32	-0.0139771	-6.32	0	-6.32	-0.0127563	-6.32	0	-6.32	-0.00967407	-6.32	0	-6.32	-0.00402832	-6.32	0	-6.32	0.00982666	-6.32	0	-6.32	0.01297	-6.32	0	-6.32	-0.0431824	-6.32	0	-6.32	0.0354309	-6.32	0	-6.32	-0.0296936	-6.32	0
-6.22	-0.0100708	-6.22	0	-6.22001	-0.0228882	-6.22001	0	-6.22	-0.0112305	-6.22	0	-6.22	-0.00088501	-6.22	0	-6.22001	0.019989	-6.22001	0	-6.22	0.0106506	-6.22	0	-6.22	-0.0447388	-6.22	0	-6.22	0.041687	-6.22	0	-6.22001	-0.032013	-6.22001	0
-6.12	-0.0194397	-6.12	0	-6.12	-0.0158691	-6.12	0	-6.12	-0.00967407	-6.12	0	-6.12	-0.00793457	-6.12	0	-6.12	0.0152893	-6.12	0	-6.12	0.000488281	-6.12	0	-6.12	-0.0494385	-6.12	0	-6.12	0.0323181	-6.12	0	-6.12	-0.0328064	-6.12	0
-6.02	-0.0163269	-6.02	0	-6.02	-0.018219	-6.02	0	-6.02	-0.00656128	-6.02	0	-6.02	-0.0133972	-6.02	0	-6.02	0.00982666	-6.02	0	-6.02	0.00125122	-6.02	0	-6.02	-0.0455322	-6.02	0	-6.02	0.0354309	-6.02	0	-6.02	-0.0351563	-6.02	0
-5.92	-0.0131836	-5.92	0	-5.92001	-0.0267945	-5.92001	0	-5.92	-0.00888062	-5.92	0	-5.92	-0.00323486	-5.92	0	-5.92001	0.00827023	-5.92001	0	-5.92	0.000488281	-5.92	0	-5.92	-0.0541077	-5.92	0	-5.92	0.0385742	-5.92	0	-5.92001	-0.0226441	-5.92001	0
-5.82	-0.00460815	-5.82	0	-5.82	-0.00650024	-5.82	0	-5.82	-0.00967407	-5.82	0	-5.82	0.00143433	-5.82	0	-5.82	0.0215454	-5.82	0	-5.82	0.00985718	-5.82	0	-5.82	-0.0400696	-5.82	0	-5.82	0.0487061	-5.82	0	-5.82	-0.0093689	-5.82	0
-5.72	-0.0022583	-5.72	0	-5.72001	-0.015869	-5.72001	0	-5.72	-0.00341797	-5.72	0	-5.72	-0.00323486	-5.72	0	-5.72001	0.00982678	-5.72001	0	-5.72	0.00985718	-5.72	0	-5.72	-0.0447388	-5.72	0	-5.72	0.034668	-5.72	0	-5.72001	-0.0148314	-5.72001	0
-5.62	0.0071106	-5.62	0	-5.62	-0.00805664	-5.62	0	-5.62	0.00125122	-5.62	0	-5.62	0.00613403	-5.62	0	-5.62	0.0176392	-5.62	0	-5.62	0.0176697	-5.62	0	-5.62	-0.026001	-5.62	0	-5.62	0.0549622	-5.62	0	-5.62	-0.00390625	-5.62	0
-5.52	9.15527e-05	-5.52	0	-5.52	-0.0221252	-5.52	0	-5.52	-0.00576782	-5.52	0	-5.52	-0.00793457	-5.52	0	-5.52	0.0215454	-5.52	0	-5.52	0.0215759	-5.52	0	-5.52	-0.0291138	-5.52	0	-5.52	0.0510559	-5.52	0	-5.52	-0.0078125	-5.52	0
-5.42	0.000854492	-5.42	0	-5.42001	-0.0143127	-5.42001	0	-5.42	-0.00967407	-5.42	0	-5.42	-0.00949097	-5.42	0	-5.42001	0.0129395	-5.42001	0	-5.42	0.01297	-5.42	0	-5.42	-0.0338135	-5.42	0	-5.42	0.0471497	-5.42	0	-5.42001	-0.0117187	-5.42001	0
-5.32	0.00790405	-5.32	0	-5.32	0.00601196	-5.32	0	-5.32	-0.00341797	-5.32	0	-5.32	-0.00323486	-5.32	0	-5.32	0.0184326	-5.32	0	-5.32	0.0317383	-5.32	0	-5.32	-0.0252075	-5.32	0	-5.32	0.0581055	-5.32	0	-5.32	-0.00311279	-5.32	0
-5.22	0.00790405	-5.22	0	-5.22001	0.0075683	-5.22001	0	-5.22	-0.00811768	-5.22	0	-5.22	0.000671387	-5.22	0	-5.22001	0.0293579	-5.22001	0	-5.22	0.0317383	-5.22	0	-5.22	-0.0181885	-5.22	0	-5.22	0.0651245	-5.22	0	-5.22001	0.000793397	-5.22001	0
-5.12	0.0071106	-5.12	0	-5.12	0.0169373	-5.12	0	-5.12	0.00360107	-5.12	0	-5.12	-0.00637817	-5.12	0	-5.12	0.0246582	-5.12	0	-5.12	0.0364075	-5.12	0	-5.12	-0.0197449	-5.12	0	-5.12	0.0721436	-5.12	0	-5.12	0.0078125	-5.12	0
-5.02	0.00946045	-5.02	0	-5.02	0.00445557	-5.02	0	-5.02	-0.00888062	-5.02	0	-5.02	-0.0126038	-5.02	0	-5.02	0.0223389	-5.02	0	-5.02	0.0301819	-5.02	0	-5.02	-0.0252075	-5.02	0	-5.02	0.0581055	-5.02	0	-5.02	-0.0015564	-5.02	0
-4.92	0.0172729	-4.92	0	-4.92001	0.00366205	-4.92001	0	-4.92	-0.00967407	-4.92	0	-4.92	-0.0196533	-4.92	0	-4.92001	0.0293579	-4.92001	0	-4.92	0.0200195	-4.92	0	-4.92	-0.0213013	-4.92	0	-4.92	0.0627747	-4.92	0	-4.92001	-0.00155646	-4.92001	0
-4.82	0.0172729	-4.82	0	-4.82	0.013031	-4.82	0	-4.82	-0.0276489	-4.82	0	-4.82	-0.0235596	-4.82	0	-4.82	0.020752	-4.82	0	-4.82	0.0207825	-4.82	0	-4.82	-0.0181885	-4.82	0	-4.82	0.057312	-4.82	0	-4.82	-0.0015564	-4.82	0
-4.72	0.00320435	-4.72	0	-4.72001	0.00756857	-4.72001	0	-4.72	-0.0370178	-4.72	0	-4.72	-0.0266724	-4.72	0	-4.72001	0.016083	-4.72001	0	-4.72	0.00439453	-4.72	0	-4.72	-0.0299072	-4.72	0	-4.72	0.0494995	-4.72	0	-4.72001	-0.00936869	-4.72001	0
-4.62	-0.0038147	-4.62	0	-4.62	0.00366211	-4.62	0	-4.62	-0.034668	-4.62	0	-4.62	-0.0329285	-4.62	0	-4.62	0.00827026	-4.62	0	-4.62	-0.00186157	-4.62	0	-4.62	-0.0462952	-4.62	0	-4.62	0.0463867	-4.62	0	-4.62	-0.0132751	-4.62	0
-4.52	0.0110168	-4.52	0	-4.52	-0.00415039	-4.52	0	-4.52	-0.0378113	-4.52	0	-4.52	-0.0290222	-4.52	0	-4.52	0.00982666	-4.52	0	-4.52	0.0114136	-4.52	0	-4.52	-0.0517883	-4.52	0	-4.52	0.0487061	-4.52	0	-4.52	-0.0093689	-4.52	0
-4.42	0.0180664	-4.42	0	-4.42001	0.00756803	-4.42001	0	-4.42	-0.0401306	-4.42	0	-4.42	-0.0290222	-4.42	0	-4.42001	0.0215451	-4.42001	0	-4.42	0.0106506	-4.42	0	-4.42	-0.0447388	-4.42	0	-4.42	0.0581055	-4.42	0	-4.42001	0.00469938	-4.42001	0
-4.32	0.0172729	-4.32	0	-4.32	0.00756836	-4.32	0	-4.32	-0.0198364	-4.32	0	-4.32	-0.0305786	-4.32	0	-4.32	0.0152893	-4.32	0	-4.32	0.0231323	-4.32	0	-4.32	-0.0431824	-4.32	0	-4.32	0.0604248	-4.32	0	-4.32	0.0210876	-4.32	0
-4.22	0.0149231	-4.22	0	-4.22001	0.013031	-4.22001	0	-4.22	-0.0120239	-4.22	0	-4.22	-0.0298157	-4.22	0	-4.22001	0.0191956	-4.22001	0	-4.22	0.01297	-4.22	0	-4.22	-0.0455322	-4.22	0	-4.22	0.0666809	-4.22	0	-4.22001	0.0218811	-4.22001	0
-4.12	0.00946045	-4.12	0	-4.12	0.00601196	-4.12	0	-4.12	-0.019043	-4.12	0	-4.12	-0.032135	-4.12	0	-4.12	0.0379639	-4.12	0	-4.12	0.0106506	-4.12	0	-4.12	-0.0408325	-4.12	0	-4.12	0.0752869	-4.12	0	-4.12	0.0187683	-4.12	0
-4.02	-0.0022583	-4.02	0	-4.02	-0.00415039	-4.02	0	-4.02	-0.0292053	-4.02	0	-4.02	-0.0469971	-4.02	0	-4.02	0.0348206	-4.02	0	-4.02	-0.0135803	-4.02	0	-4.02	-0.0549011	-4.02	0	-4.02	0.0596619	-4.02	0	-4.02	0	-4.02	0
-3.92	-0.0155334	-3.92	0	-3.92001	-0.015869	-3.92001	0	-3.92	-0.0229492	-3.92	0	-3.92	-0.0540161	-3.92	0	-3.92001	0.0278017	-3.92001	0	-3.92	-0.0229492	-3.92	0	-3.92	-0.0588074	-3.92	0	-3.92	0.0534058	-3.92	0	-3.92001	-0.00311264	-3.92001	0
-3.82	-0.0303955	-3.82	0	-3.82	-0.00650024	-3.82	0	-3.82	-0.0237427	-3.82	0	-3.82	-0.0743408	-3.82	0	-3.82	0.0231018	-3.82	0	-3.82	-0.01828	-3.82	0	-3.82	-0.0517883	-3.82	0	-3.82	0.0487061	-3.82	0	-3.82	-0.00390625	-3.82	0
-3.72	-0.0327148	-3.72	0	-3.72001	0.00210613	-3.72001	0	-3.72	-0.00967407	-3.72	0	-3.72	-0.0813599	-3.72	0	-3.72001	0.0278019	-3.72001	0	-3.72	0.00830078	-3.72	0	-3.72	-0.0541077	-3.72	0	-3.72	0.0581055	-3.72	0	-3.72001	0.0101628	-3.72001	0
-3.62	-0.0343018	-3.62	0	-3.62	0.00912476	-3.62	0	-3.62	-0.00967407	-3.62	0	-3.62	-0.071991	-3.62	0	-3.62	0.0449829	-3.62	0	-3.62	0.00985718	-3.62	0	-3.62	-0.0244446	-3.62	0	-3.62	0.0510559	-3.62	0	-3.62	0.0195313	-3.62	0
-3.52	-0.0858459	-3.52	0	-3.52	-0.0291443	-3.52	0	-3.52	-0.00967407	-3.52	0	-3.52	-0.071991	-3.52	0	-3.52	0.067627	-3.52	0	-3.52	0.00985718	-3.52	0	-3.52	-0.0197449	-3.52	0	-3.52	0.0338745	-3.52	0	-3.52	0.0101624	-3.52	0
-3.42001	-0.0733643	-3.42001	0	-3.42001	-0.033844	-3.42001	0	-3.42001	0.0153198	-3.42001	0	-3.42001	-0.0532532	-3.42001	0	-3.42001	0.0567017	-3.42001	0	-3.42001	0.0465698	-3.42001	0	-3.42001	-0.0119324	-3.42001	0	-3.42001	0.0377808	-3.42001	0	-3.42001	0.0335999	-3.42001	0
-3.32	-0.0717773	-3.32	0	-3.32001	-0.0463243	-3.32001	0	-3.32	0.012207	-3.32	0	-3.32	-0.0422974	-3.32	0	-3.32001	0.0614028	-3.32001	0	-3.32	0.059082	-3.32	0	-3.32	-0.00411987	-3.32	0	-3.32	0.0377808	-3.32	0	-3.32001	0.0476699	-3.32001	0
-3.22	-0.0702209	-3.22	0	-3.22	-0.0416565	-3.22	0	-3.22	0.000488281	-3.22	0	-3.22	-0.0368347	-3.22	0	-3.22	0.0621643	-3.22	0	-3.22	0.0801697	-3.22	0	-3.22	-0.00958252	-3.22	0	-3.22	0.0494995	-3.22	0	-3.22	0.0414124	-3.22	0
-3.12	-0.0553894	-3.12	0	-3.12	-0.0369568	-3.12	0	-3.12	-0.00811768	-3.12	0	-3.12	-0.0501099	-3.12	0	-3.12	0.00592041	-3.12	0	-3.12	0.0801697	-3.12	0	-3.12	-0.0119324	-3.12	0	-3.12	0.0245056	-3.12	0	-3.12	0.0390625	-3.12	0
-3.02	-0.0725708	-3.02	0	-3.02	-0.0572815	-3.02	0	-3.02	-0.050293	-3.02	0	-3.02	-0.0782471	-3.02	0	-3.02	-0.0136108	-3.02	0	-3.02	0.0645447	-3.02	0	-3.02	-0.0431824	-3.02	0	-3.02	-0.0223694	-3.02	0	-3.02	0.0101624	-3.02	0
-2.92001	-0.0702209	-2.92001	0	-2.92001	-0.0643005	-2.92001	0	-2.92001	-0.0120239	-2.92001	0	-2.92001	-0.0383911	-2.92001	0	-2.92001	0.0254517	-2.92001	0	-2.92001	0.107513	-2.92001	0	-2.92001	-0.0275574	-2.92001	0	-2.92001	0.010437	-2.92001	0	-2.92001	0.00860596	-2.92001	0
-2.82	-0.123352	-2.82	0	-2.82001	-0.0244765	-2.82001	0	-2.82	0.0231323	-2.82	0	-2.82	-0.0298157	-2.82	0	-2.82001	0.0777879	-2.82001	0	-2.82	0.105164	-2.82	0	-2.82	-0.0142822	-2.82	0	-2.82	0.0369873	-2.82	0	-2.82001	0.0156236	-2.82001	0
-2.72	0.0555725	-2.72	0	-2.72	-0.122101	-2.72	0	-2.72	0.00674438	-2.72	0	-2.72	0.0647278	-2.72	0	-2.72	0.0145264	-2.72	0	-2.72	0.074707	-2.72	0	-2.72	-0.0908203	-2.72	0	-2.72	0.108093	-2.72	0	-2.72	-0.0148315	-2.72	0
-2.62	9.15527e-05	-2.62	0	-2.62	-0.0205383	-2.62	0	-2.62	-0.380768	-2.62	0	-2.62	-0.216522	-2.62	0	-2.62	0.189514	-2.62	0	-2.62	-0.0830994	-2.62	0	-2.62	-0.0205078	-2.62	0	-2.62	0.26123	-2.62	0	-2.62	0.211731	-2.62	0
-2.52	-0.0764771	-2.52	0	-2.52	0.376312	-2.52	0	-2.52	-0.255768	-2.52	0	-2.52	-0.223541	-2.52	0	-2.52	0.162964	-2.52	0	-2.52	-0.101868	-2.52	0	-2.52	0.0146179	-2.52	0	-2.52	-0.0505066	-2.52	0	-2.52	0.264069	-2.52	0
-2.42001	0.0188293	-2.42001	0	-2.42001	0.144287	-2.42001	0	-2.42001	0.126251	-2.42001	0	-2.42001	-0.0837097	-2.42001	0	-2.42001	0.138733	-2.42001	0	-2.42001	0.0778198	-2.42001	0	-2.42001	-0.0908508	-2.42001	0	-2.42001	0.0432434	-2.42001	0	-2.42001	0.104675	-2.42001	0
-2.32	0.0055542	-2.32	0	-2.32001	-0.14788	-2.32001	0	-2.32	0.0450134	-2.32	0	-2.32	-0.0704346	-2.32	0	-2.32001	0.0121851	-2.32001	0	-2.32	0.13797	-2.32	0	-2.32	-0.147095	-2.32	0	-2.32	0.0377808	-2.32	0	-2.32001	-0.0695105	-2.32001	0
-2.22	0.00946045	-2.22	0	-2.22	-0.147125	-2.22	0	-2.22	-0.0112305	-2.22	0	-2.22	-0.0665283	-2.22	0	-2.22	0.0699768	-2.22	0	-2.22	0.0106201	-2.22	0	-2.22	-0.10022	-2.22	0	-2.22	-0.00128174	-2.22	0	-2.22	-0.015625	-2.22	0
-2.12	0.0328979	-2.12	0	-2.12	-0.0690002	-2.12	0	-2.12	0.0411072	-2.12	0	-2.12	-0.0829163	-2.12	0	-2.12	0.142639	-2.12	0	-2.12	0.0504761	-2.12	0	-2.12	-0.0549011	-2.12	0	-2.12	0.0963745	-2.12	0	-2.12	0.000793457	-2.12	0
-2.02	0.0352478	-2.02	0	-2.02	-0.0744629	-2.02	0	-2.02	0.00595093	-2.02	0	-2.02	-0.0626221	-2.02	0	-2.02	0.0590515	-2.02	0	-2.02	0.043457	-2.02	0	-2.02	-0.06427	-2.02	0	-2.02	0.127625	-2.02	0	-2.02	0.024231	-2.02	0
-1.92001	0.039917	-1.92001	0	-1.92001	-0.0275879	-1.92001	0	-1.92001	0.0950012	-1.92001	0	-1.92001	-0.00323486	-1.92001	0	-1.92001	0.105133	-1.92001	0	-1.92001	-0.0237427	-1.92001	0	-1.92001	-0.0752258	-1.92001	0	-1.92001	0.176056	-1.92001	0	-1.92001	0.0507813	-1.92001	0
-1.82	0.121185	-1.82	0	-1.82001	-0.0291498	-1.82001	0	-1.82	0.127045	-1.82	0	-1.82	0.160034	-1.82	0	-1.82001	0.158259	-1.82001	0	-1.82	0.0997009	-1.82	0	-1.82	0.0568237	-1.82	0	-1.82	0.333099	-1.82	0	-1.82001	0.0976507	-1.82001	0
-1.72	0.247742	-1.72	0	-1.72	0.251312	-1.72	0	-1.72	0.0137634	-1.72	0	-1.72	-0.128235	-1.72	0	-1.72	0.53952	-1.72	0	-1.72	0.00595093	-1.72	0	-1.72	0.0802612	-1.72	0	-1.72	0.237	-1.72	0	-1.72	0.435944	-1.72	0
-1.62	-0.150696	-1.62	0	-1.62	0.182556	-1.62	0	-1.62	-0.148743	-1.62	0	-1.62	-0.300903	-1.62	0	-1.62	0.0473022	-1.62	0	-1.62	-0.312042	-1.62	0	-1.62	-0.122101	-1.62	0	-1.62	0.0494995	-1.62	0	-1.62	0.144531	-1.62	0
-1.52	0.0157166	-1.52	0	-1.52	0.099762	-1.52	0	-1.52	0.059082	-1.52	0	-1.52	0.220978	-1.52	0	-1.52	-0.0847168	-1.52	0	-1.52	0.280945	-1.52	0	-1.52	0.102905	-1.52	0	-1.52	-0.00674438	-1.52	0	-1.52	-0.0882874	-1.52	0
-1.42001	-0.0139771	-1.42001	0	-1.42001	-0.135406	-1.42001	0	-1.42001	-0.0503235	-1.42001	0	-1.42001	0.109253	-1.42001	0	-1.42001	-0.148773	-1.42001	0	-1.42001	0.175476	-1.42001	0	-1.42001	0.11618	-1.42001	0	-1.42001	0.0924683	-1.42001	0	-1.42001	0.134369	-1.42001	0
-1.32	-0.0452271	-1.32	0	-1.32001	0.0895985	-1.32001	0	-1.32	-0.0471802	-1.32	0	-1.32	0.0803528	-1.32	0	-1.32001	-0.0964366	-1.32001	0	-1.32	0.288757	-1.32	0	-1.32	0.0966492	-1.32	0	-1.32	0.103394	-1.32	0	-1.32001	0.226561	-1.32001	0
-1.22	-0.0178833	-1.22	0	-1.22	0.230225	-1.22	0	-1.22	-0.0378113	-1.22	0	-1.22	0.0787964	-1.22	0	-1.22	-0.0745544	-1.22	0	-1.22	0.273926	-1.22	0	-1.22	0.264618	-1.22	0	-1.22	0.224487	-1.22	0	-1.22	0.300781	-1.22	0
-1.12	0.0149536	-1.12	0	-1.12	0.227905	-1.12	0	-1.12	-0.0143433	-1.12	0	-1.12	0.0819397	-1.12	0	-1.12	0.105164	-1.12	0	-1.12	0.247375	-1.12	0	-1.12	0.234161	-1.12	0	-1.12	0.256531	-1.12	0	-1.12	0.329712	-1.12	0
-1.02	0.0875854	-1.02	0	-1.02	0.2771	-1.02	0	-1.02	0.0621948	-1.02	0	-1.02	0.099884	-1.02	0	-1.02	0.138733	-1.02	0	-1.02	0.255951	-1.02	0	-1.02	0.263855	-1.02	0	-1.02	0.233093	-1.02	0	-1.02	0.358582	-1.02	0
-0.920006	0.225098	-0.920006	0	-0.920006	0.36853	-0.920006	0	-0.920006	0.0629883	-0.920006	0	-0.920006	0.200684	-0.920006	0	-0.920006	0.38797	-0.920006	0	-0.920006	0.280975	-0.920006	0	-0.920006	0.342773	-0.920006	0	-0.920006	0.378418	-0.920006	0	-0.920006	0.460175	-0.920006	0
-0.82	0.150879	-0.82	0	-0.820007	0.400537	-0.820007	0	-0.82	0.269226	-0.82	0	-0.82	0.198334	-0.82	0	-0.820007	0.0777829	-0.820007	0	-0.82	0.147369	-0.82	0	-0.82	0.285736	-0.82	0	-0.82	0.365112	-0.82	0	-0.820007	0.481256	-0.820007	0
-0.720001	0.0422668	-0.720001	0	-0.720001	0.302856	-0.720001	0	-0.720001	0.0762634	-0.720001	0	-0.720001	0.247528	-0.720001	0	-0.720001	0.215271	-0.720001	0	-0.720001	0.188751	-0.720001	0	-0.720001	0.395874	-0.720001	0	-0.720001	0.398712	-0.720001	0	-0.720001	0.446075	-0.720001	0
-0.620003	0.0664978	-0.620003	0	-0.620003	0.171631	-0.620003	0	-0.620003	0.243439	-0.620003	0	-0.620003	0.23114	-0.620003	0	-0.620003	0.187958	-0.620003	0	-0.620003	0.36377	-0.620003	0	-0.620003	0.323212	-0.620003	0	-0.620003	0.145599	-0.620003	0	-0.620003	0.485931	-0.620003	0
-0.520004	0.370422	-0.520004	0	-0.520004	-0.0228882	-0.520004	0	-0.520004	0.597382	-0.520004	0	-0.520004	0.430359	-0.520004	0	-0.520004	-0.289368	-0.520004	0	-0.520004	0.371582	-0.520004	0	-0.520004	0.091217	-0.520004	0	-0.520004	0.346375	-0.520004	0	-0.520004	0.210968	-0.520004	0
-0.420006	-0.274139	-0.420006	0	-0.420006	0.0794373	-0.420006	0	-0.420006	-0.262024	-0.420006	0	-0.420006	-0.341522	-0.420006	0	-0.420006	0.516083	-0.420006	0	-0.420006	0.0246887	-0.420006	0	-0.420006	-0.139282	-0.420006	0	-0.420006	0.0854187	-0.420006	0	-0.420006	0.173431	-0.420006	0
-0.32	0.927429	-0.32	0	-0.320007	-1.97196	-0.320007	0	-0.32	0.320007	-0.32	0	-0.32	-0.380585	-0.32	0	-0.320007	-1.94004	-0.320007	0	-0.32	-2.37296	-0.32	0	-0.32	-4.37366	-0.32	0	-0.32	-7.39426	-0.32	0	-0.320007	-11.4741	-0.320007	0
-0.220001	-2.39053	-0.220001	0	-0.220001	-1.00259	-0.220001	0	-0.220001	-2.61905	-0.220001	0	-0.220001	-2.98294	-0.220001	0	-0.220001	-1.9816	-0.220001	0	-0.220001	-4.14954	-0.220001	0	-0.220001	-6.2471	-0.220001	0	-0.220001	-10.2294	-0.220001	0	-0.220001	-26.9555	-0.220001	0
-0.120003	-0.966339	-0.120003	0	-0.120003	-0.0885315	-0.120003	0	-0.120003	-1.26517	-0.120003	0	-0.120003	-1.29233	-0.120003	0	-0.120003	-0.812836	-0.120003	0	-0.120003	-1.6597	-0.120003	0	-0.120003	-2.32132	-0.120003	0	-0.120003	-3.46927	-0.120003	0	-0.120003	-7.73672	-0.120003	0
-0.0200043	-0.0506897	-0.0200043	0	-0.0200043	0.0669556	-0.0200043	0	-0.0200043	-0.498749	-0.0200043	0	-0.0200043	-0.67511	-0.0200043	0	-0.0200043	-0.704224	-0.0200043	0	-0.0200043	-1.7081	-0.0200043	0	-0.0200043	-2.73538	-0.0200043	0	-0.0200043	-4.02081	-0.0200043	0	-0.0200043	-6.54688	-0.0200043	0
0.0799942	0.0758667	0.0799942	-0.3335	0.0799942	-0.152588	0.0799942	0.8305	0.0799942	-0.240936	0.0799942	1.831	0.0799942	-0.58136	0.0799942	2.244	0.0799942	-1.38861	0.0799942	1.554	0.0799942	-1.36984	0.0799942	1.131	0.0799942	-1.83304	0.0799942	2.663	0.0799942	-2.67316	0.0799942	6.852	0.0799942	-3.15781	0.0799942	11.61
0.18	-0.0272827	0.18	-0.319349	0.179993	-0.0463505	0.179993	0.858797	0.18	-0.230774	0.18	1.88759	0.18	-0.418091	0.18	2.35714	0.179993	-0.197992	0.179993	1.78012	0.18	-0.373749	0.18	1.5827	0.18	0.331024	0.18	3.56408	0.18	1.71979	0.18	8.64493	0.179993	4.96329	0.179993	15.1589
0.279999	-0.150696	0.279999	-0.305237	0.279999	-0.165863	0.279999	0.887017	0.279999	-0.29483	0.279999	1.944	0.279999	-0.408691	0.279999	2.46985	0.279999	-0.162811	0.279999	2.00513	0.279999	0.498932	0.279999	2.03094	0.279999	2.23026	0.279999	4.45367	0.279999	6.11981	0.279999	10.3967	0.279999	13.125	0.279999	18.5543
0.379997	-0.290558	0.379997	-0.291161	0.379997	-0.186981	0.379997	0.915158	0.379997	-0.292511	0.379997	2.00023	0.379997	-0.23764	0.379997	2.58214	0.379997	-0.101135	0.379997	2.22899	0.379997	1.245	0.379997	2.47579	0.379997	4.09119	0.379997	5.33193	0.379997	9.53777	0.379997	12.1079	0.379997	19.2734	0.379997	21.7997
0.479996	-0.242859	0.479996	-0.277122	0.479996	-0.190063	0.479996	0.94322	0.479996	-0.202637	0.479996	2.0563	0.479996	-0.0602722	0.479996	2.69402	0.479996	-0.456573	0.479996	2.45173	0.479996	2.14346	0.479996	2.91726	0.479996	5.69901	0.479996	6.19895	0.479996	12.1237	0.479996	13.7793	0.479996	23.5219	0.479996	24.8994
0.579994	-0.275696	0.579994	-0.263119	0.579994	-0.235413	0.579994	0.971205	0.579994	-0.0737305	0.579994	2.11219	0.579994	0.0592651	0.579994	2.80547	0.579994	0.603577	0.579994	2.67335	0.579994	2.8114	0.579994	3.35537	0.579994	7.11383	0.579994	7.05483	0.579994	15.5979	0.579994	15.4112	0.579994	27.2742	0.579994	27.8576
0.68	-0.205383	0.68	-0.249152	0.679993	-0.162756	0.679993	0.999113	0.68	-0.00186157	0.68	2.16791	0.68	0.256897	0.68	2.91652	0.679993	1.26528	0.679993	2.89385	0.68	3.47156	0.68	3.79016	0.68	8.32867	0.68	7.8997	0.68	17.5159	0.68	17.0045	0.679993	30.6484	0.679993	30.6784
0.779999	-0.156952	0.779999	-0.235222	0.779999	-0.103394	0.779999	1.02695	0.779999	0.0895386	0.779999	2.22345	0.779999	0.394409	0.779999	3.02714	0.779999	1.1481	0.779999	3.11327	0.779999	4.17783	0.779999	4.2216	0.779999	9.57008	0.779999	8.73355	0.779999	18.9151	0.779999	18.5595	0.779999	33.5555	0.779999	33.3663
0.879997	-0.169464	0.879997	-0.221329	0.879997	-0.130707	0.879997	1.0547	0.879997	0.131714	0.879997	2.27882	0.879997	0.534241	0.879997	3.13735	0.879997	2.6778	0.879997	3.33156	0.879997	4.79736	0.879997	4.64972	0.879997	10.817	0.879997	9.55653	0.879997	21.487	0.879997	20.077	0.879997	36.2344	0.879997	35.9254
0.979996	-0.174133	0.979996	-0.207472	0.979996	-0.109619	0.979996	1.08237	0.979996	0.134857	0.979996	2.33402	0.979996	0.684265	0.979996	3.24715	0.979996	2.08405	0.979996	3.54874	0.979996	5.41687	0.979996	5.07455	0.979996	12.006	0.979996	10.3687	0.979996	23.2151	0.979996	21.5574	0.979996	38.6922	0.979996	38.3601
1.07999	-0.180389	1.07999	-0.193651	1.07999	-0.118988	1.07999	1.10997	1.07999	0.143433	1.07999	2.38905	1.07999	0.82254	1.07999	3.35654	1.07999	1.90356	1.07999	3.76483	1.07999	6.07312	1.07999	5.49611	1.07999	13.1138	1.07999	11.1702	1.07999	24.8604	1.07999	23.0014	1.07999	40.9016	1.07999	40.6748
1.18	-0.163971	1.18	-0.179865	1.17999	-0.0900893	1.17999	1.1375	1.18	0.212982	1.18	2.44392	1.18	0.969421	1.18	3.46552	1.17999	2.13949	1.17999	3.97983	1.18	6.67392	1.18	5.91444	1.18	14.2068	1.18	11.9612	1.18	26.569	1.18	24.4097	1.17999	43.0039	1.17999	42.874
1.28	-0.166321	1.28	-0.166116	1.28	-0.0900879	1.28	1.16495	1.28	0.271576	1.28	2.49861	1.28	1.12332	1.28	3.57409	1.28	2.60513	1.28	4.19375	1.28	7.25438	1.28	6.32951	1.28	15.2896	1.28	12.7416	1.28	28.1925	1.28	25.7828	1.28	44.8078	1.28	44.9622
1.38	-0.161621	1.38	-0.152403	1.38	-0.0463257	1.38	1.19232	1.38	0.348938	1.38	2.55313	1.38	1.27881	1.38	3.68225	1.38	3.53717	1.38	4.40658	1.38	7.90596	1.38	6.74135	1.38	16.3498	1.38	13.5117	1.38	29.9628	1.38	27.1212	1.38	46.4758	1.38	46.9433
1.48	-0.138977	1.48	-0.138726	1.48	-0.00415039	1.48	1.21961	1.48	0.430939	1.48	2.60748	1.48	1.43347	1.48	3.79	1.48	4.13092	1.48	4.61832	1.48	8.52547	1.48	7.14999	1.48	17.3224	1.48	14.2714	1.48	30.9651	1.48	28.4257	1.48	48.1133	1.48	48.8218
1.57999	-0.152252	1.57999	-0.125084	1.57999	0.0177307	1.57999	1.24683	1.57999	0.502838	1.57999	2.66166	1.57999	1.56552	1.57999	3.89735	1.57999	3.78406	1.57999	4.82899	1.57999	9.11377	1.57999	7.55544	1.57999	18.2857	1.57999	15.0209	1.57999	32.6206	1.57999	29.6969	1.57999	49.6047	1.57999	50.602
1.68	-0.125702	1.68	-0.111477	1.67999	0.0606973	1.67999	1.27397	1.68	0.58017	1.68	2.71568	1.68	1.72333	1.68	4.00431	1.67999	4.04107	1.67999	5.03858	1.68	9.68407	1.68	7.95775	1.68	19.2224	1.68	15.7603	1.68	34.3526	1.68	30.9354	1.67999	51.1141	1.67999	52.288
1.78	-0.118652	1.78	-0.097907	1.78	0.12085	1.78	1.30105	1.78	0.652832	1.78	2.76953	1.78	1.88974	1.78	4.11086	1.78	4.75046	1.78	5.24712	1.78	10.2567	1.78	8.35688	1.78	20.2037	1.78	16.4896	1.78	34.9175	1.78	32.1417	1.78	52.3953	1.78	53.884
1.88	-0.110077	1.88	-0.0843719	1.88	0.175537	1.88	1.32804	1.88	0.729401	1.88	2.82321	1.88	2.02411	1.88	4.217	1.88	4.98483	1.88	5.45459	1.88	10.8091	1.88	8.75288	1.88	21.1131	1.88	17.209	1.88	36.5143	1.88	33.3166	1.88	53.5555	1.88	55.3937
1.98	-0.11319	1.98	-0.0708722	1.98	0.197418	1.98	1.35496	1.98	0.783295	1.98	2.87673	1.98	2.18192	1.98	4.32274	1.98	5.28326	1.98	5.66099	1.98	11.3692	1.98	9.14577	1.98	21.8951	1.98	17.9186	1.98	37.6362	1.98	34.4605	1.98	54.6781	1.98	56.8212
2.07999	-0.085083	2.07999	-0.0574077	2.07999	0.218506	2.07999	1.3818	2.07999	0.847351	2.07999	2.93008	2.07999	2.32645	2.07999	4.42809	2.07999	5.5528	2.07999	5.86634	2.07999	11.9239	2.07999	9.53556	2.07999	22.7498	2.07999	18.6185	2.07999	38.4776	2.07999	35.5741	2.07999	55.7039	2.07999	58.1704
2.18	-0.0311584	2.18	-0.0439774	2.17999	0.269285	2.17999	1.40857	2.18	0.944244	2.18	2.98326	2.18	2.47098	2.18	4.53305	2.17999	5.83092	2.17999	6.07064	2.18	12.4833	2.18	9.9223	2.18	23.5545	2.18	19.3087	2.18	40.1354	2.18	36.6582	2.17999	56.7141	2.17999	59.4448
2.28	-0.0178833	2.28	-0.0305831	2.28	0.312256	2.28	1.43527	2.28	1.03329	2.28	3.03628	2.28	2.61395	2.28	4.6376	2.28	6.12076	2.28	6.27391	2.28	13.0309	2.28	10.3059	2.28	24.3795	2.28	19.9894	2.28	40.4425	2.28	37.7132	2.28	57.6641	2.28	60.6482
2.38	-0.0217896	2.38	-0.0172238	2.38	0.363037	2.38	1.46189	2.38	1.11142	2.38	3.08913	2.38	2.76785	2.38	4.74176	2.38	6.38405	2.38	6.47611	2.38	13.556	2.38	10.6866	2.38	25.2263	2.38	20.6606	2.38	41.7628	2.38	38.7396	2.38	58.4367	2.38	61.7839
2.48	9.15527e-05	2.48	-0.00389937	2.48	0.416168	2.48	1.48844	2.48	1.19345	2.48	3.14182	2.48	2.94052	2.48	4.84553	2.48	6.70514	2.48	6.67728	2.48	14.0997	2.48	11.0641	2.48	26.0529	2.48	21.3224	2.48	42.3104	2.48	39.7382	2.48	59.2492	2.48	62.8553
2.57999	0.0118103	2.57999	0.00939026	2.57999	0.425537	2.57999	1.51491	2.57999	1.24268	2.57999	3.19435	2.57999	3.09598	2.57999	4.9489	2.57999	6.9942	2.57999	6.87742	2.57999	14.6231	2.57999	11.4387	2.57999	26.8537	2.57999	21.975	2.57999	43.594	2.57999	40.7096	2.57999	60.0156	2.57999	63.8656
2.68	0.0149231	2.68	0.0226462	2.67999	0.450531	2.67999	1.54131	2.68	1.30048	2.68	3.24671	2.68	3.24597	2.68	5.05189	2.67999	7.29108	2.67999	7.07653	2.68	15.0903	2.68	11.8103	2.68	27.5443	2.68	22.6185	2.68	44.6011	2.68	41.6544	2.67999	60.7523	2.67999	64.818
2.78	0.0313416	2.78	0.0358665	2.78	0.512268	2.78	1.56764	2.78	1.38174	2.78	3.29891	2.78	3.42645	2.78	5.15449	2.78	7.58875	2.78	7.27462	2.78	15.6138	2.78	12.1789	2.78	28.1826	2.78	23.2528	2.78	44.9581	2.78	42.573	2.78	61.4508	2.78	65.7155
2.88	0.0657043	2.88	0.0490523	2.88	0.538818	2.88	1.59389	2.88	1.42783	2.88	3.35095	2.88	3.57645	2.88	5.2567	2.88	7.88092	2.88	7.47168	2.88	16.1091	2.88	12.5446	2.88	28.8295	2.88	23.8782	2.88	46.0503	2.88	43.4661	2.88	62.0336	2.88	66.5609
2.98	0.0860291	2.98	0.0622036	2.98	0.560699	2.98	1.62007	2.98	1.5083	2.98	3.40282	2.98	3.73114	2.98	5.35851	2.98	8.15671	2.98	7.66772	2.98	16.5747	2.98	12.9073	2.98	29.4631	2.98	24.4947	2.98	46.4018	2.98	44.3343	2.98	62.6141	2.98	67.3571
3.07999	0.10321	3.07999	0.0753206	3.07999	0.580231	3.07999	1.64618	3.07999	1.56689	3.07999	3.45454	3.07999	3.87567	3.07999	5.45995	3.07999	8.44186	3.07999	7.86275	3.07999	17.0224	3.07999	13.2671	3.07999	30.0787	3.07999	25.1024	3.07999	47.5534	3.07999	45.1781	3.07999	63.1531	3.07999	68.1065
3.18	0.111816	3.18	0.0884043	3.17999	0.614594	3.17999	1.67222	3.18	1.63876	3.18	3.50609	3.18	4.02411	3.18	5.56101	3.17999	8.73639	3.17999	8.05677	3.18	17.4536	3.18	13.624	3.18	30.6623	3.18	25.7015	3.18	48.1237	3.18	45.9982	3.17999	63.7078	3.17999	68.8119
3.28	0.100861	3.28	0.101453	3.28	0.619293	3.28	1.69818	3.28	1.68564	3.28	3.55749	3.28	4.1741	3.28	5.66167	3.28	9.01451	3.28	8.2498	3.28	17.8872	3.28	13.978	3.28	31.2482	3.28	26.2919	3.28	48.6432	3.28	46.795	3.28	64.143	3.28	69.4756
3.38	0.111023	3.38	0.114467	3.38	0.641937	3.38	1.72407	3.38	1.76376	3.38	3.60872	3.38	4.35535	3.38	5.76196	3.38	9.24966	3.38	8.44181	3.38	18.3513	3.38	14.3291	3.38	31.8701	3.38	26.8739	3.38	49.1956	3.38	47.5691	3.38	64.5992	3.38	70.0998
3.48	0.125092	3.48	0.127448	3.48	0.677887	3.48	1.74989	3.48	1.84189	3.48	3.65979	3.48	4.50067	3.48	5.86186	3.48	9.55905	3.48	8.63283	3.48	18.788	3.48	14.6774	3.48	32.4771	3.48	27.4474	3.48	49.6612	3.48	48.321	3.48	65.0641	3.48	70.6869
3.57999	0.138367	3.57999	0.140394	3.57999	0.709137	3.57999	1.77564	3.57999	1.91455	3.57999	3.7107	3.57999	4.63739	3.57999	5.96138	3.57999	9.82858	3.57999	8.82285	3.57999	19.2169	3.57999	15.0229	3.57999	33.0256	3.57999	28.0126	3.57999	50.6753	3.57999	49.0514	3.57999	65.5281	3.57999	71.2388
3.68	0.16571	3.68	0.153308	3.67999	0.722412	3.67999	1.80131	3.68	1.99658	3.68	3.76146	3.68	4.77411	3.68	6.06054	3.67999	10.0903	3.67999	9.01189	3.68	19.6489	3.68	15.3656	3.68	33.5748	3.68	28.5696	3.68	50.3268	3.68	49.7607	3.67999	65.975	3.67999	71.7576
3.78	0.163361	3.78	0.166187	3.78	0.74585	3.78	1.82692	3.78	2.05829	3.78	3.81206	3.78	4.89285	3.78	6.15931	3.78	10.3419	3.78	9.19995	3.78	20.0333	3.78	15.7054	3.78	34.1381	3.78	29.1185	3.78	51.487	3.78	50.4495	3.78	66.4297	3.78	72.2451
3.88	0.185242	3.88	0.179032	3.88	0.749756	3.88	1.85245	3.88	2.12704	3.88	3.8625	3.88	5.02957	3.88	6.2577	3.88	10.609	3.88	9.38703	3.88	20.4333	3.88	16.0425	3.88	34.6615	3.88	29.6593	3.88	51.7659	3.88	51.1181	3.88	66.8328	3.88	72.7032
3.98	0.171967	3.98	0.191844	3.98	0.781799	3.98	1.87791	3.98	2.1958	3.98	3.91278	3.98	5.13739	3.98	6.35572	3.98	10.8325	3.98	9.57312	3.98	20.8427	3.98	16.3768	3.98	35.2037	3.98	30.1922	3.98	52.4636	3.98	51.7672	3.98	67.1219	3.98	73.1335
4.07999	0.19696	4.07999	0.204622	4.07999	0.809906	4.07999	1.9033	4.07999	2.27548	4.07999	3.9629	4.07999	5.26785	4.07999	6.45337	4.07999	11.0919	4.07999	9.75824	4.07999	21.188	4.07999	16.7084	4.07999	35.7552	4.07999	30.7173	4.07999	53.2932	4.07999	52.3973	4.07999	67.4086	4.07999	73.5377
4.18	0.200867	4.18	0.217368	4.17999	0.8396	4.17999	1.92863	4.18	2.34579	4.18	4.01287	4.18	5.37958	4.18	6.55065	4.17999	11.3208	4.17999	9.9424	4.18	21.5895	4.18	17.0372	4.18	36.2154	4.18	31.2346	4.18	53.4581	4.18	53.0089	4.17999	67.7156	4.17999	73.9172
4.28	0.232117	4.28	0.230079	4.28	0.884918	4.28	1.95388	4.28	2.40829	4.28	4.06268	4.28	5.52176	4.28	6.64755	4.28	11.5669	4.28	10.1256	4.28	21.981	4.28	17.3633	4.28	36.674	4.28	31.7442	4.28	53.5245	4.28	53.6023	4.28	68.0102	4.28	74.2736
4.38	0.247742	4.38	0.242758	4.38	0.923981	4.38	1.97906	4.38	2.50049	4.38	4.11234	4.38	5.65302	4.38	6.74408	4.38	11.7739	4.38	10.3078	4.38	22.3403	4.38	17.6868	4.38	37.1248	4.38	32.2463	4.38	54.2956	4.38	54.1781	4.38	68.3133	4.38	74.6081
4.48	0.271179	4.48	0.255403	4.48	0.973969	4.48	2.00417	4.48	2.56064	4.48	4.16184	4.48	5.76785	4.48	6.84025	4.48	12.0176	4.48	10.4891	4.48	22.688	4.48	18.0075	4.48	37.5467	4.48	32.7408	4.48	54.5636	4.48	54.7368	4.48	68.6063	4.48	74.9222
4.57999	0.253998	4.57999	0.268015	4.57999	0.991943	4.57999	2.02921	4.57999	2.61768	4.57999	4.21119	4.57999	5.89519	4.57999	6.93605	4.57999	12.2208	4.57999	10.6694	4.57999	23.0544	4.57999	18.3256	4.57999	37.9881	4.57999	33.228	4.57999	55.0222	4.57999	55.2788	4.57999	68.8633	4.57999	75.2169
4.68	0.261017	4.68	0.280595	4.67999	1.01147	4.67999	2.05418	4.68	2.67938	4.68	4.26038	4.68	6.05301	4.68	7.03148	4.67999	12.4653	4.67999	10.8488	4.68	23.4067	4.68	18.6411	4.68	38.4178	4.68	33.7079	4.68	55.3776	4.68	55.8045	4.67999	69.1258	4.67999	75.4935
4.78	0.29306	4.78	0.293141	4.78	1.03024	4.78	2.07908	4.78	2.72784	4.78	4.30942	4.78	6.18661	4.78	7.12655	4.78	12.6895	4.78	11.0272	4.78	23.77	4.78	18.954	4.78	38.8076	4.78	34.1805	4.78	55.6714	4.78	56.3144	4.78	69.3953	4.78	75.753
4.88	0.278992	4.88	0.305654	4.88	1.05756	4.88	2.10391	4.88	2.77313	4.88	4.35831	4.88	6.31393	4.88	7.22125	4.88	12.9161	4.88	11.2047	4.88	24.1075	4.88	19.2642	4.88	39.2029	4.88	34.6461	4.88	56.1018	4.88	56.8089	4.88	69.6508	4.88	75.9965
4.98	0.300873	4.98	0.318135	4.98	1.0896	4.98	2.12867	4.98	2.83408	4.98	4.40704	4.98	6.46161	4.98	7.3156	4.98	13.1411	4.98	11.3813	4.98	24.4575	4.98	19.5718	4.98	39.6404	4.98	35.1046	4.98	56.4386	4.98	57.2885	4.98	69.9149	4.98	76.2249
5.07999	0.300079	5.07999	0.330583	5.07999	1.13257	5.07999	2.15336	5.07999	2.89813	5.07999	4.45562	5.07999	6.58817	5.07999	7.40957	5.07999	13.3598	5.07999	11.5569	5.07999	24.7716	5.07999	19.8769	5.07999	40.0154	5.07999	35.5561	5.07999	56.9386	5.07999	57.7535	5.07999	70.1367	5.07999	76.4392
5.18	0.322754	5.18	0.342999	5.17999	1.14273	5.17999	2.17799	5.18	2.95596	5.18	4.50405	5.18	6.70615	5.18	7.5032	5.17999	13.5864	5.17999	11.7316	5.18	25.1114	5.18	20.1795	5.18	40.4178	5.18	36.0008	5.18	57.6456	5.18	58.2043	5.17999	70.3758	5.17999	76.6402
5.28	0.339142	5.28	0.355382	5.28	1.15991	5.28	2.20255	5.28	3.01376	5.28	4.55232	5.28	6.81238	5.28	7.59646	5.28	13.8278	5.28	11.9054	5.28	25.4317	5.28	20.4794	5.28	40.7771	5.28	36.4387	5.28	57.6057	5.28	58.6414	5.28	70.5922	5.28	76.8286
5.38	0.35321	5.38	0.367733	5.38	1.17789	5.38	2.22703	5.38	3.06689	5.38	4.60045	5.38	6.91473	5.38	7.68937	5.38	14.0356	5.38	12.0783	5.38	25.7388	5.38	20.7769	5.38	41.1232	5.38	36.8699	5.38	58.1464	5.38	59.0651	5.38	70.7938	5.38	77.0054
5.48	0.354767	5.48	0.380051	5.48	1.19507	5.48	2.25145	5.48	3.11533	5.48	4.64842	5.48	7.0452	5.48	7.78191	5.48	14.2614	5.48	12.2502	5.48	26.0591	5.48	21.0719	5.48	41.4998	5.48	37.2945	5.48	57.9011	5.48	59.4758	5.48	70.9906	5.48	77.1711
5.57999	0.361816	5.57999	0.392337	5.57999	1.21695	5.57999	2.2758	5.57999	3.1622	5.57999	4.69625	5.57999	7.18036	5.57999	7.8741	5.57999	14.4598	5.57999	12.4212	5.57999	26.3872	5.57999	21.3643	5.57999	41.8459	5.57999	37.7126	5.57999	57.9518	5.57999	59.8738	5.57999	71.2024	5.57999	77.3265
5.68	0.362579	5.68	0.404592	5.67999	1.23178	5.67999	2.30008	5.68	3.21844	5.68	4.74392	5.68	7.28503	5.68	7.96595	5.67999	14.6645	5.67999	12.5913	5.68	26.6872	5.68	21.6543	5.68	42.1623	5.68	38.1242	5.68	58.3893	5.68	60.2596	5.67999	71.3844	5.67999	77.4723
5.78	0.38446	5.78	0.416813	5.78	1.28101	5.78	2.3243	5.78	3.27939	5.78	4.79145	5.78	7.40457	5.78	8.05743	5.78	14.8723	5.78	12.7606	5.78	26.9903	5.78	21.9419	5.78	42.5341	5.78	38.5295	5.78	59.3698	5.78	60.6334	5.78	71.5805	5.78	77.6089
5.88	0.390717	5.88	0.429003	5.88	1.28571	5.88	2.34845	5.88	3.34268	5.88	4.83882	5.88	7.53036	5.88	8.14857	5.88	15.0927	5.88	12.9289	5.88	27.2856	5.88	22.227	5.88	42.86	5.88	38.9285	5.88	59.3745	5.88	60.9956	5.88	71.7414	5.88	77.7369
5.98	0.407898	5.98	0.441161	5.98	1.31226	5.98	2.37253	5.98	3.39893	5.98	4.88605	5.98	7.66003	5.98	8.23935	5.98	15.295	5.98	13.0963	5.98	27.5669	5.98	22.5097	5.98	43.1599	5.98	39.3214	5.98	59.1495	5.98	61.3466	5.98	71.9125	5.98	77.857
6.07999	0.425079	6.07999	0.453287	6.07999	1.35132	6.07999	2.39654	6.07999	3.46609	6.07999	4.93313	6.07999	7.79285	6.07999	8.32978	6.07999	15.4786	6.07999	13.2628	6.07999	27.8513	6.07999	22.79	6.07999	43.4842	6.07999	39.7081	6.07999	59.5823	6.07999	61.6866	6.07999	72.082	6.07999	77.9695
6.18	0.421967	6.18	0.465382	6.17999	1.37241	6.17999	2.42049	6.18	3.49658	6.18	4.98006	6.18	7.8952	6.18	8.41988	6.17999	15.6645	6.17999	13.4285	6.18	28.1372	6.18	23.0679	6.18	43.7732	6.18	40.0888	6.18	59.4011	6.18	62.0161	6.17999	72.2484	6.17999	78.075
6.28	0.431335	6.28	0.477445	6.28	1.39819	6.28	2.44437	6.28	3.55673	6.28	5.02684	6.28	8.01785	6.28	8.50961	6.28	15.859	6.28	13.5932	6.28	28.4185	6.28	23.3434	6.28	44.0857	6.28	40.4636	6.28	60.4308	6.28	62.3352	6.28	72.3953	6.28	78.1739
6.38	0.440704	6.38	0.489476	6.38	1.43335	6.38	2.46818	6.38	3.62469	6.38	5.07348	6.38	8.14676	6.38	8.59901	6.38	16.0684	6.38	13.7571	6.38	28.7083	6.38	23.6166	6.38	44.3842	6.38	40.8324	6.38	60.6315	6.38	62.6443	6.38	72.5297	6.38	78.2665
6.48	0.455566	6.48	0.501476	6.48	1.44742	6.48	2.49193	6.48	3.70987	6.48	5.11997	6.48	8.24911	6.48	8.68805	6.48	16.2661	6.48	13.9201	6.48	28.9856	6.48	23.8874	6.48	44.6803	6.48	41.1955	6.48	60.1651	6.48	62.9437	6.48	72.6649	6.48	78.3534
6.57999	0.471954	6.57999	0.513444	6.57999	1.46069	6.57999	2.51561	6.57999	3.77859	6.57999	5.16631	6.57999	8.37643	6.57999	8.77676	6.57999	16.4786	6.57999	14.0822	6.57999	29.2317	6.57999	24.1559	6.57999	44.9334	6.57999	41.5529	6.57999	61.0081	6.57999	63.2337	6.57999	72.7969	6.57999	78.4347
6.68	0.47821	6.68	0.525381	6.67999	1.48648	6.67999	2.53922	6.68	3.83487	6.68	5.21252	6.68	8.47177	6.68	8.86513	6.67999	16.6567	6.67999	14.2435	6.68	29.4856	6.68	24.4222	6.68	45.1935	6.68	41.9047	6.68	61.4565	6.68	63.5146	6.67999	72.9133	6.67999	78.511
6.78	0.486023	6.78	0.537287	6.78	1.51929	6.78	2.56277	6.78	3.86768	6.78	5.25857	6.78	8.59207	6.78	8.95315	6.78	16.8559	6.78	14.4039	6.78	29.7497	6.78	24.6861	6.78	45.449	6.78	42.2509	6.78	61.5261	6.78	63.7866	6.78	73.0438	6.78	78.5825
6.88	0.48056	6.88	0.549161	6.88	1.54819	6.88	2.58625	6.88	3.95282	6.88	5.30448	6.88	8.70145	6.88	9.04083	6.88	17.045	6.88	14.5634	6.88	29.9942	6.88	24.9477	6.88	45.6912	6.88	42.5916	6.88	61.4143	6.88	64.05	6.88	73.1563	6.88	78.6495
6.98	0.488373	6.98	0.561005	6.98	1.57867	6.98	2.60967	6.98	4.01221	6.98	5.35024	6.98	8.81473	6.98	9.12817	6.98	17.227	6.98	14.7221	6.98	30.2388	6.98	25.2071	6.98	45.942	6.98	42.9269	6.98	61.4034	6.98	64.305	6.98	73.2859	6.98	78.7122
7.07999	0.520386	7.07999	0.572817	7.07999	1.60678	7.07999	2.63302	7.07999	4.08408	7.07999	5.39586	7.07999	8.9241	7.07999	9.21517	7.07999	17.4434	7.07999	14.8799	7.07999	30.477	7.07999	25.4643	7.07999	46.1927	7.07999	43.2569	7.07999	61.6745	7.07999	64.552	7.07999	73.4063	7.07999	78.771
7.18	0.531342	7.18	0.584599	7.17999	1.64664	7.17999	2.65631	7.18	4.16611	7.18	5.44134	7.18	9.03973	7.18	9.30185	7.17999	17.6739	7.17999	15.0369	7.18	30.7247	7.18	25.7192	7.18	46.4381	7.18	43.5817	7.18	61.9386	7.18	64.7911	7.17999	73.5133	7.17999	78.8261
7.28	0.546967	7.28	0.596349	7.28	1.66772	7.28	2.67953	7.28	4.24033	7.28	5.48668	7.28	9.14285	7.28	9.38818	7.28	17.8356	7.28	15.1931	7.28	30.963	7.28	25.972	7.28	46.6849	7.28	43.9012	7.28	62.2526	7.28	65.0226	7.28	73.6305	7.28	78.8778
7.38	0.552429	7.38	0.608069	7.38	1.69116	7.38	2.70269	7.38	4.29501	7.38	5.53187	7.38	9.26395	7.38	9.47418	7.38	17.9989	7.38	15.3483	7.38	31.1895	7.38	26.2225	7.38	46.9271	7.38	44.2157	7.38	62.2097	7.38	65.2467	7.38	73.7469	7.38	78.9261
7.48	0.571167	7.48	0.619758	7.48	1.72787	7.48	2.72578	7.48	4.34735	7.48	5.57691	7.48	9.38269	7.48	9.55984	7.48	18.1965	7.48	15.5028	7.48	31.4372	7.48	26.4709	7.48	47.1756	7.48	44.5251	7.48	62.3284	7.48	65.4636	7.48	73.8594	7.48	78.9715
7.57999	0.562592	7.57999	0.631416	7.57999	1.76617	7.57999	2.7488	7.57999	4.37393	7.57999	5.62182	7.57999	9.49286	7.57999	9.64518	7.57999	18.3559	7.57999	15.6564	7.57999	31.6669	7.57999	26.717	7.57999	47.3717	7.57999	44.8295	7.57999	62.3472	7.57999	65.6736	7.57999	73.9445	7.57999	79.0139
7.68	0.558685	7.68	0.643045	7.67999	1.78882	7.67999	2.77177	7.68	4.42392	7.68	5.66659	7.68	9.59442	7.68	9.73018	7.67999	18.5161	7.67999	15.8092	7.68	31.8755	7.68	26.9611	7.68	47.6146	7.68	45.1291	7.68	62.68	7.68	65.8769	7.67999	74.032	7.67999	79.0537
7.78	0.575867	7.78	0.654642	7.78	1.83725	7.78	2.79467	7.78	4.50986	7.78	5.71121	7.78	9.71707	7.78	9.81485	7.78	18.713	7.78	15.9612	7.78	32.127	7.78	27.203	7.78	47.799	7.78	45.4238	7.78	62.8409	7.78	66.0737	7.78	74.1469	7.78	79.091
7.88	0.587585	7.88	0.666209	7.88	1.85132	7.88	2.8175	7.88	4.57626	7.88	5.7557	7.88	9.80536	7.88	9.8992	7.88	18.8598	7.88	16.1123	7.88	32.3458	7.88	27.4428	7.88	48.0232	7.88	45.7138	7.88	62.9737	7.88	66.2642	7.88	74.2461	7.88	79.1259
7.98	0.591492	7.98	0.677746	7.98	1.86774	7.98	2.84027	7.98	4.58643	7.98	5.80004	7.98	9.8866	7.98	9.98321	7.98	19.045	7.98	16.2626	7.98	32.5489	7.98	27.6805	7.98	48.2131	7.98	45.9991	7.98	63.1315	7.98	66.4485	7.98	74.325	7.98	79.1586
8.07999	0.600861	8.07999	0.689252	8.07999	1.89584	8.07999	2.86298	8.07999	4.67001	8.07999	5.84424	8.07999	10.0007	8.07999	10.0669	8.07999	19.213	8.07999	16.4121	8.07999	32.7638	8.07999	27.9162	8.07999	48.4412	8.07999	46.2798	8.07999	63.2503	8.07999	66.6269	8.07999	74.4242	8.07999	79.1893
8.18	0.601654	8.18	0.700729	8.17999	1.92163	8.17999	2.88562	8.18	4.71689	8.18	5.88831	8.18	10.0897	8.18	10.1503	8.17999	19.3965	8.17999	16.5608	8.18	32.9802	8.18	28.1498	8.18	48.6326	8.18	46.5559	8.18	63.4815	8.18	66.7996	8.17999	74.4805	8.17999	79.218
8.28	0.607117	8.28	0.712175	8.28	1.9357	8.28	2.9082	8.28	4.76221	8.28	5.93224	8.28	10.1921	8.28	10.2333	8.28	19.5614	8.28	16.7087	8.28	33.1864	8.28	28.3813	8.28	48.8264	8.28	46.8275	8.28	63.4675	8.28	66.9667	8.28	74.5422	8.28	79.2449
8.38	0.626648	8.38	0.723591	8.38	1.97787	8.38	2.93072	8.38	4.80594	8.38	5.97602	8.38	10.2952	8.38	10.316	8.38	19.7223	8.38	16.8558	8.38	33.4138	8.38	28.6107	8.38	49.0599	8.38	47.0947	8.38	63.7565	8.38	67.1284	8.38	74.6313	8.38	79.2701
8.48	0.612579	8.48	0.734978	8.48	1.99194	8.48	2.95317	8.48	4.86377	8.48	6.01967	8.48	10.3655	8.48	10.3984	8.48	19.8708	8.48	17.002	8.48	33.6075	8.48	28.8382	8.48	49.2131	8.48	47.3576	8.48	63.8487	8.48	67.2849	8.48	74.6938	8.48	79.2937
8.57999	0.632904	8.57999	0.746334	8.57999	2.01773	8.57999	2.97556	8.57999	4.93564	8.57999	6.06318	8.57999	10.4749	8.57999	10.4805	8.57999	20.0145	8.57999	17.1475	8.57999	33.8153	8.57999	29.0636	8.57999	49.3904	8.57999	47.6162	8.57999	64.194	8.57999	67.4363	8.57999	74.8047	8.57999	79.3158
8.68	0.628998	8.68	0.757661	8.67999	2.02554	8.67999	2.99789	8.68	4.99268	8.68	6.10656	8.68	10.571	8.68	10.5623	8.67999	20.1778	8.67999	17.2922	8.68	34.0005	8.68	29.2871	8.68	49.5998	8.68	47.8705	8.68	64.212	8.68	67.5829	8.67999	74.8766	8.67999	79.3365
8.78	0.657898	8.78	0.768958	8.78	2.05991	8.78	3.02016	8.78	5.04657	8.78	6.14979	8.78	10.6608	8.78	10.6437	8.78	20.334	8.78	17.4361	8.78	34.2145	8.78	29.5086	8.78	49.7904	8.78	48.1207	8.78	64.2948	8.78	67.7246	8.78	74.9609	8.78	79.3559
8.88	0.673523	8.88	0.780225	8.88	2.08179	8.88	3.04236	8.88	5.11377	8.88	6.19289	8.88	10.7718	8.88	10.7248	8.88	20.5059	8.88	17.5792	8.88	34.4161	8.88	29.7281	8.88	49.9334	8.88	48.3668	8.88	64.3917	8.88	67.8618	8.88	75.0453	8.88	79.3741
8.98	0.700073	8.98	0.791463	8.98	2.12241	8.98	3.0645	8.98	5.16376	8.98	6.23586	8.98	10.9022	8.98	10.8056	8.98	20.6661	8.98	17.7216	8.98	34.6075	8.98	29.9456	8.98	50.0834	8.98	48.6088	8.98	64.5393	8.98	67.9945	8.98	75.125	8.98	79.3911
9.07999	0.709473	9.07999	0.802671	9.07999	2.13882	9.07999	3.08658	9.07999	5.2294	9.07999	6.27868	9.07999	11.0085	9.07999	10.8861	9.07999	20.8325	9.07999	17.8631	9.07999	34.7896	9.07999	30.1613	9.07999	50.2584	9.07999	48.8468	9.07999	64.6026	9.07999	68.1229	9.07999	75.2	9.07999	79.4071
9.18	0.72821	9.18	0.813851	9.17999	2.17163	9.17999	3.1086	9.18	5.25751	9.18	6.32138	9.18	11.1038	9.18	10.9663	9.17999	20.9684	9.17999	18.0039	9.18	34.9864	9.18	30.375	9.18	50.4138	9.18	49.081	9.18	64.7472	9.18	68.2472	9.17999	75.2563	9.17999	79.422
9.28	0.747742	9.28	0.825001	9.28	2.20679	9.28	3.13055	9.28	5.30283	9.28	6.36394	9.28	11.1819	9.28	11.0461	9.28	21.1114	9.28	18.1439	9.28	35.1716	9.28	30.5868	9.28	50.5599	9.28	49.3112	9.28	64.8518	9.28	68.3674	9.28	75.332	9.28	79.436
9.38	0.763367	9.38	0.836121	9.38	2.22241	9.38	3.15245	9.38	5.36533	9.38	6.40636	9.38	11.2811	9.38	11.1257	9.38	21.2676	9.38	18.2831	9.38	35.356	9.38	30.7968	9.38	50.7092	9.38	49.5377	9.38	64.9557	9.38	68.4836	9.38	75.4227	9.38	79.4491
9.48	0.753204	9.48	0.847212	9.48	2.23413	9.48	3.17428	9.48	5.39658	9.48	6.44865	9.48	11.3772	9.48	11.2049	9.48	21.42	9.48	18.4216	9.48	35.5177	9.48	31.0048	9.48	50.9154	9.48	49.7604	9.48	65.0378	9.48	68.5961	9.48	75.4867	9.48	79.4614
9.57999	0.779785	9.57999	0.858274	9.57999	2.26617	9.57999	3.19605	9.57999	5.4458	9.57999	6.4908	9.57999	11.485	9.57999	11.2838	9.57999	21.5864	9.57999	18.5593	9.57999	35.6919	9.57999	31.211	9.57999	51.0529	9.57999	49.9794	9.57999	65.1222	9.57999	68.7049	9.57999	75.5516	9.57999	79.4729
9.68	0.780548	9.68	0.869308	9.67999	2.2771	9.67999	3.21776	9.68	5.49268	9.68	6.53282	9.68	11.5616	9.68	11.3625	9.67999	21.7364	9.67999	18.6963	9.68	35.8653	9.68	31.4154	9.68	51.1803	9.68	50.1948	9.68	65.1745	9.68	68.8102	9.67999	75.5984	9.67999	79.4837
9.78	0.789154	9.78	0.880312	9.78	2.31461	9.78	3.23941	9.78	5.55438	9.78	6.57471	9.78	11.6702	9.78	11.4408	9.78	21.8755	9.78	18.8325	9.78	36.045	9.78	31.6179	9.78	51.349	9.78	50.4066	9.78	65.2237	9.78	68.912	9.78	75.6625	9.78	79.4938
9.88	0.797729	9.88	0.891287	9.88	2.34271	9.88	3.261	9.88	5.5997	9.88	6.61647	9.88	11.7499	9.88	11.5188	9.88	22.0231	9.88	18.968	9.88	36.2028	9.88	31.8186	9.88	51.4881	9.88	50.6149	9.88	65.3073	9.88	69.0105	9.88	75.7188	9.88	79.5033
9.98	0.810242	9.98	0.902233	9.98	2.35132	9.98	3.28253	9.98	5.64658	9.98	6.65809	9.98	11.8343	9.98	11.5965	9.98	22.1387	9.98	19.1027	9.98	36.3599	9.98	32.0175	9.98	51.6326	9.98	50.8197	9.98	65.405	9.98	69.1058	9.98	75.7734	9.98	79.5121
10.08	0.82901	10.08	0.913151	10.08	2.38336	10.08	3.304	10.08	5.68408	10.08	6.69958	10.08	11.9366	10.08	11.6739	10.08	22.2903	10.08	19.2366	10.08	36.5239	10.08	32.2146	10.08	51.799	10.08	51.0211	10.08	65.5026	10.08	69.198	10.08	75.8219	10.08	79.5204
10.18	0.821167	10.18	0.924041	10.18	2.41538	10.18	3.32541	10.18	5.73251	10.18	6.74094	10.18	12.0233	10.18	11.751	10.18	22.3864	10.18	19.3699	10.18	36.6677	10.18	32.41	10.18	51.9349	10.18	51.2191	10.18	65.5925	10.18	69.2871	10.18	75.857	10.18	79.5282
10.28	0.820404	10.28	0.934901	10.28	2.44742	10.28	3.34676	10.28	5.78174	10.28	6.78217	10.28	12.1218	10.28	11.8277	10.28	22.5215	10.28	19.5024	10.28	36.8247	10.28	32.6036	10.28	52.0412	10.28	51.4138	10.28	65.6925	10.28	69.3733	10.28	75.9211	10.28	79.5355
10.38	0.837585	10.38	0.945733	10.38	2.49896	10.38	3.36805	10.38	5.85281	10.38	6.82327	10.38	12.2421	10.38	11.9042	10.38	22.6856	10.38	19.6341	10.38	36.9763	10.38	32.7954	10.38	52.181	10.38	51.6053	10.38	65.8307	10.38	69.4567	10.38	75.9727	10.38	79.5423
10.48	0.839142	10.48	0.956536	10.48	2.51773	10.48	3.38927	10.48	5.89658	10.48	6.86424	10.48	12.3343	10.48	11.9804	10.48	22.8145	10.48	19.7652	10.48	37.127	10.48	32.9855	10.48	52.2849	10.48	51.7936	10.48	65.8815	10.48	69.5374	10.48	76.0141	10.48	79.5487
10.58	0.851654	10.58	0.967311	10.58	2.53726	10.58	3.41044	10.58	5.95361	10.58	6.90508	10.58	12.4319	10.58	12.0563	10.58	22.9614	10.58	19.8955	10.58	37.2935	10.58	33.1739	10.58	52.4107	10.58	51.9786	10.58	65.9807	10.58	69.6154	10.58	76.0531	10.58	79.5546
10.68	0.879761	10.68	0.978059	10.68	2.56537	10.68	3.43155	10.68	6.0036	10.68	6.94579	10.68	12.5546	10.68	12.1319	10.68	23.0872	10.68	20.025	10.68	37.4645	10.68	33.3606	10.68	52.5404	10.68	52.1606	10.68	66.0987	10.68	69.6908	10.68	76.1313	10.68	79.5603
10.78	0.894623	10.78	0.988778	10.78	2.58569	10.78	3.4526	10.78	6.06689	10.78	6.98637	10.78	12.6452	10.78	12.2072	10.78	23.2153	10.78	20.1539	10.78	37.5997	10.78	33.5456	10.78	52.6756	10.78	52.3396	10.78	66.155	10.78	69.7638	10.78	76.1781	10.78	79.5655
10.88	0.88446	10.88	0.999468	10.88	2.59976	10.88	3.4736	10.88	6.11688	10.88	7.02682	10.88	12.7132	10.88	12.2822	10.88	23.3262	10.88	20.2821	10.88	37.7349	10.88	33.7289	10.88	52.7615	10.88	52.5155	10.88	66.2526	10.88	69.8344	10.88	76.2133	10.88	79.5704
10.98	0.906342	10.98	1.01013	10.98	2.62866	10.98	3.49453	10.98	6.18408	10.98	7.06714	10.98	12.8327	10.98	12.3569	10.98	23.4637	10.98	20.4095	10.98	37.9028	10.98	33.9106	10.98	52.9006	10.98	52.6884	10.98	66.3386	10.98	69.9026	10.98	76.2766	10.98	79.575
11.08	0.900085	11.08	1.02076	11.08	2.64664	11.08	3.5154	11.08	6.23096	11.08	7.10733	11.08	12.9124	11.08	12.4313	11.08	23.5919	11.08	20.5363	11.08	38.0333	11.08	34.0906	11.08	53.0178	11.08	52.8584	11.08	66.3815	11.08	69.9686	11.08	76.3477	11.08	79.5793
11.18	0.907898	11.18	1.03137	11.18	2.67163	11.18	3.53622	11.18	6.2872	11.18	7.1474	11.18	13.0007	11.18	12.5054	11.18	23.7223	11.18	20.6623	11.18	38.1856	11.18	34.2689	11.18	53.1209	11.18	53.0256	11.18	66.4464	11.18	70.0325	11.18	76.4047	11.18	79.5834
11.28	0.929779	11.28	1.04195	11.28	2.70679	11.28	3.55697	11.28	6.34033	11.28	7.18734	11.28	13.0936	11.28	12.5792	11.28	23.8559	11.28	20.7876	11.28	38.3325	11.28	34.4457	11.28	53.2303	11.28	53.1899	11.28	66.5222	11.28	70.0942	11.28	76.45	11.28	79.5872
11.38	0.950073	11.38	1.0525	11.38	2.72241	11.38	3.57767	11.38	6.39969	11.38	7.22715	11.38	13.1835	11.38	12.6527	11.38	24.0098	11.38	20.9123	11.38	38.4841	11.38	34.6208	11.38	53.3685	11.38	53.3515	11.38	66.6018	11.38	70.1539	11.38	76.4805	11.38	79.5907
11.48	0.97821	11.48	1.06302	11.48	2.75912	11.48	3.59831	11.48	6.45361	11.48	7.26684	11.48	13.2624	11.48	12.726	11.48	24.1169	11.48	21.0362	11.48	38.6247	11.48	34.7943	11.48	53.4842	11.48	53.5103	11.48	66.694	11.48	70.2117	11.48	76.543	11.48	79.594
11.58	0.984467	11.58	1.07352	11.58	2.76773	11.58	3.61889	11.58	6.49814	11.58	7.3064	11.58	13.346	11.58	12.7989	11.58	24.2286	11.58	21.1594	11.58	38.7372	11.58	34.9663	11.58	53.5857	11.58	53.6664	11.58	66.7589	11.58	70.2675	11.58	76.6024	11.58	79.5971
11.68	1.00635	11.68	1.08399	11.68	2.81616	11.68	3.63942	11.68	6.54111	11.68	7.34583	11.68	13.4405	11.68	12.8716	11.68	24.3817	11.68	21.282	11.68	38.877	11.68	35.1367	11.68	53.7076	11.68	53.8199	11.68	66.8214	11.68	70.3215	11.68	76.6531	11.68	79.6001
11.78	1.01102	11.78	1.09443	11.78	2.83804	11.78	3.65989	11.78	6.61377	11.78	7.38514	11.78	13.5139	11.78	12.944	11.78	24.5255	11.78	21.4039	11.78	38.9927	11.78	35.3055	11.78	53.8123	11.78	53.9707	11.78	66.9128	11.78	70.3737	11.78	76.7055	11.78	79.6028
11.88	1.0079	11.88	1.10484	11.88	2.85678	11.88	3.6803	11.88	6.62314	11.88	7.42432	11.88	13.6014	11.88	13.016	11.88	24.6231	11.88	21.5251	11.88	39.1114	11.88	35.4727	11.88	53.9021	11.88	54.119	11.88	66.9682	11.88	70.4242	11.88	76.7391	11.88	79.6053
11.98	1.01883	11.98	1.11523	11.98	2.89664	11.98	3.70065	11.98	6.68954	11.98	7.46338	11.98	13.6999	11.98	13.0878	11.98	24.7442	11.98	21.6456	11.98	39.252	11.98	35.6385	11.98	54.006	11.98	54.2648	11.98	67.0393	11.98	70.473	11.98	76.7719	11.98	79.6077
12.08	1.01962	12.08	1.12559	12.08	2.92398	12.08	3.72094	12.08	6.71298	12.08	7.50232	12.08	13.7718	12.08	13.1594	12.08	24.8794	12.08	21.7654	12.08	39.3653	12.08	35.8027	12.08	54.0896	12.08	54.4081	12.08	67.1003	12.08	70.5202	12.08	76.8031	12.08	79.61
12.18	1.03836	12.18	1.13592	12.18	2.95599	12.18	3.74118	12.18	6.75204	12.18	7.54113	12.18	13.8499	12.18	13.2306	12.18	24.984	12.18	21.8846	12.18	39.5075	12.18	35.9654	12.18	54.1693	12.18	54.5489	12.18	67.1995	12.18	70.5659	12.18	76.85	12.18	79.6121
12.28	1.05399	12.28	1.14622	12.28	2.97867	12.28	3.76136	12.28	6.8161	12.28	7.57982	12.28	13.9358	12.28	13.3016	12.28	25.1051	12.28	22.0031	12.28	39.6192	12.28	36.1266	12.28	54.2654	12.28	54.6873	12.28	67.2565	12.28	70.61	12.28	76.8945	12.28	79.614
12.38	1.06259	12.38	1.1565	12.38	3.00912	12.38	3.78149	12.38	6.8497	12.38	7.61838	12.38	14.0155	12.38	13.3722	12.38	25.2254	12.38	22.121	12.38	39.7271	12.38	36.2863	12.38	54.3435	12.38	54.8234	12.38	67.3073	12.38	70.6527	12.38	76.9422	12.38	79.6159
12.48	1.06024	12.48	1.16675	12.48	3.02945	12.48	3.80155	12.48	6.87549	12.48	7.65682	12.48	14.0843	12.48	13.4426	12.48	25.3356	12.48	22.2381	12.48	39.8263	12.48	36.4445	12.48	54.4201	12.48	54.9571	12.48	67.3315	12.48	70.694	12.48	76.9633	12.48	79.6176
12.58	1.07352	12.58	1.17697	12.58	3.04819	12.58	3.82156	12.58	6.92236	12.58	7.69514	12.58	14.1608	12.58	13.5127	12.58	25.4473	12.58	22.3547	12.58	39.9552	12.58	36.6013	12.58	54.5115	12.58	55.0886	12.58	67.4104	12.58	70.7339	12.58	77.0039	12.58	79.6192
12.68	1.08994	12.68	1.18717	12.68	3.07632	12.68	3.84152	12.68	6.97235	12.68	7.73334	12.68	14.2522	12.68	13.5826	12.68	25.5747	12.68	22.4705	12.68	40.0825	12.68	36.7566	12.68	54.5818	12.68	55.2178	12.68	67.4323	12.68	70.7724	12.68	77.0344	12.68	79.6207
12.78	1.09775	12.78	1.19734	12.78	3.11069	12.78	3.86142	12.78	7.03329	12.78	7.77141	12.78	14.321	12.78	13.6521	12.78	25.6739	12.78	22.5858	12.78	40.2052	12.78	36.9105	12.78	54.6717	12.78	55.3448	12.78	67.4893	12.78	70.8098	12.78	77.0703	12.78	79.6222
12.88	1.11102	12.88	1.20748	12.88	3.11929	12.88	3.88126	12.88	7.06845	12.88	7.80936	12.88	14.4139	12.88	13.7214	12.88	25.7676	12.88	22.7003	12.88	40.3185	12.88	37.063	12.88	54.7537	12.88	55.4696	12.88	67.5198	12.88	70.8458	12.88	77.1024	12.88	79.6235
12.98	1.10086	12.98	1.2176	12.98	3.13882	12.98	3.90105	12.98	7.09424	12.98	7.8472	12.98	14.4866	12.98	13.7904	12.98	25.8833	12.98	22.8143	12.98	40.4161	12.98	37.2141	12.98	54.8318	12.98	55.5922	12.98	67.5542	12.98	70.8807	12.98	77.1211	12.98	79.6247
13.08	1.11572	13.08	1.22769	13.08	3.17554	13.08	3.92078	13.08	7.17001	13.08	7.88491	13.08	14.5694	13.08	13.8592	13.08	26.002	13.08	22.9275	13.08	40.5185	13.08	37.3637	13.08	54.9381	13.08	55.7128	13.08	67.6081	13.08	70.9144	13.08	77.1609	13.08	79.6259
13.18	1.1282	13.18	1.23775	13.18	3.19742	13.18	3.94045	13.18	7.23096	13.18	7.9225	13.18	14.6585	13.18	13.9276	13.18	26.1216	13.18	23.0402	13.18	40.6231	13.18	37.512	13.18	55.0404	13.18	55.8313	13.18	67.6628	13.18	70.9471	13.18	77.2	13.18	79.627
13.28	1.15009	13.28	1.24779	13.28	3.22787	13.28	3.96008	13.28	7.27002	13.28	7.95997	13.28	14.7405	13.28	13.9958	13.28	26.2247	13.28	23.1522	13.28	40.7341	13.28	37.6589	13.28	55.1271	13.28	55.9477	13.28	67.7081	13.28	70.9786	13.28	77.25	13.28	79.628
13.38	1.16025	13.38	1.2578	13.38	3.25601	13.38	3.97964	13.38	7.31219	13.38	7.99732	13.38	14.8288	13.38	14.0637	13.38	26.3301	13.38	23.2636	13.38	40.8403	13.38	37.8044	13.38	55.2107	13.38	56.0621	13.38	67.7698	13.38	71.0091	13.38	77.2899	13.38	79.629
13.48	1.17117	13.48	1.26778	13.48	3.29819	13.48	3.99915	13.48	7.36533	13.48	8.03456	13.48	14.91	13.48	14.1314	13.48	26.4239	13.48	23.3743	13.48	40.9724	13.48	37.9486	13.48	55.3006	13.48	56.1746	13.48	67.8214	13.48	71.0386	13.48	77.3227	13.48	79.6299
13.58	1.18915	13.58	1.27774	13.58	3.32632	13.58	4.01861	13.58	7.42001	13.58	8.07167	13.58	15.01	13.58	14.1988	13.58	26.52	13.58	23.4844	13.58	41.0731	13.58	38.0914	13.58	55.3771	13.58	56.2851	13.58	67.8815	13.58	71.0671	13.58	77.3602	13.58	79.6307
13.68	1.18759	13.68	1.28767	13.68	3.34506	13.68	4.03801	13.68	7.46143	13.68	8.10867	13.68	15.0725	13.68	14.2659	13.68	26.6403	13.68	23.5939	13.68	41.152	13.68	38.233	13.68	55.4373	13.68	56.3937	13.68	67.8956	13.68	71.0946	13.68	77.3789	13.68	79.6315
13.78	1.21179	13.78	1.29757	13.78	3.37866	13.78	4.05735	13.78	7.51297	13.78	8.14554	13.78	15.1405	13.78	14.3327	13.78	26.7403	13.78	23.7028	13.78	41.2458	13.78	38.3731	13.78	55.5302	13.78	56.5005	13.78	67.969	13.78	71.1213	13.78	77.4203	13.78	79.6322
13.88	1.22275	13.88	1.30745	13.88	3.40836	13.88	4.07665	13.88	7.56299	13.88	8.1823	13.88	15.2233	13.88	14.3993	13.88	26.8434	13.88	23.8111	13.88	41.3442	13.88	38.512	13.88	55.6115	13.88	56.6054	13.88	68.012	13.88	71.147	13.88	77.4531	13.88	79.6329
13.98	1.23056	13.98	1.31731	13.98	3.43881	13.98	4.09588	13.98	7.62469	13.98	8.21894	13.98	15.285	13.98	14.4656	13.98	26.9536	13.98	23.9188	13.98	41.4356	13.98	38.6496	13.98	55.6834	13.98	56.7084	13.98	68.0456	13.98	71.1719	13.98	77.493	13.98	79.6336
14.08	1.21805	14.08	1.32713	14.08	3.44742	14.08	4.11506	14.08	7.67236	14.08	8.25547	14.08	15.3405	14.08	14.5317	14.08	27.045	14.08	24.0258	14.08	41.5317	14.08	38.7859	14.08	55.742	14.08	56.8097	14.08	68.0714	14.08	71.196	14.08	77.5141	14.08	79.6342
14.18	1.23993	14.18	1.33694	14.18	3.46616	14.18	4.13419	14.18	7.68564	14.18	8.29188	14.18	15.41	14.18	14.5975	14.18	27.1637	14.18	24.1322	14.18	41.6349	14.18	38.9209	14.18	55.8185	14.18	56.9093	14.18	68.1378	14.18	71.2193	14.18	77.5399	14.18	79.6347
14.28	1.25009	14.28	1.34671	14.28	3.48648	14.28	4.15327	14.28	7.73096	14.28	8.32817	14.28	15.4929	14.28	14.663	14.28	27.2622	14.28	24.2381	14.28	41.7325	14.28	39.0546	14.28	55.9115	14.28	57.0071	14.28	68.1682	14.28	71.2418	14.28	77.5703	14.28	79.6353
14.38	1.26727	14.38	1.35646	14.38	3.51694	14.38	4.17229	14.38	7.80438	14.38	8.36435	14.38	15.5593	14.38	14.7283	14.38	27.3536	14.38	24.3433	14.38	41.8122	14.38	39.1871	14.38	55.9787	14.38	57.1032	14.38	68.2018	14.38	71.2635	14.38	77.6102	14.38	79.6358
14.48	1.27274	14.48	1.36618	14.48	3.52945	14.48	4.19126	14.48	7.83252	14.48	8.40041	14.48	15.6132	14.48	14.7933	14.48	27.4653	14.48	24.4479	14.48	41.8966	14.48	39.3184	14.48	56.0428	14.48	57.1977	14.48	68.2315	14.48	71.2846	14.48	77.6328	14.48	79.6362
14.58	1.29071	14.58	1.37588	14.58	3.56851	14.58	4.21017	14.58	7.87469	14.58	8.43635	14.58	15.6804	14.58	14.858	14.58	27.5661	14.58	24.552	14.58	41.9966	14.58	39.4484	14.58	56.1092	14.58	57.2905	14.58	68.2839	14.58	71.3049	14.58	77.6609	14.58	79.6367
14.68	1.29306	14.68	1.38556	14.68	3.57944	14.68	4.22903	14.68	7.93408	14.68	8.47218	14.68	15.7538	14.68	14.9225	14.68	27.6528	14.68	24.6554	14.68	42.0763	14.68	39.5772	14.68	56.1834	14.68	57.3817	14.68	68.319	14.68	71.3246	14.68	77.7016	14.68	79.6371
14.78	1.29227	14.78	1.3952	14.78	3.60757	14.78	4.24784	14.78	7.98251	14.78	8.5079	14.78	15.8225	14.78	14.9867	14.78	27.7364	14.78	24.7583	14.78	42.1974	14.78	39.7048	14.78	56.2521	14.78	57.4713	14.78	68.3737	14.78	71.3436	14.78	77.7148	14.78	79.6375
14.88	1.31259	14.88	1.40483	14.88	3.63803	14.88	4.2666	14.88	8.02704	14.88	8.5435	14.88	15.903	14.88	15.0507	14.88	27.8325	14.88	24.8606	14.88	42.2856	14.88	39.8312	14.88	56.3123	14.88	57.5594	14.88	68.4323	14.88	71.362	14.88	77.743	14.88	79.6378
14.98	1.31805	14.98	1.41442	14.98	3.67007	14.98	4.2853	14.98	8.07471	14.98	8.57898	14.98	15.9725	14.98	15.1144	14.98	27.9254	14.98	24.9623	14.98	42.3942	14.98	39.9564	14.98	56.3631	14.98	57.6459	14.98	68.4948	14.98	71.3797	14.98	77.7641	14.98	79.6382
15.08	1.3204	15.08	1.424	15.08	3.67709	15.08	4.30395	15.08	8.0708	15.08	8.61436	15.08	16.0319	15.08	15.1779	15.08	27.9864	15.08	25.0634	15.08	42.4731	15.08	40.0804	15.08	56.4021	15.08	57.7309	15.08	68.5479	15.08	71.3969	15.08	77.7797	15.08	79.6385
15.18	1.31961	15.18	1.43354	15.18	3.69742	15.18	4.32254	15.18	8.12469	15.18	8.64962	15.18	16.1194	15.18	15.2411	15.18	28.0512	15.18	25.1639	15.18	42.5645	15.18	40.2032	15.18	56.4592	15.18	57.8144	15.18	68.6331	15.18	71.4135	15.18	77.8148	15.18	79.6388
15.28	1.33759	15.28	1.44306	15.28	3.72006	15.28	4.34109	15.28	8.17236	15.28	8.68476	15.28	16.1835	15.28	15.304	15.28	28.1505	15.28	25.2639	15.28	42.6411	15.28	40.3249	15.28	56.5287	15.28	57.8965	15.28	68.6706	15.28	71.4296	15.28	77.8524	15.28	79.639
15.38	1.33994	15.38	1.45256	15.38	3.74039	15.38	4.35958	15.38	8.21454	15.38	8.7198	15.38	16.2429	15.38	15.3667	15.38	28.2262	15.38	25.3632	15.38	42.7341	15.38	40.4455	15.38	56.5724	15.38	57.9772	15.38	68.7057	15.38	71.4451	15.38	77.875	15.38	79.6393
15.48	1.36884	15.48	1.46203	15.48	3.75992	15.48	4.37802	15.48	8.26376	15.48	8.75472	15.48	16.321	15.48	15.4292	15.48	28.3184	15.48	25.4621	15.48	42.8442	15.48	40.5649	15.48	56.642	15.48	58.0564	15.48	68.7143	15.48	71.4601	15.48	77.9031	15.48	79.6395
15.58	1.38211	15.58	1.47148	15.58	3.78491	15.58	4.39641	15.58	8.30518	15.58	8.78953	15.58	16.3827	15.58	15.4914	15.58	28.4067	15.58	25.5603	15.58	42.9255	15.58	40.6831	15.58	56.7131	15.58	58.1343	15.58	68.7542	15.58	71.4746	15.58	77.9398	15.58	79.6398
15.68	1.38837	15.68	1.4809	15.68	3.80991	15.68	4.41474	15.68	8.34189	15.68	8.82423	15.68	16.4616	15.68	15.5534	15.68	28.4809	15.68	25.658	15.68	43.0122	15.68	40.8003	15.68	56.7537	15.68	58.2108	15.68	68.7784	15.68	71.4887	15.68	77.9438	15.68	79.64
15.78	1.39072	15.78	1.4903	15.78	3.82632	15.78	4.43303	15.78	8.39423	15.78	8.85882	15.78	16.5233	15.78	15.6151	15.78	28.5934	15.78	25.7552	15.78	43.0958	15.78	40.9163	15.78	56.8068	15.78	58.2859	15.78	68.8503	15.78	71.5022	15.78	77.9695	15.78	79.6402
15.88	1.4079	15.88	1.49967	15.88	3.84897	15.88	4.45126	15.88	8.42236	15.88	8.89329	15.88	16.6116	15.88	15.6765	15.88	28.6841	15.88	25.8517	15.88	43.1724	15.88	41.0313	15.88	56.8709	15.88	58.3598	15.88	68.8776	15.88	71.5153	15.88	78	15.88	79.6404
15.98	1.41962	15.98	1.50902	15.98	3.86148	15.98	4.46944	15.98	8.4458	15.98	8.92766	15.98	16.6725	15.98	15.7377	15.98	28.7653	15.98	25.9478	15.98	43.2653	15.98	41.1451	15.98	56.9232	15.98	58.4323	15.98	68.9128	15.98	71.528	15.98	78.0125	15.98	79.6405
16.08	1.43915	16.08	1.51834	16.08	3.89194	16.08	4.48757	16.08	8.51532	16.08	8.96191	16.08	16.7522	16.08	15.7987	16.08	28.8442	16.08	26.0432	16.08	43.3442	16.08	41.2579	16.08	56.9826	16.08	58.5036	16.08	68.9534	16.08	71.5403	16.08	78.0258	16.08	79.6407
16.18	1.44461	16.18	1.52764	16.18	3.90836	16.18	4.50565	16.18	8.57236	16.18	8.99606	16.18	16.8241	16.18	15.8594	16.18	28.9567	16.18	26.1382	16.18	43.4255	16.18	41.3696	16.18	57.0443	16.18	58.5737	16.18	68.9737	16.18	71.5521	16.18	78.0609	16.18	79.6409
16.28	1.4415	16.28	1.53691	16.28	3.931	16.28	4.52368	16.28	8.61377	16.28	9.0301	16.28	16.864	16.28	15.9199	16.28	29.0434	16.28	26.2325	16.28	43.5044	16.28	41.4802	16.28	57.0998	16.28	58.6425	16.28	68.9948	16.28	71.5636	16.28	78.0742	16.28	79.641
16.38	1.4704	16.38	1.54616	16.38	3.94742	16.38	4.54166	16.38	8.64423	16.38	9.06402	16.38	16.9421	16.38	15.9801	16.38	29.1247	16.38	26.3264	16.38	43.5739	16.38	41.5898	16.38	57.1615	16.38	58.7101	16.38	69.0182	16.38	71.5746	16.38	78.1024	16.38	79.6411
16.48	1.4743	16.48	1.55539	16.48	3.96695	16.48	4.55958	16.48	8.69345	16.48	9.09784	16.48	16.9921	16.48	16.0401	16.48	29.2231	16.48	26.4197	16.48	43.6333	16.48	41.6983	16.48	57.2209	16.48	58.7765	16.48	69.0534	16.48	71.5853	16.48	78.1219	16.48	79.6413
16.58	1.48993	16.58	1.56459	16.58	3.98959	16.58	4.57746	16.58	8.73486	16.58	9.13155	16.58	17.0515	16.58	16.0998	16.58	29.3106	16.58	26.5125	16.58	43.7145	16.58	41.8058	16.58	57.2795	16.58	58.8417	16.58	69.0792	16.58	71.5957	16.58	78.1406	16.58	79.6414
16.68	1.49774	16.68	1.57376	16.68	4.01538	16.68	4.59528	16.68	8.77313	16.68	9.16515	16.68	17.1327	16.68	16.1594	16.68	29.377	16.68	26.6047	16.68	43.7739	16.68	41.9123	16.68	57.349	16.68	58.9059	16.68	69.1315	16.68	71.6057	16.68	78.1727	16.68	79.6415
16.78	1.50946	16.78	1.58291	16.78	4.04898	16.78	4.61306	16.78	8.81299	16.78	9.19865	16.78	17.1897	16.78	16.2186	16.78	29.463	16.78	26.6964	16.78	43.8458	16.78	42.0178	16.78	57.4138	16.78	58.9688	16.78	69.1628	16.78	71.6154	16.78	78.1914	16.78	79.6416
16.88	1.51962	16.88	1.59204	16.88	4.07944	16.88	4.63078	16.88	8.86142	16.88	9.23203	16.88	17.2507	16.88	16.2777	16.88	29.5239	16.88	26.7876	16.88	43.9239	16.88	42.1222	16.88	57.4709	16.88	59.0307	16.88	69.212	16.88	71.6247	16.88	78.2234	16.88	79.6417
16.98	1.52274	16.98	1.60115	16.98	4.08804	16.98	4.64846	16.98	8.89423	16.98	9.26531	16.98	17.3124	16.98	16.3365	16.98	29.5856	16.98	26.8782	16.98	43.9786	16.98	42.2257	16.98	57.5131	16.98	59.0915	16.98	69.2331	16.98	71.6338	16.98	78.2422	16.98	79.6418
17.08	1.54071	17.08	1.61023	17.08	4.1185	17.08	4.66608	17.08	8.93408	17.08	9.29848	17.08	17.36	17.08	16.395	17.08	29.6723	17.08	26.9683	17.08	44.0528	17.08	42.3281	17.08	57.5607	17.08	59.1512	17.08	69.2503	17.08	71.6425	17.08	78.2625	17.08	79.6419
17.18	1.53915	17.18	1.61928	17.18	4.12711	17.18	4.68366	17.18	8.95126	17.18	9.33155	17.18	17.4163	17.18	16.4533	17.18	29.7536	17.18	27.0579	17.18	44.1216	17.18	42.4296	17.18	57.5818	17.18	59.2099	17.18	69.2628	17.18	71.6509	17.18	78.2734	17.18	79.6419
17.28	1.52899	17.28	1.62832	17.28	4.14508	17.28	4.70118	17.28	8.9794	17.28	9.3645	17.28	17.471	17.28	16.5114	17.28	29.8208	17.28	27.147	17.28	44.1739	17.28	42.5302	17.28	57.6389	17.28	59.2676	17.28	69.269	17.28	71.6591	17.28	78.2727	17.28	79.642
17.38	1.55087	17.38	1.63732	17.38	4.18491	17.38	4.71866	17.38	9.03094	17.38	9.39735	17.38	17.5397	17.38	16.5693	17.38	29.8911	17.38	27.2356	17.38	44.2427	17.38	42.6297	17.38	57.6912	17.38	59.3242	17.38	69.3206	17.38	71.667	17.38	78.2899	17.38	79.6421
17.48	1.54462	17.48	1.64631	17.48	4.2146	17.48	4.73608	17.48	9.06064	17.48	9.4301	17.48	17.5866	17.48	16.6269	17.48	29.977	17.48	27.3237	17.48	44.32	17.48	42.7283	17.48	57.7459	17.48	59.3798	17.48	69.337	17.48	71.6746	17.48	78.2969	17.48	79.6422
17.58	1.55164	17.58	1.65527	17.58	4.23804	17.58	4.75346	17.58	9.08408	17.58	9.46274	17.58	17.6342	17.58	16.6843	17.58	30.0231	17.58	27.4112	17.58	44.3849	17.58	42.826	17.58	57.7631	17.58	59.4345	17.58	69.3807	17.58	71.682	17.58	78.3109	17.58	79.6422
17.68	1.56024	17.68	1.66421	17.68	4.23959	17.68	4.77079	17.68	9.10516	17.68	9.49528	17.68	17.7014	17.68	16.7414	17.68	30.0919	17.68	27.4983	17.68	44.4356	17.68	42.9227	17.68	57.8123	17.68	59.4882	17.68	69.4034	17.68	71.6891	17.68	78.3242	17.68	79.6423
17.78	1.57977	17.78	1.67312	17.78	4.26773	17.78	4.78807	17.78	9.1333	17.78	9.52771	17.78	17.7429	17.78	16.7984	17.78	30.1754	17.78	27.5848	17.78	44.5122	17.78	43.0185	17.78	57.8498	17.78	59.5409	17.78	69.4245	17.78	71.696	17.78	78.3328	17.78	79.6423
17.88	1.59384	17.88	1.68201	17.88	4.29037	17.88	4.8053	17.88	9.17001	17.88	9.56004	17.88	17.7928	17.88	16.8551	17.88	30.2544	17.88	27.6708	17.88	44.5661	17.88	43.1134	17.88	57.892	17.88	59.5927	17.88	69.4651	17.88	71.7027	17.88	78.35	17.88	79.6424
17.98	1.5993	17.98	1.69088	17.98	4.3107	17.98	4.82248	17.98	9.22079	17.98	9.59226	17.98	17.8444	17.98	16.9115	17.98	30.3239	17.98	27.7564	17.98	44.6255	17.98	43.2073	17.98	57.9435	17.98	59.6436	17.98	69.5034	17.98	71.7091	17.98	78.3656	17.98	79.6424
18.08	1.60947	18.08	1.69972	18.08	4.32632	18.08	4.83961	18.08	9.25595	18.08	9.62438	18.08	17.8991	18.08	16.9678	18.08	30.3661	18.08	27.8414	18.08	44.6763	18.08	43.3004	18.08	57.9748	18.08	59.6936	18.08	69.5339	18.08	71.7154	18.08	78.3719	18.08	79.6425
18.18	1.60086	18.18	1.70854	18.18	4.33725	18.18	4.85669	18.18	9.27002	18.18	9.6564	18.18	17.9413	18.18	17.0238	18.18	30.4137	18.18	27.926	18.18	44.7114	18.18	43.3926	18.18	58.0154	18.18	59.7428	18.18	69.5597	18.18	71.7214	18.18	78.3906	18.18	79.6425
18.28	1.60712	18.28	1.71734	18.28	4.36539	18.28	4.87373	18.28	9.31064	18.28	9.68831	18.28	17.989	18.28	17.0796	18.28	30.4833	18.28	28.01	18.28	44.7731	18.28	43.4838	18.28	58.0685	18.28	59.791	18.28	69.5901	18.28	71.7272	18.28	78.4109	18.28	79.6426
18.38	1.61728	18.38	1.72611	18.38	4.38492	18.38	4.89072	18.38	9.3497	18.38	9.72012	18.38	18.0569	18.38	17.1351	18.38	30.5489	18.38	28.0936	18.38	44.838	18.38	43.5742	18.38	58.099	18.38	59.8384	18.38	69.5987	18.38	71.7328	18.38	78.4383	18.38	79.6426
18.48	1.61884	18.48	1.73487	18.48	4.38803	18.48	4.90766	18.48	9.38641	18.48	9.75183	18.48	18.1132	18.48	17.1904	18.48	30.6129	18.48	28.1767	18.48	44.9028	18.48	43.6637	18.48	58.1389	18.48	59.885	18.48	69.6214	18.48	71.7383	18.48	78.4477	18.48	79.6426
18.58	1.63055	18.58	1.74359	18.58	4.41772	18.58	4.92455	18.58	9.43408	18.58	9.78343	18.58	18.1608	18.58	17.2455	18.58	30.6817	18.58	28.2593	18.58	44.9528	18.58	43.7524	18.58	58.1693	18.58	59.9307	18.58	69.6432	18.58	71.7435	18.58	78.4727	18.58	79.6427
18.68	1.629	18.68	1.7523	18.68	4.42944	18.68	4.94139	18.68	9.47079	18.68	9.81494	18.68	18.2288	18.68	17.3004	18.68	30.7622	18.68	28.3414	18.68	45.0044	18.68	43.8402	18.68	58.2092	18.68	59.9757	18.68	69.6808	18.68	71.7486	18.68	78.493	18.68	79.6427
18.78	1.63837	18.78	1.76098	18.78	4.46851	18.78	4.95819	18.78	9.51221	18.78	9.84634	18.78	18.2897	18.78	17.3551	18.78	30.8239	18.78	28.4231	18.78	45.0661	18.78	43.9272	18.78	58.2396	18.78	60.0198	18.78	69.7018	18.78	71.7535	18.78	78.5117	18.78	79.6427
18.88	1.65164	18.88	1.76964	18.88	4.48648	18.88	4.97494	18.88	9.54892	18.88	9.87764	18.88	18.3514	18.88	17.4095	18.88	30.8926	18.88	28.5043	18.88	45.1333	18.88	44.0133	18.88	58.2795	18.88	60.0632	18.88	69.7315	18.88	71.7583	18.88	78.5203	18.88	79.6427
18.98	1.66962	18.98	1.77828	18.98	4.50912	18.98	4.99164	18.98	9.58173	18.98	9.90884	18.98	18.4108	18.98	17.4638	18.98	30.963	18.98	28.585	18.98	45.1895	18.98	44.0986	18.98	58.3107	18.98	60.1058	18.98	69.7307	18.98	71.7629	18.98	78.5492	18.98	79.6428
19.08	1.66962	19.08	1.78689	19.08	4.50601	19.08	5.0083	19.08	9.61923	19.08	9.93994	19.08	18.4725	19.08	17.5178	19.08	31.02	19.08	28.6652	19.08	45.2325	19.08	44.183	19.08	58.3373	19.08	60.1476	19.08	69.7526	19.08	71.7673	19.08	78.5625	19.08	79.6428
19.18	1.67978	19.18	1.79548	19.18	4.52866	19.18	5.0249	19.18	9.6622	19.18	9.97094	19.18	18.5374	19.18	17.5716	19.18	31.1192	19.18	28.745	19.18	45.3013	19.18	44.2667	19.18	58.3693	19.18	60.1887	19.18	69.7784	19.18	71.7716	19.18	78.5789	19.18	79.6428
19.28	1.6907	19.28	1.80405	19.28	4.53882	19.28	5.04146	19.28	9.70282	19.28	10.0018	19.28	18.6038	19.28	17.6251	19.28	31.177	19.28	28.8243	19.28	45.3567	19.28	44.3495	19.28	58.3881	19.28	60.2291	19.28	69.7722	19.28	71.7758	19.28	78.6016	19.28	79.6428
19.38	1.68289	19.38	1.81259	19.38	4.54898	19.38	5.05798	19.38	9.73486	19.38	10.0326	19.38	18.6561	19.38	17.6785	19.38	31.2153	19.38	28.9031	19.38	45.395	19.38	44.4316	19.38	58.4232	19.38	60.2687	19.38	69.805	19.38	71.7798	19.38	78.6024	19.38	79.6428
19.48	1.69305	19.48	1.82112	19.48	4.57162	19.48	5.07444	19.48	9.78329	19.48	10.0633	19.48	18.7233	19.48	17.7316	19.48	31.2833	19.48	28.9815	19.48	45.4567	19.48	44.5128	19.48	58.4631	19.48	60.3077	19.48	69.8268	19.48	71.7837	19.48	78.625	19.48	79.6429
19.58	1.68915	19.58	1.82962	19.58	4.5896	19.58	5.09086	19.58	9.80438	19.58	10.0939	19.58	18.7718	19.58	17.7845	19.58	31.3356	19.58	29.0594	19.58	45.4849	19.58	44.5933	19.58	58.4881	19.58	60.346	19.58	69.8331	19.58	71.7874	19.58	78.6219	19.58	79.6429
19.68	1.6915	19.68	1.83809	19.68	4.59976	19.68	5.10723	19.68	9.85361	19.68	10.1244	19.68	18.8327	19.68	17.8372	19.68	31.4067	19.68	29.1369	19.68	45.5544	19.68	44.6729	19.68	58.5209	19.68	60.3836	19.68	69.8425	19.68	71.791	19.68	78.6328	19.68	79.6429
19.78	1.69305	19.78	1.84655	19.78	4.60132	19.78	5.12356	19.78	9.87549	19.78	10.1548	19.78	18.8733	19.78	17.8897	19.78	31.4536	19.78	29.2139	19.78	45.6044	19.78	44.7518	19.78	58.5318	19.78	60.4205	19.78	69.8425	19.78	71.7945	19.78	78.6414	19.78	79.6429
19.88	1.6915	19.88	1.85498	19.88	4.61539	19.88	5.13984	19.88	9.90283	19.88	10.1851	19.88	18.9186	19.88	17.942	19.88	31.5489	19.88	29.2905	19.88	45.6638	19.88	44.83	19.88	58.5662	19.88	60.4567	19.88	69.8526	19.88	71.7979	19.88	78.6609	19.88	79.6429
19.98	1.69696	19.98	1.86339	19.98	4.63022	19.98	5.15608	19.98	9.95908	19.98	10.2153	19.98	18.9788	19.98	17.994	19.98	31.5958	19.98	29.3666	19.98	45.7231	19.98	44.9073	19.98	58.599	19.98	60.4924	19.98	69.8542	19.98	71.8012	19.98	78.6836	19.98	79.6429
20.08	1.70868	20.08	1.87178	20.08	4.64664	20.08	5.17227	20.08	10.0036	20.08	10.2455	20.08	19.0311	20.08	18.0459	20.08	31.67	20.08	29.4422	20.08	45.7911	20.08	44.984	20.08	58.6389	20.08	60.5274	20.08	69.88	20.08	71.8044	20.08	78.6922	20.08	79.6429
20.18	1.72195	20.18	1.88015	20.18	4.65991	20.18	5.18841	20.18	10.0177	20.18	10.2755	20.18	19.053	20.18	18.0975	20.18	31.7247	20.18	29.5175	20.18	45.8263	20.18	45.0598	20.18	58.6732	20.18	60.5617	20.18	69.9042	20.18	71.8074	20.18	78.7031	20.18	79.643
20.28	1.73056	20.28	1.88849	20.28	4.66928	20.28	5.20451	20.28	10.0435	20.28	10.3054	20.28	19.1053	20.28	18.149	20.28	31.7911	20.28	29.5923	20.28	45.8747	20.28	45.135	20.28	58.7209	20.28	60.5955	20.28	69.9401	20.28	71.8104	20.28	78.7227	20.28	79.643
20.38	1.73837	20.38	1.89682	20.38	4.68024	20.38	5.22056	20.38	10.0708	20.38	10.3352	20.38	19.153	20.38	18.2002	20.38	31.8575	20.38	29.6666	20.38	45.9247	20.38	45.2094	20.38	58.742	20.38	60.6287	20.38	69.9526	20.38	71.8132	20.38	78.7336	20.38	79.643
20.48	1.7493	20.48	1.90512	20.48	4.69662	20.48	5.23656	20.48	10.1013	20.48	10.3649	20.48	19.1921	20.48	18.2512	20.48	31.9239	20.48	29.7405	20.48	45.9841	20.48	45.2831	20.48	58.7678	20.48	60.6612	20.48	69.9807	20.48	71.816	20.48	78.7508	20.48	79.643
20.58	1.75946	20.58	1.9134	20.58	4.71851	20.58	5.25252	20.58	10.1505	20.58	10.3946	20.58	19.2288	20.58	18.302	20.58	31.9825	20.58	29.814	20.58	46.0435	20.58	45.356	20.58	58.8099	20.58	60.6932	20.58	70.0011	20.58	71.8187	20.58	78.7617	20.58	79.643
20.68	1.7579	20.68	1.92165	20.68	4.73648	20.68	5.26844	20.68	10.1802	20.68	10.4241	20.68	19.2811	20.68	18.3526	20.68	32.0434	20.68	29.8871	20.68	46.0919	20.68	45.4283	20.68	58.8592	20.68	60.7247	20.68	70.0237	20.68	71.8212	20.68	78.7797	20.68	79.643
20.78	1.77274	20.78	1.92989	20.78	4.76538	20.78	5.28431	20.78	10.2208	20.78	10.4535	20.78	19.3327	20.78	18.403	20.78	32.0934	20.78	29.9597	20.78	46.1153	20.78	45.4999	20.78	58.8889	20.78	60.7555	20.78	70.0323	20.78	71.8237	20.78	78.8016	20.78	79.643
20.88	1.77899	20.88	1.9381	20.88	4.77866	20.88	5.30014	20.88	10.2536	20.88	10.4829	20.88	19.4007	20.88	18.4532	20.88	32.1739	20.88	30.0319	20.88	46.17	20.88	45.5707	20.88	58.931	20.88	60.7859	20.88	70.0714	20.88	71.8262	20.88	78.8125	20.88	79.643
20.98	1.78915	20.98	1.94629	20.98	4.78961	20.98	5.31592	20.98	10.2817	20.98	10.5121	20.98	19.4405	20.98	18.5032	20.98	32.202	20.98	30.1036	20.98	46.2021	20.98	45.6409	20.98	58.9498	20.98	60.8157	20.98	70.1081	20.98	71.8285	20.98	78.8094	20.98	79.643
21.08	1.80634	21.08	1.95446	21.08	4.81226	21.08	5.33165	21.08	10.3013	21.08	10.5412	21.08	19.4882	21.08	18.5529	21.08	32.2676	21.08	30.175	21.08	46.2302	21.08	45.7104	21.08	58.9748	21.08	60.8449	21.08	70.112	21.08	71.8307	21.08	78.8289	21.08	79.643
21.18	1.80869	21.18	1.96261	21.18	4.83725	21.18	5.34734	21.18	10.338	21.18	10.5703	21.18	19.5491	21.18	18.6025	21.18	32.3403	21.18	30.2459	21.18	46.27	21.18	45.7792	21.18	59.017	21.18	60.8737	21.18	70.1472	21.18	71.8329	21.18	78.8461	21.18	79.643
21.28	1.81415	21.28	1.97074	21.28	4.86694	21.28	5.36299	21.28	10.3708	21.28	10.5993	21.28	19.6038	21.28	18.6519	21.28	32.3903	21.28	30.3164	21.28	46.3317	21.28	45.8473	21.28	59.0467	21.28	60.9019	21.28	70.1495	21.28	71.835	21.28	78.8516	21.28	79.643
21.38	1.82507	21.38	1.97884	21.38	4.87085	21.38	5.37859	21.38	10.4044	21.38	10.6281	21.38	19.6522	21.38	18.7011	21.38	32.4723	21.38	30.3865	21.38	46.3731	21.38	45.9148	21.38	59.0701	21.38	60.9296	21.38	70.1604	21.38	71.8371	21.38	78.8617	21.38	79.6431
21.48	1.81805	21.48	1.98693	21.48	4.86539	21.48	5.39415	21.48	10.42	21.48	10.6569	21.48	19.6804	21.48	18.75	21.48	32.5122	21.48	30.4562	21.48	46.3825	21.48	45.9816	21.48	59.0873	21.48	60.9568	21.48	70.18	21.48	71.839	21.48	78.8695	21.48	79.6431
21.58	1.82977	21.58	1.99499	21.58	4.89429	21.58	5.40966	21.58	10.4645	21.58	10.6856	21.58	19.7303	21.58	18.7988	21.58	32.5739	21.58	30.5255	21.58	46.4419	21.58	46.0477	21.58	59.1287	21.58	60.9836	21.58	70.1886	21.58	71.8409	21.58	78.8734	21.58	79.6431
21.68	1.82822	21.68	2.00303	21.68	4.90756	21.68	5.42513	21.68	10.4903	21.68	10.7142	21.68	19.7702	21.68	18.8474	21.68	32.6505	21.68	30.5944	21.68	46.4903	21.68	46.1132	21.68	59.1584	21.68	61.0098	21.68	70.2112	21.68	71.8428	21.68	78.8891	21.68	79.6431
21.78	1.83759	21.78	2.01105	21.78	4.93335	21.78	5.44056	21.78	10.5333	21.78	10.7427	21.78	19.8186	21.78	18.8958	21.78	32.6801	21.78	30.6628	21.78	46.545	21.78	46.1781	21.78	59.2068	21.78	61.0357	21.78	70.2315	21.78	71.8446	21.78	78.8992	21.78	79.6431
21.88	1.85712	21.88	2.01905	21.88	4.94742	21.88	5.45594	21.88	10.5435	21.88	10.7711	21.88	19.871	21.88	18.9439	21.88	32.7536	21.88	30.7309	21.88	46.5919	21.88	46.2423	21.88	59.2342	21.88	61.061	21.88	70.2565	21.88	71.8463	21.88	78.9102	21.88	79.6431
21.98	1.86102	21.98	2.02703	21.98	4.95679	21.98	5.47128	21.98	10.5708	21.98	10.7994	21.98	19.9225	21.98	18.9919	21.98	32.7528	21.98	30.7985	21.98	46.6396	21.98	46.3059	21.98	59.2498	21.98	61.0859	21.98	70.2573	21.98	71.8479	21.98	78.9211	21.98	79.6431
22.08	1.86884	22.08	2.03499	22.08	4.95523	22.08	5.48657	22.08	10.5997	22.08	10.8276	22.08	19.9616	22.08	19.0397	22.08	32.8106	22.08	30.8658	22.08	46.6833	22.08	46.3689	22.08	59.2795	22.08	61.1103	22.08	70.2815	22.08	71.8496	22.08	78.9219	22.08	79.6431
22.18	1.88837	22.18	2.04292	22.18	4.98413	22.18	5.50183	22.18	10.6411	22.18	10.8557	22.18	20.0202	22.18	19.0873	22.18	32.8825	22.18	30.9326	22.18	46.731	22.18	46.4312	22.18	59.3099	22.18	61.1344	22.18	70.3097	22.18	71.8511	22.18	78.9398	22.18	79.6431
22.28	1.90009	22.28	2.05084	22.28	5.01538	22.28	5.51703	22.28	10.6778	22.28	10.8838	22.28	20.0764	22.28	19.1347	22.28	32.9145	22.28	30.9991	22.28	46.7794	22.28	46.493	22.28	59.3303	22.28	61.1579	22.28	70.3307	22.28	71.8526	22.28	78.9594	22.28	79.6431
22.38	1.91025	22.38	2.05873	22.38	5.02866	22.38	5.5322	22.38	10.7169	22.38	10.9117	22.38	20.1405	22.38	19.1819	22.38	32.9708	22.38	31.0652	22.38	46.8239	22.38	46.5541	22.38	59.3459	22.38	61.1811	22.38	70.3401	22.38	71.8541	22.38	78.9695	22.38	79.6431
22.48	1.91962	22.48	2.06661	22.48	5.04898	22.48	5.54732	22.48	10.7481	22.48	10.9396	22.48	20.1897	22.48	19.2289	22.48	33.0005	22.48	31.1309	22.48	46.8716	22.48	46.6147	22.48	59.3685	22.48	61.2039	22.48	70.3604	22.48	71.8555	22.48	78.9805	22.48	79.6431
22.58	1.93915	22.58	2.07446	22.58	5.07397	22.58	5.5624	22.58	10.7731	22.58	10.9673	22.58	20.239	22.58	19.2757	22.58	33.0426	22.58	31.1962	22.58	46.8942	22.58	46.6746	22.58	59.406	22.58	61.2262	22.58	70.3893	22.58	71.8568	22.58	79.0102	22.58	79.6431
22.68	1.9407	22.68	2.08229	22.68	5.081	22.68	5.57744	22.68	10.7927	22.68	10.995	22.68	20.2811	22.68	19.3223	22.68	33.0739	22.68	31.2611	22.68	46.9239	22.68	46.734	22.68	59.4217	22.68	61.2482	22.68	70.3925	22.68	71.8581	22.68	79.0023	22.68	79.6431
22.78	1.95868	22.78	2.0901	22.78	5.09976	22.78	5.59243	22.78	10.8302	22.78	11.0226	22.78	20.3319	22.78	19.3687	22.78	33.1137	22.78	31.3256	22.78	46.9645	22.78	46.7927	22.78	59.4506	22.78	61.2697	22.78	70.4112	22.78	71.8594	22.78	79.018	22.78	79.6431
22.88	1.95712	22.88	2.09789	22.88	5.12476	22.88	5.60738	22.88	10.8638	22.88	11.0501	22.88	20.4007	22.88	19.415	22.88	33.1637	22.88	31.3897	22.88	47.0044	22.88	46.8509	22.88	59.4881	22.88	61.2909	22.88	70.4308	22.88	71.8606	22.88	79.0281	22.88	79.6431
22.98	1.96024	22.98	2.10566	22.98	5.15601	22.98	5.62229	22.98	10.9083	22.98	11.0775	22.98	20.4421	22.98	19.461	22.98	33.2012	22.98	31.4535	22.98	47.0606	22.98	46.9085	22.98	59.5099	22.98	61.3117	22.98	70.4417	22.98	71.8618	22.98	79.0313	22.98	79.6431
23.08	1.97821	23.08	2.11341	23.08	5.16617	23.08	5.63716	23.08	10.9513	23.08	11.1048	23.08	20.4788	23.08	19.5069	23.08	33.2622	23.08	31.5169	23.08	47.1021	23.08	46.9656	23.08	59.5467	23.08	61.3321	23.08	70.4675	23.08	71.863	23.08	79.0492	23.08	79.6431
23.18	1.98056	23.18	2.12114	23.18	5.16773	23.18	5.65198	23.18	10.9825	23.18	11.132	23.18	20.5139	23.18	19.5526	23.18	33.3012	23.18	31.5799	23.18	47.1231	23.18	47.0221	23.18	59.5701	23.18	61.3522	23.18	70.4893	23.18	71.8641	23.18	79.0617	23.18	79.6431
23.28	1.98602	23.28	2.12885	23.28	5.19507	23.28	5.66676	23.28	11.0099	23.28	11.1592	23.28	20.5397	23.28	19.5981	23.28	33.3575	23.28	31.6425	23.28	47.1489	23.28	47.078	23.28	59.5974	23.28	61.3719	23.28	70.4972	23.28	71.8651	23.28	79.0703	23.28	79.6431
23.38	1.99774	23.38	2.13654	23.38	5.20679	23.38	5.6815	23.38	11.0411	23.38	11.1862	23.38	20.5804	23.38	19.6434	23.38	33.3942	23.38	31.7048	23.38	47.1833	23.38	47.1334	23.38	59.6115	23.38	61.3913	23.38	70.512	23.38	71.8662	23.38	79.0805	23.38	79.6431
23.48	2.00946	23.48	2.1442	23.48	5.24585	23.48	5.6962	23.48	11.0747	23.48	11.2132	23.48	20.6296	23.48	19.6885	23.48	33.4419	23.48	31.7667	23.48	47.2036	23.48	47.1883	23.48	59.6365	23.48	61.4103	23.48	70.5401	23.48	71.8672	23.48	79.0906	23.48	79.6431
23.58	2.01727	23.58	2.15185	23.58	5.25757	23.58	5.71086	23.58	11.1091	23.58	11.2401	23.58	20.6811	23.58	19.7334	23.58	33.5051	23.58	31.8282	23.58	47.2497	23.58	47.2426	23.58	59.6826	23.58	61.4289	23.58	70.5604	23.58	71.8681	23.58	79.1109	23.58	79.6431
23.68	2.04071	23.68	2.15948	23.68	5.27866	23.68	5.72547	23.68	11.1364	23.68	11.2669	23.68	20.7327	23.68	19.7781	23.68	33.5473	23.68	31.8894	23.68	47.2849	23.68	47.2963	23.68	59.7014	23.68	61.4473	23.68	70.5925	23.68	71.8691	23.68	79.1219	23.68	79.6431
23.78	2.04852	23.78	2.16708	23.78	5.30835	23.78	5.74005	23.78	11.1935	23.78	11.2936	23.78	20.7819	23.78	19.8227	23.78	33.6036	23.78	31.9502	23.78	47.3247	23.78	47.3496	23.78	59.7303	23.78	61.4653	23.78	70.6222	23.78	71.87	23.78	79.1328	23.78	79.6431
23.88	2.05008	23.88	2.17467	23.88	5.30679	23.88	5.75458	23.88	11.2036	23.88	11.3202	23.88	20.8186	23.88	19.8671	23.88	33.6333	23.88	32.0106	23.88	47.3325	23.88	47.4023	23.88	59.7404	23.88	61.483	23.88	70.6198	23.88	71.8708	23.88	79.1336	23.88	79.6431
23.98	2.06024	23.98	2.18224	23.98	5.32944	23.98	5.76907	23.98	11.2325	23.98	11.3467	23.98	20.871	23.98	19.9113	23.98	33.6833	23.98	32.0707	23.98	47.363	23.98	47.4545	23.98	59.7592	23.98	61.5003	23.98	70.6237	23.98	71.8717	23.98	79.1508	23.98	79.6431
24.08	2.05713	24.08	2.18979	24.08	5.35367	24.08	5.78352	24.08	11.2716	24.08	11.3731	24.08	20.9054	24.08	19.9553	24.08	33.77	24.08	32.1304	24.08	47.4091	24.08	47.5062	24.08	59.8068	24.08	61.5174	24.08	70.6558	24.08	71.8725	24.08	79.1672	24.08	79.6431
24.18	2.06961	24.18	2.19731	24.18	5.35913	24.18	5.79793	24.18	11.2966	24.18	11.3995	24.18	20.9413	24.18	19.9991	24.18	33.8028	24.18	32.1898	24.18	47.4466	24.18	47.5573	24.18	59.8201	24.18	61.5342	24.18	70.662	24.18	71.8733	24.18	79.1797	24.18	79.6431
24.28	2.07196	24.28	2.20482	24.28	5.36929	24.28	5.81229	24.28	11.3052	24.28	11.4258	24.28	20.9827	24.28	20.0428	24.28	33.8356	24.28	32.2488	24.28	47.4747	24.28	47.608	24.28	59.8396	24.28	61.5506	24.28	70.6823	24.28	71.8741	24.28	79.1836	24.28	79.6431
24.38	2.07977	24.38	2.21231	24.38	5.39819	24.38	5.82662	24.38	11.3419	24.38	11.452	24.38	21.035	24.38	20.0863	24.38	33.8755	24.38	32.3075	24.38	47.5044	24.38	47.6581	24.38	59.8646	24.38	61.5668	24.38	70.6925	24.38	71.8748	24.38	79.1922	24.38	79.6431
24.48	2.09305	24.48	2.21977	24.48	5.41928	24.48	5.84091	24.48	11.3638	24.48	11.4781	24.48	21.0749	24.48	20.1296	24.48	33.9239	24.48	32.3658	24.48	47.5411	24.48	47.7078	24.48	59.881	24.48	61.5827	24.48	70.7214	24.48	71.8755	24.48	79.2031	24.48	79.6431
24.58	2.09384	24.58	2.22722	24.58	5.43726	24.58	5.85515	24.58	11.4005	24.58	11.5041	24.58	21.1116	24.58	20.1727	24.58	33.9684	24.58	32.4238	24.58	47.5856	24.58	47.757	24.58	59.9037	24.58	61.5983	24.58	70.7229	24.58	71.8762	24.58	79.2211	24.58	79.6431
24.68	2.07822	24.68	2.23465	24.68	5.44742	24.68	5.86935	24.68	11.4044	24.68	11.53	24.68	21.1491	24.68	20.2156	24.68	33.9755	24.68	32.4814	24.68	47.6044	24.68	47.8057	24.68	59.9123	24.68	61.6136	24.68	70.7222	24.68	71.8769	24.68	79.2141	24.68	79.6431
24.78	2.08759	24.78	2.24206	24.78	5.45523	24.78	5.88352	24.78	11.4395	24.78	11.5558	24.78	21.1897	24.78	20.2584	24.78	34.0215	24.78	32.5387	24.78	47.6442	24.78	47.8539	24.78	59.9201	24.78	61.6286	24.78	70.737	24.78	71.8775	24.78	79.2289	24.78	79.6431
24.88	2.11023	24.88	2.24945	24.88	5.47552	24.88	5.89764	24.88	11.4684	24.88	11.5816	24.88	21.2397	24.88	20.301	24.88	34.0895	24.88	32.5956	24.88	47.6817	24.88	47.9016	24.88	59.9545	24.88	61.6434	24.88	70.7596	24.88	71.8781	24.88	79.2578	24.88	79.6431
24.98	2.11337	24.98	2.25682	24.98	5.50757	24.98	5.91173	24.98	11.5044	24.98	11.6073	24.98	21.2741	24.98	20.3434	24.98	34.1216	24.98	32.6522	24.98	47.7325	24.98	47.9489	24.98	59.9787	24.98	61.6579	24.98	70.7612	24.98	71.8787	24.98	79.2734	24.98	79.6431
25.08	2.11884	25.08	2.26417	25.08	5.52945	25.08	5.92577	25.08	11.5216	25.08	11.6329	25.08	21.3186	25.08	20.3856	25.08	34.1895	25.08	32.7084	25.08	47.7817	25.08	47.9956	25.08	60.0013	25.08	61.6721	25.08	70.7878	25.08	71.8793	25.08	79.282	25.08	79.6431
25.18	2.12119	25.18	2.2715	25.18	5.53726	25.18	5.93977	25.18	11.5333	25.18	11.6584	25.18	21.36	25.18	20.4277	25.18	34.213	25.18	32.7644	25.18	47.8028	25.18	48.042	25.18	60.0099	25.18	61.6861	25.18	70.8034	25.18	71.8799	25.18	79.2899	25.18	79.6431
25.28	2.12665	25.28	2.27881	25.28	5.54819	25.28	5.95374	25.28	11.5606	25.28	11.6838	25.28	21.3796	25.28	20.4696	25.28	34.2598	25.28	32.82	25.28	47.8419	25.28	48.0878	25.28	60.0295	25.28	61.6999	25.28	70.8097	25.28	71.8804	25.28	79.293	25.28	79.6431
25.38	2.13837	25.38	2.2861	25.38	5.56616	25.38	5.96766	25.38	11.5997	25.38	11.7092	25.38	21.41	25.38	20.5113	25.38	34.3106	25.38	32.8752	25.38	47.8716	25.38	48.1333	25.38	60.0482	25.38	61.7134	25.38	70.8206	25.38	71.8809	25.38	79.3109	25.38	79.6431
25.48	2.15009	25.48	2.29337	25.48	5.5896	25.48	5.98155	25.48	11.6231	25.48	11.7344	25.48	21.4514	25.48	20.5528	25.48	34.352	25.48	32.9302	25.48	47.9138	25.48	48.1782	25.48	60.0584	25.48	61.7266	25.48	70.8307	25.48	71.8814	25.48	79.3016	25.48	79.6431
25.58	2.16962	25.58	2.30063	25.58	5.60913	25.58	5.99539	25.58	11.6427	25.58	11.7596	25.58	21.5194	25.58	20.5942	25.58	34.4036	25.58	32.9848	25.58	47.9435	25.58	48.2227	25.58	60.0896	25.58	61.7397	25.58	70.8503	25.58	71.8819	25.58	79.332	25.58	79.6431
25.68	2.18134	25.68	2.30786	25.68	5.63022	25.68	6.0092	25.68	11.6739	25.68	11.7847	25.68	21.5436	25.68	20.6354	25.68	34.4551	25.68	33.039	25.68	47.988	25.68	48.2668	25.68	60.1287	25.68	61.7525	25.68	70.8659	25.68	71.8824	25.68	79.3328	25.68	79.6431
25.78	2.18289	25.78	2.31507	25.78	5.65991	25.78	6.02297	25.78	11.7052	25.78	11.8097	25.78	21.5858	25.78	20.6764	25.78	34.5059	25.78	33.093	25.78	48.0278	25.78	48.3104	25.78	60.1482	25.78	61.765	25.78	70.8753	25.78	71.8829	25.78	79.3359	25.78	79.6431
25.88	2.19305	25.88	2.32227	25.88	5.67007	25.88	6.03669	25.88	11.7263	25.88	11.8347	25.88	21.6233	25.88	20.7173	25.88	34.5356	25.88	33.1466	25.88	48.0528	25.88	48.3536	25.88	60.1732	25.88	61.7774	25.88	70.8839	25.88	71.8833	25.88	79.3539	25.88	79.6431
25.98	2.1915	25.98	2.32945	25.98	5.67789	25.98	6.05038	25.98	11.7372	25.98	11.8595	25.98	21.6647	25.98	20.758	25.98	34.5942	25.98	33.1999	25.98	48.0685	25.98	48.3964	25.98	60.1818	25.98	61.7895	25.98	70.9034	25.98	71.8837	25.98	79.3524	25.98	79.6431
26.08	2.20087	26.08	2.3366	26.08	5.70679	26.08	6.06403	26.08	11.7716	26.08	11.8843	26.08	21.7014	26.08	20.7985	26.08	34.6247	26.08	33.2529	26.08	48.0864	26.08	48.4388	26.08	60.2014	26.08	61.8014	26.08	70.905	26.08	71.8842	26.08	79.3524	26.08	79.6431
26.18	2.19696	26.18	2.34374	26.18	5.70523	26.18	6.07764	26.18	11.7911	26.18	11.909	26.18	21.7311	26.18	20.8389	26.18	34.6528	26.18	33.3056	26.18	48.1021	26.18	48.4807	26.18	60.2185	26.18	61.8131	26.18	70.8995	26.18	71.8846	26.18	79.3516	26.18	79.6431
26.28	2.2204	26.28	2.35086	26.28	5.71616	26.28	6.09121	26.28	11.8208	26.28	11.9336	26.28	21.7796	26.28	20.8791	26.28	34.6895	26.28	33.3579	26.28	48.1247	26.28	48.5222	26.28	60.2459	26.28	61.8245	26.28	70.9026	26.28	71.8849	26.28	79.3695	26.28	79.6431
26.38	2.23993	26.38	2.35796	26.38	5.74585	26.38	6.10474	26.38	11.8434	26.38	11.9581	26.38	21.8124	26.38	20.9191	26.38	34.734	26.38	33.41	26.38	48.1622	26.38	48.5633	26.38	60.2709	26.38	61.8358	26.38	70.9284	26.38	71.8853	26.38	79.3719	26.38	79.6431
26.48	2.24774	26.48	2.36505	26.48	5.76538	26.48	6.11824	26.48	11.881	26.48	11.9826	26.48	21.8499	26.48	20.959	26.48	34.7715	26.48	33.4617	26.48	48.1919	26.48	48.604	26.48	60.2771	26.48	61.8469	26.48	70.9386	26.48	71.8857	26.48	79.3891	26.48	79.6431
26.58	2.25946	26.58	2.37211	26.58	5.77554	26.58	6.13169	26.58	11.9122	26.58	12.0069	26.58	21.8913	26.58	20.9987	26.58	34.8012	26.58	33.5131	26.58	48.2224	26.58	48.6443	26.58	60.299	26.58	61.8577	26.58	70.9612	26.58	71.886	26.58	79.3906	26.58	79.6431
26.68	2.26727	26.68	2.37916	26.68	5.79819	26.68	6.14511	26.68	11.9302	26.68	12.0312	26.68	21.928	26.68	21.0382	26.68	34.8301	26.68	33.5642	26.68	48.252	26.68	48.6842	26.68	60.3162	26.68	61.8684	26.68	70.9698	26.68	71.8864	26.68	79.4086	26.68	79.6431
26.78	2.27899	26.78	2.38618	26.78	5.81616	26.78	6.15849	26.78	11.9645	26.78	12.0554	26.78	21.9593	26.78	21.0776	26.78	34.8614	26.78	33.615	26.78	48.2739	26.78	48.7237	26.78	60.3357	26.78	61.8789	26.78	70.987	26.78	71.8867	26.78	79.4109	26.78	79.6431
26.88	2.26572	26.88	2.39319	26.88	5.82397	26.88	6.17183	26.88	11.9786	26.88	12.0796	26.88	21.9921	26.88	21.1168	26.88	34.9005	26.88	33.6655	26.88	48.2809	26.88	48.7628	26.88	60.3318	26.88	61.8892	26.88	70.9886	26.88	71.887	26.88	79.4164	26.88	79.6431
26.98	2.28445	26.98	2.40018	26.98	5.84586	26.98	6.18514	26.98	12.0099	26.98	12.1036	26.98	22.0202	26.98	21.1558	26.98	34.9301	26.98	33.7157	26.98	48.3013	26.98	48.8015	26.98	60.3553	26.98	61.8993	26.98	71.0089	26.98	71.8873	26.98	79.4188	26.98	79.6431
27.08	2.29071	27.08	2.40715	27.08	5.85678	27.08	6.1984	27.08	12.0427	27.08	12.1276	27.08	22.0507	27.08	21.1947	27.08	34.9606	27.08	33.7656	27.08	48.3224	27.08	48.8398	27.08	60.3592	27.08	61.9093	27.08	71.0104	27.08	71.8876	27.08	79.418	27.08	79.6431
27.18	2.30634	27.18	2.4141	27.18	5.8685	27.18	6.21163	27.18	12.0513	27.18	12.1515	27.18	22.0999	27.18	21.2334	27.18	35.0036	27.18	33.8152	27.18	48.3497	27.18	48.8778	27.18	60.3865	27.18	61.919	27.18	71.0261	27.18	71.8879	27.18	79.4219	27.18	79.6431
27.28	2.30634	27.28	2.42104	27.28	5.87711	27.28	6.22482	27.28	12.0802	27.28	12.1753	27.28	22.1585	27.28	21.272	27.28	35.0333	27.28	33.8645	27.28	48.3825	27.28	48.9153	27.28	60.3998	27.28	61.9286	27.28	71.0315	27.28	71.8882	27.28	79.4281	27.28	79.6431
27.38	2.3118	27.38	2.42795	27.38	5.90601	27.38	6.23797	27.38	12.1192	27.38	12.1991	27.38	22.1975	27.38	21.3104	27.38	35.0825	27.38	33.9135	27.38	48.4028	27.38	48.9525	27.38	60.4178	27.38	61.938	27.38	71.0518	27.38	71.8884	27.38	79.4516	27.38	79.6431
27.48	2.32977	27.48	2.43485	27.48	5.92554	27.48	6.25109	27.48	12.1442	27.48	12.2227	27.48	22.239	27.48	21.3486	27.48	35.1114	27.48	33.9622	27.48	48.4333	27.48	48.9893	27.48	60.4396	27.48	61.9472	27.48	71.069	27.48	71.8887	27.48	79.4617	27.48	79.6431
27.58	2.32977	27.58	2.44173	27.58	5.931	27.58	6.26416	27.58	12.1567	27.58	12.2463	27.58	22.2538	27.58	21.3867	27.58	35.1426	27.58	34.0106	27.58	48.4552	27.58	49.0258	27.58	60.4545	27.58	61.9563	27.58	71.0745	27.58	71.889	27.58	79.4594	27.58	79.6431
27.68	2.33212	27.68	2.44859	27.68	5.95132	27.68	6.2772	27.68	12.1935	27.68	12.2698	27.68	22.2913	27.68	21.4246	27.68	35.1637	27.68	34.0588	27.68	48.4942	27.68	49.0619	27.68	60.4607	27.68	61.9652	27.68	71.0909	27.68	71.8892	27.68	79.4648	27.68	79.6431
27.78	2.34149	27.78	2.45543	27.78	5.96851	27.78	6.29021	27.78	12.2067	27.78	12.2932	27.78	22.3421	27.78	21.4624	27.78	35.2051	27.78	34.1066	27.78	48.5239	27.78	49.0976	27.78	60.4826	27.78	61.974	27.78	71.1003	27.78	71.8894	27.78	79.4828	27.78	79.6431
27.88	2.3493	27.88	2.46226	27.88	5.99039	27.88	6.30317	27.88	12.2442	27.88	12.3166	27.88	22.3718	27.88	21.5	27.88	35.2442	27.88	34.1541	27.88	48.5528	27.88	49.133	27.88	60.4998	27.88	61.9826	27.88	71.1136	27.88	71.8896	27.88	79.4813	27.88	79.6431
27.98	2.36884	27.98	2.46906	27.98	6.00757	27.98	6.3161	27.98	12.2856	27.98	12.3399	27.98	22.4007	27.98	21.5375	27.98	35.2856	27.98	34.2014	27.98	48.5856	27.98	49.168	27.98	60.5193	27.98	61.991	27.98	71.1339	27.98	71.8899	27.98	79.4906	27.98	79.6431
28.08	2.36493	28.08	2.47585	28.08	5.99976	28.08	6.32899	28.08	12.3052	28.08	12.3631	28.08	22.4241	28.08	21.5748	28.08	35.313	28.08	34.2484	28.08	48.6138	28.08	49.2027	28.08	60.5349	28.08	61.9993	28.08	71.1206	28.08	71.8901	28.08	79.5008	28.08	79.6431
28.18	2.38055	28.18	2.48262	28.18	6.0271	28.18	6.34185	28.18	12.3325	28.18	12.3862	28.18	22.4593	28.18	21.6119	28.18	35.3497	28.18	34.2951	28.18	48.6333	28.18	49.237	28.18	60.5412	28.18	62.0075	28.18	71.1354	28.18	71.8903	28.18	79.5039	28.18	79.6431
28.28	2.3829	28.28	2.48937	28.28	6.04663	28.28	6.35467	28.28	12.363	28.28	12.4093	28.28	22.4929	28.28	21.6489	28.28	35.3809	28.28	34.3415	28.28	48.67	28.28	49.271	28.28	60.5584	28.28	62.0155	28.28	71.1409	28.28	71.8905	28.28	79.5102	28.28	79.6431
28.38	2.38837	28.38	2.49611	28.38	6.05679	28.38	6.36745	28.38	12.3927	28.38	12.4322	28.38	22.5296	28.38	21.6857	28.38	35.4254	28.38	34.3876	28.38	48.6833	28.38	49.3046	28.38	60.5685	28.38	62.0233	28.38	71.1589	28.38	71.8907	28.38	79.5125	28.38	79.6431
28.48	2.39072	28.48	2.50282	28.48	6.05835	28.48	6.3802	28.48	12.4106	28.48	12.4551	28.48	22.571	28.48	21.7224	28.48	35.4536	28.48	34.4335	28.48	48.7153	28.48	49.3379	28.48	60.5764	28.48	62.031	28.48	71.1597	28.48	71.8909	28.48	79.5203	28.48	79.6431
28.58	2.39618	28.58	2.50952	28.58	6.06616	28.58	6.39291	28.58	12.4302	28.58	12.478	28.58	22.6014	28.58	21.759	28.58	35.502	28.58	34.479	28.58	48.7231	28.58	49.3709	28.58	60.599	28.58	62.0386	28.58	71.1682	28.58	71.891	28.58	79.5258	28.58	79.6431
28.68	2.4079	28.68	2.5162	28.68	6.08569	28.68	6.40558	28.68	12.4591	28.68	12.5007	28.68	22.6413	28.68	21.7953	28.68	35.5411	28.68	34.5244	28.68	48.7481	28.68	49.4036	28.68	60.6287	28.68	62.0461	28.68	71.1784	28.68	71.8912	28.68	79.5492	28.68	79.6431
28.78	2.40945	28.78	2.52287	28.78	6.0896	28.78	6.41822	28.78	12.4661	28.78	12.5234	28.78	22.6718	28.78	21.8316	28.78	35.5661	28.78	34.5694	28.78	48.7755	28.78	49.4359	28.78	60.6404	28.78	62.0534	28.78	71.194	28.78	71.8914	28.78	79.5445	28.78	79.6431
28.88	2.41025	28.88	2.52951	28.88	6.10522	28.88	6.43082	28.88	12.4942	28.88	12.546	28.88	22.7093	28.88	21.8676	28.88	35.5825	28.88	34.6141	28.88	48.7927	28.88	49.4679	28.88	60.656	28.88	62.0605	28.88	71.1979	28.88	71.8915	28.88	79.5609	28.88	79.6431
28.98	2.41571	28.98	2.53614	28.98	6.10678	28.98	6.44338	28.98	12.5099	28.98	12.5685	28.98	22.7483	28.98	21.9036	28.98	35.6114	28.98	34.6586	28.98	48.8106	28.98	49.4996	28.98	60.6615	28.98	62.0676	28.98	71.1901	28.98	71.8917	28.98	79.5609	28.98	79.6431
29.08	2.41571	29.08	2.54275	29.08	6.11539	29.08	6.45591	29.08	12.5317	29.08	12.591	29.08	22.778	29.08	21.9394	29.08	35.6505	29.08	34.7028	29.08	48.8497	29.08	49.5309	29.08	60.6873	29.08	62.0745	29.08	71.2057	29.08	71.8918	29.08	79.5711	29.08	79.6431
29.18	2.42117	29.18	2.54935	29.18	6.12866	29.18	6.46841	29.18	12.5528	29.18	12.6134	29.18	22.7991	29.18	21.975	29.18	35.6739	29.18	34.7468	29.18	48.8521	29.18	49.562	29.18	60.6818	29.18	62.0813	29.18	71.2097	29.18	71.892	29.18	79.5727	29.18	79.6431
29.28	2.43134	29.28	2.55592	29.28	6.14819	29.28	6.48086	29.28	12.5919	29.28	12.6357	29.28	22.8499	29.28	22.0105	29.28	35.713	29.28	34.7905	29.28	48.8927	29.28	49.5927	29.28	60.699	29.28	62.088	29.28	71.2229	29.28	71.8921	29.28	79.5922	29.28	79.6431
29.38	2.42978	29.38	2.56248	29.38	6.15836	29.38	6.49329	29.38	12.6114	29.38	12.6579	29.38	22.871	29.38	22.0458	29.38	35.752	29.38	34.8339	29.38	48.9138	29.38	49.6231	29.38	60.7185	29.38	62.0945	29.38	71.2433	29.38	71.8923	29.38	79.5906	29.38	79.6431
29.48	2.43915	29.48	2.56902	29.48	6.16928	29.48	6.50567	29.48	12.6364	29.48	12.6801	29.48	22.9007	29.48	22.081	29.48	35.7848	29.48	34.8771	29.48	48.9435	29.48	49.6533	29.48	60.7435	29.48	62.101	29.48	71.2393	29.48	71.8924	29.48	79.6	29.48	79.6431
29.58	2.43759	29.58	2.57555	29.58	6.17789	29.58	6.51802	29.58	12.6708	29.58	12.7022	29.58	22.9304	29.58	22.116	29.58	35.813	29.58	34.92	29.58	48.9653	29.58	49.6831	29.58	60.7428	29.58	62.1073	29.58	71.2706	29.58	71.8925	29.58	79.6039	29.58	79.6431
29.68	2.4407	29.68	2.58205	29.68	6.19507	29.68	6.53034	29.68	12.6895	29.68	12.7242	29.68	22.9694	29.68	22.1509	29.68	35.8614	29.68	34.9626	29.68	48.981	29.68	49.7126	29.68	60.7576	29.68	62.1135	29.68	71.262	29.68	71.8926	29.68	79.6	29.68	79.6431
29.78	2.45322	29.78	2.58854	29.78	6.20523	29.78	6.54262	29.78	12.7145	29.78	12.7461	29.78	23.0061	29.78	22.1857	29.78	35.8926	29.78	35.005	29.78	49.0099	29.78	49.7418	29.78	60.7771	29.78	62.1196	29.78	71.2706	29.78	71.8928	29.78	79.6102	29.78	79.6431
29.88	2.45398	29.88	2.59501	29.88	6.21616	29.88	6.55487	29.88	12.7341	29.88	12.768	29.88	23.0507	29.88	22.2203	29.88	35.9254	29.88	35.0471	29.88	49.0169	29.88	49.7708	29.88	60.781	29.88	62.1256	29.88	71.2635	29.88	71.8929	29.88	79.6211	29.88	79.6431
29.98	2.4704	29.98	2.60147	29.98	6.23178	29.98	6.56708	29.98	12.7638	29.98	12.7898	29.98	23.0804	29.98	22.2548	29.98	35.9458	29.98	35.089	29.98	49.0356	29.98	49.7994	29.98	60.7904	29.98	62.1315	29.98	71.2917	29.98	71.893	29.98	79.625	29.98	79.6431
30.08	2.47821	30.08	2.60791	30.08	6.25757	30.08	6.57926	30.08	12.7911	30.08	12.8115	30.08	23.1272	30.08	22.2891	30.08	35.9825	30.08	35.1306	30.08	49.0606	30.08	49.8278	30.08	60.8162	30.08	62.1373	30.08	71.3018	30.08	71.8931	30.08	79.6391	30.08	79.6431
30.18	2.48993	30.18	2.61433	30.18	6.26773	30.18	6.5914	30.18	12.813	30.18	12.8332	30.18	23.1522	30.18	22.3233	30.18	36.0215	30.18	35.172	30.18	49.0919	30.18	49.8558	30.18	60.8303	30.18	62.1429	30.18	71.319	30.18	71.8932	30.18	79.6492	30.18	79.6431
30.28	2.48056	30.28	2.62073	30.28	6.26773	30.28	6.6035	30.28	12.8247	30.28	12.8548	30.28	23.1725	30.28	22.3573	30.28	36.0317	30.28	35.2131	30.28	49.0958	30.28	49.8836	30.28	60.824	30.28	62.1485	30.28	71.3097	30.28	71.8933	30.28	79.6414	30.28	79.6431
30.38	2.48993	30.38	2.62712	30.38	6.28491	30.38	6.61558	30.38	12.8497	30.38	12.8763	30.38	23.2093	30.38	22.3912	30.38	36.0606	30.38	35.254	30.38	49.1138	30.38	49.9112	30.38	60.8396	30.38	62.154	30.38	71.3229	30.38	71.8934	30.38	79.6523	30.38	79.6431
30.48	2.48993	30.48	2.63349	30.48	6.29819	30.48	6.62761	30.48	12.8614	30.48	12.8977	30.48	23.2483	30.48	22.4249	30.48	36.0903	30.48	35.2946	30.48	49.1427	30.48	49.9384	30.48	60.8498	30.48	62.1593	30.48	71.3206	30.48	71.8935	30.48	79.6625	30.48	79.6431
30.58	2.49774	30.58	2.63984	30.58	6.31616	30.58	6.63962	30.58	12.8927	30.58	12.9191	30.58	23.2819	30.58	22.4585	30.58	36.1309	30.58	35.335	30.58	49.1528	30.58	49.9654	30.58	60.867	30.58	62.1646	30.58	71.3425	30.58	71.8936	30.58	79.6703	30.58	79.6431
30.68	2.5032	30.68	2.64618	30.68	6.32944	30.68	6.65159	30.68	12.9075	30.68	12.9404	30.68	23.3124	30.68	22.492	30.68	36.152	30.68	35.3751	30.68	49.1653	30.68	49.9921	30.68	60.874	30.68	62.1698	30.68	71.3464	30.68	71.8937	30.68	79.6742	30.68	79.6431
30.78	2.504	30.78	2.6525	30.78	6.33804	30.78	6.66352	30.78	12.9146	30.78	12.9617	30.78	23.3421	30.78	22.5253	30.78	36.1872	30.78	35.415	30.78	49.1935	30.78	50.0185	30.78	60.881	30.78	62.1749	30.78	71.3503	30.78	71.8937	30.78	79.682	30.78	79.6431
30.88	2.50009	30.88	2.6588	30.88	6.33804	30.88	6.67542	30.88	12.9224	30.88	12.9828	30.88	23.36	30.88	22.5585	30.88	36.2036	30.88	35.4546	30.88	49.206	30.88	50.0447	30.88	60.881	30.88	62.1799	30.88	71.3433	30.88	71.8938	30.88	79.6859	30.88	79.6431
30.98	2.50946	30.98	2.66508	30.98	6.35522	30.98	6.68729	30.98	12.9513	30.98	13.0039	30.98	23.3827	30.98	22.5916	30.98	36.2325	30.98	35.494	30.98	49.2208	30.98	50.0706	30.98	60.906	30.98	62.1848	30.98	71.3659	30.98	71.8939	30.98	79.6844	30.98	79.6431
31.08	2.51727	31.08	2.67135	31.08	6.37476	31.08	6.69912	31.08	12.9825	31.08	13.025	31.08	23.4202	31.08	22.6245	31.08	36.2715	31.08	35.5332	31.08	49.2599	31.08	50.0962	31.08	60.931	31.08	62.1896	31.08	71.3776	31.08	71.894	31.08	79.7016	31.08	79.6431
31.18	2.52899	31.18	2.67761	31.18	6.38803	31.18	6.71092	31.18	12.9927	31.18	13.0459	31.18	23.4514	31.18	22.6573	31.18	36.2934	31.18	35.5721	31.18	49.2731	31.18	50.1216	31.18	60.949	31.18	62.1944	31.18	71.3909	31.18	71.894	31.18	79.7211	31.18	79.6431
31.28	2.53836	31.28	2.68384	31.28	6.42554	31.28	6.72269	31.28	13.0294	31.28	13.0668	31.28	23.4811	31.28	22.6899	31.28	36.338	31.28	35.6108	31.28	49.3106	31.28	50.1467	31.28	60.9592	31.28	62.199	31.28	71.4089	31.28	71.8941	31.28	79.7367	31.28	79.6431
31.38	2.54227	31.38	2.69006	31.38	6.42944	31.38	6.73442	31.38	13.0505	31.38	13.0876	31.38	23.5116	31.38	22.7224	31.38	36.3629	31.38	35.6492	31.38	49.3239	31.38	50.1716	31.38	60.9724	31.38	62.2036	31.38	71.4128	31.38	71.8942	31.38	79.7422	31.38	79.6431
31.48	2.53915	31.48	2.69627	31.48	6.43726	31.48	6.74612	31.48	13.0622	31.48	13.1084	31.48	23.5413	31.48	22.7548	31.48	36.3747	31.48	35.6875	31.48	49.3442	31.48	50.1962	31.48	60.9959	31.48	62.2081	31.48	71.4104	31.48	71.8943	31.48	79.7602	31.48	79.6431
31.58	2.53915	31.58	2.70245	31.58	6.44742	31.58	6.75778	31.58	13.0825	31.58	13.1291	31.58	23.5593	31.58	22.787	31.58	36.395	31.58	35.7255	31.58	49.3599	31.58	50.2206	31.58	60.992	31.58	62.2125	31.58	71.4112	31.58	71.8943	31.58	79.7508	31.58	79.6431
31.68	2.54852	31.68	2.70862	31.68	6.45523	31.68	6.76941	31.68	13.1114	31.68	13.1497	31.68	23.5882	31.68	22.8191	31.68	36.42	31.68	35.7632	31.68	49.3825	31.68	50.2447	31.68	61.0076	31.68	62.2168	31.68	71.4284	31.68	71.8944	31.68	79.7586	31.68	79.6431
31.78	2.56805	31.78	2.71478	31.78	6.46616	31.78	6.78101	31.78	13.131	31.78	13.1702	31.78	23.6194	31.78	22.8511	31.78	36.4512	31.78	35.8007	31.78	49.4005	31.78	50.2686	31.78	61.0178	31.78	62.221	31.78	71.4386	31.78	71.8944	31.78	79.768	31.78	79.6431
31.88	2.57587	31.88	2.72091	31.88	6.48413	31.88	6.79258	31.88	13.1622	31.88	13.1907	31.88	23.6468	31.88	22.8829	31.88	36.4825	31.88	35.838	31.88	49.4224	31.88	50.2923	31.88	61.0209	31.88	62.2252	31.88	71.4479	31.88	71.8945	31.88	79.7695	31.88	79.6431
31.98	2.57822	31.98	2.72704	31.98	6.49429	31.98	6.80411	31.98	13.1802	31.98	13.2111	31.98	23.6702	31.98	22.9146	31.98	36.4911	31.98	35.8751	31.98	49.4419	31.98	50.3157	31.98	61.0295	31.98	62.2293	31.98	71.4518	31.98	71.8946	31.98	79.7586	31.98	79.6431
32.08	2.57742	32.08	2.73314	32.08	6.50211	32.08	6.81561	32.08	13.2091	32.08	13.2315	32.08	23.6975	32.08	22.9462	32.08	36.5153	32.08	35.912	32.08	49.4497	32.08	50.3389	32.08	61.0256	32.08	62.2333	32.08	71.4581	32.08	71.8946	32.08	79.768	32.08	79.6431
32.18	2.57196	32.18	2.73923	32.18	6.51068	32.18	6.82707	32.18	13.2247	32.18	13.2518	32.18	23.7225	32.18	22.9776	32.18	36.5333	32.18	35.9486	32.18	49.4622	32.18	50.3618	32.18	61.0365	32.18	62.2373	32.18	71.4597	32.18	71.8947	32.18	79.7719	32.18	79.6431
32.28	2.5993	32.28	2.7453	32.28	6.54663	32.28	6.83851	32.28	13.2599	32.28	13.272	32.28	23.7639	32.28	23.0089	32.28	36.5723	32.28	35.985	32.28	49.4942	32.28	50.3845	32.28	61.0521	32.28	62.2412	32.28	71.487	32.28	71.8947	32.28	79.7875	32.28	79.6431
32.38	2.5993	32.38	2.75136	32.38	6.54663	32.38	6.84991	32.38	13.2794	32.38	13.2921	32.38	23.7718	32.38	23.0401	32.38	36.588	32.38	36.0212	32.38	49.5005	32.38	50.407	32.38	61.0584	32.38	62.245	32.38	71.4807	32.38	71.8948	32.38	79.7813	32.38	79.6431
32.48	2.60712	32.48	2.7574	32.48	6.55679	32.48	6.86128	32.48	13.2927	32.48	13.3122	32.48	23.7897	32.48	23.0711	32.48	36.6192	32.48	36.0571	32.48	49.5231	32.48	50.4293	32.48	61.0685	32.48	62.2487	32.48	71.4987	32.48	71.8948	32.48	79.7914	32.48	79.6431
32.58	2.60947	32.58	2.76342	32.58	6.57397	32.58	6.87261	32.58	13.3302	32.58	13.3322	32.58	23.8186	32.58	23.1021	32.58	36.6325	32.58	36.0929	32.58	49.5528	32.58	50.4513	32.58	61.0974	32.58	62.2524	32.58	71.5089	32.58	71.8949	32.58	79.7992	32.58	79.6431
32.68	2.60867	32.68	2.76943	32.68	6.58725	32.68	6.88392	32.68	13.3497	32.68	13.3522	32.68	23.8499	32.68	23.1328	32.68	36.6622	32.68	36.1284	32.68	49.5708	32.68	50.4732	32.68	61.1107	32.68	62.256	32.68	71.512	32.68	71.8949	32.68	79.8188	32.68	79.6431
32.78	2.60947	32.78	2.77543	32.78	6.60757	32.78	6.89519	32.78	13.3716	32.78	13.372	32.78	23.8679	32.78	23.1635	32.78	36.6841	32.78	36.1637	32.78	49.5903	32.78	50.4948	32.78	61.1021	32.78	62.2595	32.78	71.5206	32.78	71.8949	32.78	79.8	32.78	79.6431
32.88	2.61493	32.88	2.7814	32.88	6.61539	32.88	6.90643	32.88	13.4005	32.88	13.3919	32.88	23.8968	32.88	23.194	32.88	36.6997	32.88	36.1988	32.88	49.6013	32.88	50.5161	32.88	61.1248	32.88	62.263	32.88	71.5167	32.88	71.895	32.88	79.807	32.88	79.6431
32.98	2.61728	32.98	2.78736	32.98	6.63257	32.98	6.91763	32.98	13.4302	32.98	13.4116	32.98	23.9186	32.98	23.2244	32.98	36.7286	32.98	36.2337	32.98	49.6099	32.98	50.5373	32.98	61.1271	32.98	62.2664	32.98	71.5261	32.98	71.895	32.98	79.8008	32.98	79.6431
33.08	2.64618	33.08	2.79331	33.08	6.66382	33.08	6.92881	33.08	13.4802	33.08	13.4313	33.08	23.9554	33.08	23.2547	33.08	36.7598	33.08	36.2684	33.08	49.6442	33.08	50.5583	33.08	61.156	33.08	62.2698	33.08	71.5511	33.08	71.8951	33.08	79.8188	33.08	79.6431
33.18	2.64618	33.18	2.79924	33.18	6.67709	33.18	6.93995	33.18	13.5005	33.18	13.4509	33.18	23.9866	33.18	23.2848	33.18	36.7911	33.18	36.3028	33.18	49.6528	33.18	50.579	33.18	61.1693	33.18	62.2731	33.18	71.5518	33.18	71.8951	33.18	79.8211	33.18	79.6431
33.28	2.65399	33.28	2.80515	33.28	6.68335	33.28	6.95106	33.28	13.5099	33.28	13.4705	33.28	23.9882	33.28	23.3148	33.28	36.7989	33.28	36.3371	33.28	49.6583	33.28	50.5995	33.28	61.1756	33.28	62.2763	33.28	71.5456	33.28	71.8951	33.28	79.8266	33.28	79.6431
33.38	2.66492	33.38	2.81105	33.38	6.71225	33.38	6.96214	33.38	13.5349	33.38	13.49	33.38	24.0233	33.38	23.3447	33.38	36.834	33.38	36.3711	33.38	49.6739	33.38	50.6199	33.38	61.1834	33.38	62.2795	33.38	71.5643	33.38	71.8952	33.38	79.832	33.38	79.6431
33.48	2.6579	33.48	2.81693	33.48	6.70914	33.48	6.97319	33.48	13.5489	33.48	13.5094	33.48	24.0491	33.48	23.3745	33.48	36.8497	33.48	36.4049	33.48	49.6833	33.48	50.64	33.48	61.1756	33.48	62.2826	33.48	71.569	33.48	71.8952	33.48	79.8383	33.48	79.6431
33.58	2.68134	33.58	2.8228	33.58	6.73804	33.58	6.9842	33.58	13.5856	33.58	13.5288	33.58	24.0921	33.58	23.4041	33.58	36.8747	33.58	36.4385	33.58	49.713	33.58	50.6599	33.58	61.2123	33.58	62.2857	33.58	71.6003	33.58	71.8952	33.58	79.8524	33.58	79.6431
33.68	2.68915	33.68	2.82865	33.68	6.75757	33.68	6.99519	33.68	13.6036	33.68	13.5481	33.68	24.1194	33.68	23.4337	33.68	36.8926	33.68	36.472	33.68	49.7231	33.68	50.6796	33.68	61.2303	33.68	62.2887	33.68	71.6026	33.68	71.8953	33.68	79.8578	33.68	79.6431
33.78	2.70087	33.78	2.83449	33.78	6.76773	33.78	7.00614	33.78	13.6294	33.78	13.5673	33.78	24.1507	33.78	23.463	33.78	36.9122	33.78	36.5052	33.78	49.7458	33.78	50.6991	33.78	61.2326	33.78	62.2917	33.78	71.612	33.78	71.8953	33.78	79.8711	33.78	79.6431
33.88	2.70322	33.88	2.84031	33.88	6.77554	33.88	7.01706	33.88	13.6466	33.88	13.5865	33.88	24.1725	33.88	23.4923	33.88	36.9341	33.88	36.5382	33.88	49.745	33.88	50.7185	33.88	61.2404	33.88	62.2946	33.88	71.6104	33.88	71.8953	33.88	79.8719	33.88	79.6431
33.98	2.70868	33.98	2.84611	33.98	6.77866	33.98	7.02795	33.98	13.6739	33.98	13.6056	33.98	24.2014	33.98	23.5215	33.98	36.963	33.98	36.571	33.98	49.7716	33.98	50.7376	33.98	61.2396	33.98	62.2974	33.98	71.6183	33.98	71.8954	33.98	79.8719	33.98	79.6431
34.08	2.72821	34.08	2.8519	34.08	6.79663	34.08	7.03881	34.08	13.7013	34.08	13.6247	34.08	24.2194	34.08	23.5505	34.08	37.002	34.08	36.6036	34.08	49.7849	34.08	50.7565	34.08	61.2482	34.08	62.3002	34.08	71.6214	34.08	71.8954	34.08	79.8711	34.08	79.6431
34.18	2.72821	34.18	2.85767	34.18	6.81616	34.18	7.04964	34.18	13.7114	34.18	13.6436	34.18	24.2483	34.18	23.5794	34.18	37.0122	34.18	36.636	34.18	49.7935	34.18	50.7753	34.18	61.2693	34.18	62.303	34.18	71.6276	34.18	71.8954	34.18	79.8719	34.18	79.6431
34.28	2.73993	34.28	2.86343	34.28	6.83569	34.28	7.06043	34.28	13.7419	34.28	13.6626	34.28	24.2827	34.28	23.6082	34.28	37.0387	34.28	36.6682	34.28	49.8138	34.28	50.7938	34.28	61.2888	34.28	62.3057	34.28	71.6472	34.28	71.8954	34.28	79.8867	34.28	79.6431
34.38	2.73056	34.38	2.86918	34.38	6.85757	34.38	7.0712	34.38	13.7622	34.38	13.6814	34.38	24.3194	34.38	23.6368	34.38	37.0567	34.38	36.7002	34.38	49.8153	34.38	50.8122	34.38	61.281	34.38	62.3083	34.38	71.6432	34.38	71.8955	34.38	79.8852	34.38	79.6431
34.48	2.74774	34.48	2.8749	34.48	6.85678	34.48	7.08193	34.48	13.7794	34.48	13.7002	34.48	24.346	34.48	23.6654	34.48	37.0801	34.48	36.7321	34.48	49.8302	34.48	50.8304	34.48	61.2967	34.48	62.311	34.48	71.6511	34.48	71.8955	34.48	79.8891	34.48	79.6431
34.58	2.74774	34.58	2.88062	34.58	6.87476	34.58	7.09264	34.58	13.8106	34.58	13.719	34.58	24.3772	34.58	23.6938	34.58	37.1231	34.58	36.7637	34.58	49.8403	34.58	50.8484	34.58	61.3068	34.58	62.3135	34.58	71.6612	34.58	71.8955	34.58	79.9008	34.58	79.6431
34.68	2.76727	34.68	2.88632	34.68	6.88882	34.68	7.10331	34.68	13.8302	34.68	13.7376	34.68	24.4022	34.68	23.7221	34.68	37.1333	34.68	36.7951	34.68	49.8513	34.68	50.8662	34.68	61.3217	34.68	62.316	34.68	71.6784	34.68	71.8955	34.68	79.8992	34.68	79.6431
34.78	2.77899	34.78	2.892	34.78	6.89429	34.78	7.11396	34.78	13.8497	34.78	13.7563	34.78	24.4319	34.78	23.7503	34.78	37.1583	34.78	36.8264	34.78	49.8731	34.78	50.8838	34.78	61.3279	34.78	62.3185	34.78	71.6721	34.78	71.8956	34.78	79.8969	34.78	79.6431
34.88	2.77899	34.88	2.89767	34.88	6.92554	34.88	7.12457	34.88	13.8614	34.88	13.7748	34.88	24.4593	34.88	23.7783	34.88	37.1895	34.88	36.8574	34.88	49.8833	34.88	50.9013	34.88	61.3474	34.88	62.3209	34.88	71.6901	34.88	71.8956	34.88	79.9086	34.88	79.6431
34.98	2.77429	34.98	2.90332	34.98	6.93256	34.98	7.13515	34.98	13.8825	34.98	13.7933	34.98	24.4843	34.98	23.8063	34.98	37.2028	34.98	36.8883	34.98	49.888	34.98	50.9186	34.98	61.3435	34.98	62.3233	34.98	71.6862	34.98	71.8956	34.98	79.9219	34.98	79.6431
35.08	2.79071	35.08	2.90896	35.08	6.94116	35.08	7.1457	35.08	13.8927	35.08	13.8117	35.08	24.5124	35.08	23.8341	35.08	37.2262	35.08	36.9189	35.08	49.9044	35.08	50.9357	35.08	61.3529	35.08	62.3256	35.08	71.7018	35.08	71.8956	35.08	79.9141	35.08	79.6431
35.18	2.80243	35.18	2.91458	35.18	6.95132	35.18	7.15622	35.18	13.9239	35.18	13.8301	35.18	24.5296	35.18	23.8618	35.18	37.2559	35.18	36.9494	35.18	49.9067	35.18	50.9526	35.18	61.3592	35.18	62.3279	35.18	71.7151	35.18	71.8956	35.18	79.9242	35.18	79.6431
35.28	2.80869	35.28	2.92019	35.28	6.98413	35.28	7.16672	35.28	13.9419	35.28	13.8484	35.28	24.5686	35.28	23.8894	35.28	37.2817	35.28	36.9797	35.28	49.9317	35.28	50.9694	35.28	61.3693	35.28	62.3302	35.28	71.7198	35.28	71.8956	35.28	79.9398	35.28	79.6431
35.38	2.81805	35.38	2.92578	35.38	7.00366	35.38	7.17718	35.38	13.9528	35.38	13.8667	35.38	24.5819	35.38	23.9169	35.38	37.2989	35.38	37.0098	35.38	49.945	35.38	50.986	35.38	61.3865	35.38	62.3324	35.38	71.7292	35.38	71.8957	35.38	79.9398	35.38	79.6431
35.48	2.8204	35.48	2.93136	35.48	7.00836	35.48	7.18761	35.48	13.9614	35.48	13.8849	35.48	24.6007	35.48	23.9443	35.48	37.3208	35.48	37.0397	35.48	49.9536	35.48	51.0024	35.48	61.3967	35.48	62.3346	35.48	71.7276	35.48	71.8957	35.48	79.9422	35.48	79.6431
35.58	2.81961	35.58	2.93692	35.58	7.02319	35.58	7.19801	35.58	13.9786	35.58	13.903	35.58	24.6272	35.58	23.9715	35.58	37.338	35.58	37.0695	35.58	49.9614	35.58	51.0187	35.58	61.3998	35.58	62.3367	35.58	71.7393	35.58	71.8957	35.58	79.9305	35.58	79.6431
35.68	2.84149	35.68	2.94247	35.68	7.04819	35.68	7.20838	35.68	14.002	35.68	13.9211	35.68	24.6702	35.68	23.9986	35.68	37.3809	35.68	37.099	35.68	49.9903	35.68	51.0348	35.68	61.4201	35.68	62.3388	35.68	71.7503	35.68	71.8957	35.68	79.9477	35.68	79.6431
35.78	2.8493	35.78	2.948	35.78	7.06616	35.78	7.21873	35.78	14.0216	35.78	13.9391	35.78	24.7093	35.78	24.0257	35.78	37.3942	35.78	37.1284	35.78	50.0005	35.78	51.0507	35.78	61.4295	35.78	62.3409	35.78	71.7682	35.78	71.8957	35.78	79.9594	35.78	79.6431
35.88	2.85165	35.88	2.95352	35.88	7.08569	35.88	7.22904	35.88	14.0411	35.88	13.957	35.88	24.7343	35.88	24.0526	35.88	37.4239	35.88	37.1576	35.88	50.0177	35.88	51.0665	35.88	61.4396	35.88	62.3429	35.88	71.78	35.88	71.8957	35.88	79.95	35.88	79.6431
35.98	2.85712	35.98	2.95903	35.98	7.08804	35.98	7.23932	35.98	14.0513	35.98	13.9749	35.98	24.7507	35.98	24.0794	35.98	37.4512	35.98	37.1866	35.98	50.0309	35.98	51.0821	35.98	61.4388	35.98	62.3449	35.98	71.7784	35.98	71.8958	35.98	79.9531	35.98	79.6431
36.08	2.86884	36.08	2.96452	36.08	7.10522	36.08	7.24958	36.08	14.0685	36.08	13.9927	36.08	24.7796	36.08	24.106	36.08	37.4825	36.08	37.2155	36.08	50.0528	36.08	51.0976	36.08	61.4568	36.08	62.3468	36.08	71.7878	36.08	71.8958	36.08	79.9594	36.08	79.6431
36.18	2.87665	36.18	2.96999	36.18	7.1185	36.18	7.2598	36.18	14.0934	36.18	14.0105	36.18	24.8186	36.18	24.1326	36.18	37.4926	36.18	37.2442	36.18	50.063	36.18	51.1129	36.18	61.4685	36.18	62.3487	36.18	71.7893	36.18	71.8958	36.18	79.9711	36.18	79.6431
36.28	2.88211	36.28	2.97545	36.28	7.13022	36.28	7.26999	36.28	14.1169	36.28	14.0282	36.28	24.8319	36.28	24.1591	36.28	37.5036	36.28	37.2726	36.28	50.0739	36.28	51.1281	36.28	61.4724	36.28	62.3506	36.28	71.7932	36.28	71.8958	36.28	79.9633	36.28	79.6431
36.38	2.88055	36.38	2.9809	36.38	7.13882	36.38	7.28016	36.38	14.1349	36.38	14.0459	36.38	24.8522	36.38	24.1854	36.38	37.5333	36.38	37.301	36.38	50.0739	36.38	51.1431	36.38	61.474	36.38	62.3525	36.38	71.794	36.38	71.8958	36.38	79.9648	36.38	79.6431
36.48	2.8829	36.48	2.98633	36.48	7.14819	36.48	7.2903	36.48	14.1544	36.48	14.0635	36.48	24.8811	36.48	24.2116	36.48	37.5645	36.48	37.3291	36.48	50.1036	36.48	51.1579	36.48	61.4803	36.48	62.3543	36.48	71.7995	36.48	71.8958	36.48	79.9828	36.48	79.6431
36.58	2.88211	36.58	2.99175	36.58	7.16147	36.58	7.3004	36.58	14.1739	36.58	14.081	36.58	24.9139	36.58	24.2378	36.58	37.5747	36.58	37.3571	36.58	50.1153	36.58	51.1726	36.58	61.4904	36.58	62.3561	36.58	71.8128	36.58	71.8958	36.58	79.9813	36.58	79.6431
36.68	2.88055	36.68	2.99715	36.68	7.17007	36.68	7.31048	36.68	14.1841	36.68	14.0985	36.68	24.9319	36.68	24.2638	36.68	37.5997	36.68	37.3849	36.68	50.1255	36.68	51.1871	36.68	61.4998	36.68	62.3578	36.68	71.8136	36.68	71.8959	36.68	79.9906	36.68	79.6431
36.78	2.89227	36.78	3.00254	36.78	7.17554	36.78	7.32053	36.78	14.2013	36.78	14.1159	36.78	24.9632	36.78	24.2897	36.78	37.6169	36.78	37.4125	36.78	50.131	36.78	51.2015	36.78	61.5076	36.78	62.3595	36.78	71.8307	36.78	71.8959	36.78	80.0023	36.78	79.6431
36.88	2.90634	36.88	3.00791	36.88	7.19897	36.88	7.33055	36.88	14.2325	36.88	14.1333	36.88	24.9733	36.88	24.3155	36.88	37.6348	36.88	37.44	36.88	50.1559	36.88	51.2158	36.88	61.5131	36.88	62.3612	36.88	71.8425	36.88	71.8959	36.88	80.0039	36.88	79.6431
36.98	2.91336	36.98	3.01327	36.98	7.21225	36.98	7.34055	36.98	14.2403	36.98	14.1506	36.98	24.9983	36.98	24.3412	36.98	37.6544	36.98	37.4672	36.98	50.1567	36.98	51.2299	36.98	61.531	36.98	62.3629	36.98	71.8409	36.98	71.8959	36.98	80.0047	36.98	79.6431
37.08	2.93134	37.08	3.01862	37.08	7.23022	37.08	7.35051	37.08	14.2716	37.08	14.1679	37.08	25.0233	37.08	24.3667	37.08	37.6645	37.08	37.4944	37.08	50.1739	37.08	51.2439	37.08	61.5412	37.08	62.3645	37.08	71.8581	37.08	71.8959	37.08	80.0023	37.08	79.6431
37.18	2.93134	37.18	3.02395	37.18	7.22867	37.18	7.36044	37.18	14.2911	37.18	14.1851	37.18	25.053	37.18	24.3922	37.18	37.6817	37.18	37.5213	37.18	50.1872	37.18	51.2577	37.18	61.5521	37.18	62.3661	37.18	71.8518	37.18	71.8959	37.18	80.0102	37.18	79.6431
37.28	2.92743	37.28	3.02927	37.28	7.23413	37.28	7.37035	37.28	14.2989	37.28	14.2022	37.28	25.0608	37.28	24.4176	37.28	37.6833	37.28	37.5481	37.28	50.1817	37.28	51.2714	37.28	61.5506	37.28	62.3677	37.28	71.8503	37.28	71.8959	37.28	80.0039	37.28	79.6431
37.38	2.93915	37.38	3.03457	37.38	7.25757	37.38	7.38023	37.38	14.3122	37.38	14.2193	37.38	25.0827	37.38	24.4428	37.38	37.6934	37.38	37.5747	37.38	50.1919	37.38	51.2849	37.38	61.549	37.38	62.3692	37.38	71.8604	37.38	71.8959	37.38	80.0008	37.38	79.6431
37.48	2.95087	37.48	3.03986	37.48	7.26773	37.48	7.39008	37.48	14.3403	37.48	14.2363	37.48	25.0999	37.48	24.468	37.48	37.713	37.48	37.6012	37.48	50.2208	37.48	51.2984	37.48	61.5584	37.48	62.3707	37.48	71.8596	37.48	71.8959	37.48	80.0102	37.48	79.6431
37.58	2.93994	37.58	3.04514	37.58	7.27554	37.58	7.3999	37.58	14.3536	37.58	14.2533	37.58	25.11	37.58	24.493	37.58	37.7137	37.58	37.6275	37.58	50.2231	37.58	51.3116	37.58	61.5685	37.58	62.3722	37.58	71.8487	37.58	71.8959	37.58	80.0203	37.58	79.6431
37.68	2.94696	37.68	3.0504	37.68	7.28647	37.68	7.40969	37.68	14.3692	37.68	14.2702	37.68	25.1389	37.68	24.518	37.68	37.7286	37.68	37.6536	37.68	50.231	37.68	51.3248	37.68	61.5764	37.68	62.3737	37.68	71.8698	37.68	71.8959	37.68	80.0086	37.68	79.6431
37.78	2.96414	37.78	3.05564	37.78	7.31381	37.78	7.41946	37.78	14.402	37.78	14.287	37.78	25.1694	37.78	24.5428	37.78	37.7575	37.78	37.6796	37.78	50.2513	37.78	51.3378	37.78	61.5888	37.78	62.3751	37.78	71.8698	37.78	71.896	37.78	80.0273	37.78	79.6431
37.88	2.97821	37.88	3.06088	37.88	7.32788	37.88	7.4292	37.88	14.4224	37.88	14.3038	37.88	25.1921	37.88	24.5675	37.88	37.7911	37.88	37.7054	37.88	50.2716	37.88	51.3507	37.88	61.6092	37.88	62.3765	37.88	71.8893	37.88	71.896	37.88	80.0313	37.88	79.6431
37.98	2.97821	37.98	3.0661	37.98	7.32632	37.98	7.4389	37.98	14.4513	37.98	14.3206	37.98	25.221	37.98	24.5921	37.98	37.8044	37.98	37.7311	37.98	50.2833	37.98	51.3634	37.98	61.6193	37.98	62.3779	37.98	71.8831	37.98	71.896	37.98	80.0297	37.98	79.6431
38.08	2.97665	38.08	3.0713	38.08	7.34586	38.08	7.44859	38.08	14.4731	38.08	14.3373	38.08	25.2296	38.08	24.6167	38.08	37.8153	38.08	37.7566	38.08	50.2841	38.08	51.376	38.08	61.6193	38.08	62.3793	38.08	71.8917	38.08	71.896	38.08	80.0227	38.08	79.6431
38.18	2.97195	38.18	3.07649	38.18	7.33725	38.18	7.45824	38.18	14.4825	38.18	14.3539	38.18	25.2225	38.18	24.6411	38.18	37.8223	38.18	37.7819	38.18	50.2911	38.18	51.3885	38.18	61.617	38.18	62.3806	38.18	71.88	38.18	71.896	38.18	80.018	38.18	79.6431
38.28	2.98212	38.28	3.08167	38.28	7.35913	38.28	7.46787	38.28	14.502	38.28	14.3705	38.28	25.2522	38.28	24.6654	38.28	37.8419	38.28	37.8071	38.28	50.3106	38.28	51.4009	38.28	61.6224	38.28	62.3819	38.28	71.8831	38.28	71.896	38.28	80.0234	38.28	79.6431
38.38	2.98993	38.38	3.08684	38.38	7.37866	38.38	7.47746	38.38	14.5231	38.38	14.387	38.38	25.2718	38.38	24.6896	38.38	37.8614	38.38	37.8321	38.38	50.3302	38.38	51.4131	38.38	61.6287	38.38	62.3832	38.38	71.8917	38.38	71.896	38.38	80.0297	38.38	79.6431
38.48	2.98993	38.48	3.09199	38.48	7.38647	38.48	7.48703	38.48	14.5591	38.48	14.4035	38.48	25.2913	38.48	24.7137	38.48	37.8926	38.48	37.857	38.48	50.3434	38.48	51.4252	38.48	61.631	38.48	62.3845	38.48	71.9089	38.48	71.896	38.48	80.0414	38.48	79.6431
38.58	3.00165	38.58	3.09712	38.58	7.39664	38.58	7.49658	38.58	14.5739	38.58	14.4199	38.58	25.3186	38.58	24.7377	38.58	37.9059	38.58	37.8818	38.58	50.3536	38.58	51.4372	38.58	61.6482	38.58	62.3857	38.58	71.905	38.58	71.896	38.58	80.032	38.58	79.6431
38.68	3.00946	38.68	3.10225	38.68	7.41382	38.68	7.50609	38.68	14.5919	38.68	14.4363	38.68	25.3405	38.68	24.7616	38.68	37.9239	38.68	37.9063	38.68	50.3716	38.68	51.4491	38.68	61.6498	38.68	62.3869	38.68	71.9089	38.68	71.896	38.68	80.0414	38.68	79.6431
38.78	3.02118	38.78	3.10736	38.78	7.431	38.78	7.51558	38.78	14.6231	38.78	14.4526	38.78	25.3577	38.78	24.7854	38.78	37.9341	38.78	37.9307	38.78	50.3927	38.78	51.4609	38.78	61.6717	38.78	62.3881	38.78	71.9112	38.78	71.896	38.78	80.0492	38.78	79.6431
38.88	3.03134	38.88	3.11245	38.88	7.43726	38.88	7.52504	38.88	14.6427	38.88	14.4688	38.88	25.3827	38.88	24.8091	38.88	37.9512	38.88	37.955	38.88	50.4122	38.88	51.4725	38.88	61.6818	38.88	62.3893	38.88	71.9104	38.88	71.896	38.88	80.043	38.88	79.6431
38.98	3.0368	38.98	3.11753	38.98	7.43961	38.98	7.53448	38.98	14.6622	38.98	14.485	38.98	25.4124	38.98	24.8327	38.98	37.9708	38.98	37.9791	38.98	50.42	38.98	51.484	38.98	61.6873	38.98	62.3904	38.98	71.9112	38.98	71.896	38.98	80.0531	38.98	79.6431
39.08	3.04852	39.08	3.1226	39.08	7.45679	39.08	7.54389	39.08	14.6724	39.08	14.5012	39.08	25.4397	39.08	24.8562	39.08	37.9825	39.08	38.0031	39.08	50.4255	39.08	51.4954	39.08	61.7068	39.08	62.3916	39.08	71.9206	39.08	71.896	39.08	80.0516	39.08	79.6431
39.18	3.04227	39.18	3.12766	39.18	7.45834	39.18	7.55327	39.18	14.6935	39.18	14.5173	39.18	25.4593	39.18	24.8796	39.18	38.002	39.18	38.0269	39.18	50.4435	39.18	51.5067	39.18	61.7092	39.18	62.3927	39.18	71.9339	39.18	71.896	39.18	80.0492	39.18	79.6431
39.28	3.0665	39.28	3.1327	39.28	7.48022	39.28	7.56262	39.28	14.713	39.28	14.5333	39.28	25.4811	39.28	24.9029	39.28	38.0239	39.28	38.0506	39.28	50.4536	39.28	51.5179	39.28	61.7263	39.28	62.3938	39.28	71.9308	39.28	71.896	39.28	80.0516	39.28	79.6431
39.38	3.05008	39.38	3.13773	39.38	7.46695	39.38	7.57195	39.38	14.7208	39.38	14.5493	39.38	25.4866	39.38	24.9261	39.38	38.0294	39.38	38.0742	39.38	50.4513	39.38	51.5289	39.38	61.7201	39.38	62.3948	39.38	71.9284	39.38	71.896	39.38	80.0453	39.38	79.6431
39.48	3.06805	39.48	3.14275	39.48	7.48413	39.48	7.58125	39.48	14.7403	39.48	14.5652	39.48	25.5116	39.48	24.9492	39.48	38.0489	39.48	38.0975	39.48	50.4708	39.48	51.5399	39.48	61.7263	39.48	62.3959	39.48	71.9362	39.48	71.8961	39.48	80.0508	39.48	79.6431
39.58	3.06805	39.58	3.14775	39.58	7.49585	39.58	7.59052	39.58	14.7505	39.58	14.5811	39.58	25.5296	39.58	24.9722	39.58	38.0622	39.58	38.1208	39.58	50.4724	39.58	51.5507	39.58	61.7459	39.58	62.3969	39.58	71.9417	39.58	71.8961	39.58	80.0688	39.58	79.6431
39.68	3.07822	39.68	3.15274	39.68	7.49429	39.68	7.59976	39.68	14.7794	39.68	14.5969	39.68	25.5397	39.68	24.9952	39.68	38.0801	39.68	38.1439	39.68	50.481	39.68	51.5614	39.68	61.7482	39.68	62.398	39.68	71.9386	39.68	71.8961	39.68	80.0594	39.68	79.6431
39.78	3.07587	39.78	3.15771	39.78	7.50522	39.78	7.60898	39.78	14.7989	39.78	14.6127	39.78	25.5686	39.78	25.018	39.78	38.0997	39.78	38.1669	39.78	50.502	39.78	51.572	39.78	61.7537	39.78	62.3989	39.78	71.9479	39.78	71.8961	39.78	80.0703	39.78	79.6431
39.88	3.08759	39.88	3.16267	39.88	7.5271	39.88	7.61818	39.88	14.8317	39.88	14.6284	39.88	25.5882	39.88	25.0407	39.88	38.1192	39.88	38.1897	39.88	50.5005	39.88	51.5825	39.88	61.7709	39.88	62.3999	39.88	71.9675	39.88	71.8961	39.88	80.0711	39.88	79.6431
39.98	3.08759	39.98	3.16762	39.98	7.53491	39.98	7.62734	39.98	14.8497	39.98	14.6441	39.98	25.6132	39.98	25.0633	39.98	38.1505	39.98	38.2123	39.98	50.5294	39.98	51.5929	39.98	61.7771	39.98	62.4009	39.98	71.9792	39.98	71.8961	39.98	80.0766	39.98	79.6431
40.08	3.09775	40.08	3.17256	40.08	7.54507	40.08	7.63649	40.08	14.8692	40.08	14.6597	40.08	25.6311	40.08	25.0858	40.08	38.1817	40.08	38.2349	40.08	50.5309	40.08	51.6032	40.08	61.7888	40.08	62.4018	40.08	71.9776	40.08	71.8961	40.08	80.082	40.08	79.6431
40.18	3.09775	40.18	3.17748	40.18	7.55679	40.18	7.6456	40.18	14.8911	40.18	14.6753	40.18	25.653	40.18	25.1083	40.18	38.2036	40.18	38.2573	40.18	50.5513	40.18	51.6134	40.18	61.8014	40.18	62.4028	40.18	71.9776	40.18	71.8961	40.18	80.0828	40.18	79.6431
40.28	3.0954	40.28	3.18239	40.28	7.56772	40.28	7.65469	40.28	14.9028	40.28	14.6908	40.28	25.6819	40.28	25.1306	40.28	38.2114	40.28	38.2795	40.28	50.5724	40.28	51.6235	40.28	61.8045	40.28	62.4037	40.28	71.987	40.28	71.8961	40.28	80.0789	40.28	79.6431
40.38	3.10086	40.38	3.18729	40.38	7.58569	40.38	7.66375	40.38	14.9216	40.38	14.7063	40.38	25.7014	40.38	25.1529	40.38	38.2286	40.38	38.3017	40.38	50.5919	40.38	51.6335	40.38	61.8099	40.38	62.4046	40.38	71.9886	40.38	71.8961	40.38	80.0883	40.38	79.6431
40.48	3.10712	40.48	3.19217	40.48	7.59741	40.48	7.67279	40.48	14.9317	40.48	14.7217	40.48	25.7116	40.48	25.175	40.48	38.2481	40.48	38.3236	40.48	50.6021	40.48	51.6434	40.48	61.8279	40.48	62.4055	40.48	71.9987	40.48	71.8961	40.48	80.082	40.48	79.6431
40.58	3.12665	40.58	3.19704	40.58	7.59586	40.58	7.6818	40.58	14.9513	40.58	14.7371	40.58	25.7366	40.58	25.1971	40.58	38.2676	40.58	38.3455	40.58	50.6013	40.58	51.6532	40.58	61.8381	40.58	62.4063	40.58	71.9972	40.58	71.8961	40.58	80.0906	40.58	79.6431
40.68	3.12039	40.68	3.2019	40.68	7.60678	40.68	7.69078	40.68	14.9669	40.68	14.7524	40.68	25.7538	40.68	25.219	40.68	38.2926	40.68	38.3672	40.68	50.6169	40.68	51.6629	40.68	61.8412	40.68	62.4072	40.68	72.0003	40.68	71.8961	40.68	80.082	40.68	79.6431
40.78	3.11572	40.78	3.20674	40.78	7.63101	40.78	7.69974	40.78	14.9771	40.78	14.7676	40.78	25.778	40.78	25.2409	40.78	38.3028	40.78	38.3888	40.78	50.62	40.78	51.6724	40.78	61.8474	40.78	62.408	40.78	72.0245	40.78	71.8961	40.78	80.0969	40.78	79.6431
40.88	3.13757	40.88	3.21158	40.88	7.64975	40.88	7.70867	40.88	15.0036	40.88	14.7828	40.88	25.7835	40.88	25.2627	40.88	38.3239	40.88	38.4102	40.88	50.6325	40.88	51.6819	40.88	61.8529	40.88	62.4088	40.88	72.0135	40.88	71.8961	40.88	80.1016	40.88	79.6431
40.98	3.14072	40.98	3.2164	40.98	7.64975	40.98	7.71758	40.98	15.0216	40.98	14.798	40.98	25.7991	40.98	25.2843	40.98	38.3419	40.98	38.4316	40.98	50.6427	40.98	51.6913	40.98	61.8498	40.98	62.4096	40.98	72.0222	40.98	71.8961	40.98	80.1078	40.98	79.6431
41.08	3.13837	41.08	3.2212	41.08	7.66772	41.08	7.72646	41.08	15.0349	41.08	14.8131	41.08	25.8186	41.08	25.3059	41.08	38.3536	41.08	38.4527	41.08	50.6559	41.08	51.7006	41.08	61.8709	41.08	62.4104	41.08	72.0206	41.08	71.8961	41.08	80.1016	41.08	79.6431
41.18	3.1579	41.18	3.226	41.18	7.67789	41.18	7.73532	41.18	15.045	41.18	14.8282	41.18	25.8499	41.18	25.3274	41.18	38.3637	41.18	38.4738	41.18	50.6544	41.18	51.7098	41.18	61.8904	41.18	62.4112	41.18	72.0182	41.18	71.8961	41.18	80.1117	41.18	79.6431
41.28	3.1579	41.28	3.23078	41.28	7.68726	41.28	7.74415	41.28	15.0645	41.28	14.8432	41.28	25.8694	41.28	25.3488	41.28	38.3809	41.28	38.4947	41.28	50.6646	41.28	51.7189	41.28	61.8889	41.28	62.4119	41.28	72.0237	41.28	71.8961	41.28	80.1117	41.28	79.6431
41.38	3.17743	41.38	3.23554	41.38	7.70679	41.38	7.75295	41.38	15.0825	41.38	14.8581	41.38	25.8827	41.38	25.3702	41.38	38.3926	41.38	38.5155	41.38	50.6817	41.38	51.728	41.38	61.892	41.38	62.4127	41.38	72.0323	41.38	71.8961	41.38	80.1195	41.38	79.6431
41.48	3.17117	41.48	3.2403	41.48	7.71695	41.48	7.76173	41.48	15.0919	41.48	14.873	41.48	25.9007	41.48	25.3914	41.48	38.4122	41.48	38.5362	41.48	50.6919	41.48	51.7369	41.48	61.9099	41.48	62.4134	41.48	72.03	41.48	71.8961	41.48	80.1313	41.48	79.6431
41.58	3.17197	41.58	3.24504	41.58	7.72476	41.58	7.77049	41.58	15.1021	41.58	14.8879	41.58	25.9108	41.58	25.4125	41.58	38.4161	41.58	38.5567	41.58	50.6856	41.58	51.7457	41.58	61.899	41.58	62.4141	41.58	72.0401	41.58	71.8961	41.58	80.1242	41.58	79.6431
41.68	3.1868	41.68	3.24977	41.68	7.7435	41.68	7.77921	41.68	15.1286	41.68	14.9027	41.68	25.928	41.68	25.4336	41.68	38.4411	41.68	38.5771	41.68	50.7106	41.68	51.7545	41.68	61.8974	41.68	62.4148	41.68	72.0667	41.68	71.8961	41.68	80.1289	41.68	79.6431
41.78	3.17978	41.78	3.25449	41.78	7.73804	41.78	7.78792	41.78	15.1349	41.78	14.9175	41.78	25.9304	41.78	25.4545	41.78	38.4536	41.78	38.5974	41.78	50.7021	41.78	51.7631	41.78	61.9029	41.78	62.4155	41.78	72.0714	41.78	71.8961	41.78	80.1297	41.78	79.6431
41.88	3.17978	41.88	3.25919	41.88	7.74585	41.88	7.7966	41.88	15.1427	41.88	14.9322	41.88	25.9593	41.88	25.4754	41.88	38.4708	41.88	38.6176	41.88	50.7028	41.88	51.7717	41.88	61.906	41.88	62.4162	41.88	72.0768	41.88	71.8961	41.88	80.1328	41.88	79.6431
41.98	3.17899	41.98	3.26389	41.98	7.75601	41.98	7.80525	41.98	15.1646	41.98	14.9469	41.98	25.9671	41.98	25.4962	41.98	38.4903	41.98	38.6376	41.98	50.7208	41.98	51.7802	41.98	61.9178	41.98	62.4169	41.98	72.0792	41.98	71.8961	41.98	80.1297	41.98	79.6431
42.08	3.17743	42.08	3.26857	42.08	7.76694	42.08	7.81388	42.08	15.1817	42.08	14.9615	42.08	25.9803	42.08	25.5169	42.08	38.5044	42.08	38.6575	42.08	50.7325	42.08	51.7886	42.08	61.9193	42.08	62.4176	42.08	72.0768	42.08	71.8961	42.08	80.1391	42.08	79.6431
42.18	3.18289	42.18	3.27324	42.18	7.77866	42.18	7.82249	42.18	15.195	42.18	14.976	42.18	25.9921	42.18	25.5375	42.18	38.5036	42.18	38.6773	42.18	50.7247	42.18	51.7969	42.18	61.9138	42.18	62.4182	42.18	72.0839	42.18	71.8961	42.18	80.1328	42.18	79.6431
42.28	3.18134	42.28	3.27789	42.28	7.7771	42.28	7.83107	42.28	15.213	42.28	14.9906	42.28	25.9983	42.28	25.558	42.28	38.5098	42.28	38.697	42.28	50.7286	42.28	51.8051	42.28	61.8998	42.28	62.4188	42.28	72.0807	42.28	71.8961	42.28	80.1273	42.28	79.6431
42.38	3.18915	42.38	3.28253	42.38	7.78491	42.38	7.83962	42.38	15.2325	42.38	15.005	42.38	26.0218	42.38	25.5784	42.38	38.5294	42.38	38.7165	42.38	50.7403	42.38	51.8133	42.38	61.9099	42.38	62.4195	42.38	72.0909	42.38	71.8961	42.38	80.1234	42.38	79.6431
42.48	3.1915	42.48	3.28716	42.48	7.80835	42.48	7.84815	42.48	15.231	42.48	15.0195	42.48	26.0491	42.48	25.5988	42.48	38.5395	42.48	38.7359	42.48	50.7536	42.48	51.8213	42.48	61.9201	42.48	62.4201	42.48	72.0886	42.48	71.8961	42.48	80.1273	42.48	79.6431
42.58	3.18759	42.58	3.29178	42.58	7.79742	42.58	7.85666	42.58	15.2388	42.58	15.0338	42.58	26.0515	42.58	25.619	42.58	38.5591	42.58	38.7552	42.58	50.7622	42.58	51.8293	42.58	61.9201	42.58	62.4207	42.58	72.0925	42.58	71.8961	42.58	80.1297	42.58	79.6431
42.68	3.19696	42.68	3.29639	42.68	7.81226	42.68	7.86514	42.68	15.2614	42.68	15.0482	42.68	26.071	42.68	25.6392	42.68	38.5762	42.68	38.7744	42.68	50.7505	42.68	51.8372	42.68	61.9162	42.68	62.4213	42.68	72.0886	42.68	71.8961	42.68	80.1391	42.68	79.6431
42.78	3.19852	42.78	3.30098	42.78	7.83179	42.78	7.8736	42.78	15.2716	42.78	15.0624	42.78	26.096	42.78	25.6593	42.78	38.5817	42.78	38.7935	42.78	50.7677	42.78	51.845	42.78	61.9334	42.78	62.4218	42.78	72.087	42.78	71.8961	42.78	80.1406	42.78	79.6431
42.88	3.19931	42.88	3.30556	42.88	7.83725	42.88	7.88203	42.88	15.2817	42.88	15.0767	42.88	26.1155	42.88	25.6793	42.88	38.5997	42.88	38.8124	42.88	50.7731	42.88	51.8528	42.88	61.9388	42.88	62.4224	42.88	72.1042	42.88	71.8961	42.88	80.1508	42.88	79.6431
42.98	3.19696	42.98	3.31013	42.98	7.85522	42.98	7.89044	42.98	15.2989	42.98	15.0909	42.98	26.1288	42.98	25.6992	42.98	38.6255	42.98	38.8313	42.98	50.7911	42.98	51.8604	42.98	61.9451	42.98	62.423	42.98	72.1159	42.98	71.8961	42.98	80.1586	42.98	79.6431
43.08	3.21024	43.08	3.31469	43.08	7.85913	43.08	7.89882	43.08	15.3122	43.08	15.105	43.08	26.1522	43.08	25.719	43.08	38.6262	43.08	38.85	43.08	50.795	43.08	51.868	43.08	61.9412	43.08	62.4235	43.08	72.1034	43.08	71.8961	43.08	80.1523	43.08	79.6431
43.18	3.20868	43.18	3.31923	43.18	7.87476	43.18	7.90718	43.18	15.3122	43.18	15.1191	43.18	26.1702	43.18	25.7388	43.18	38.6426	43.18	38.8686	43.18	50.8028	43.18	51.8755	43.18	61.931	43.18	62.4241	43.18	72.1026	43.18	71.8961	43.18	80.1531	43.18	79.6431
43.28	3.21884	43.28	3.32377	43.28	7.88647	43.28	7.91552	43.28	15.3224	43.28	15.1331	43.28	26.2014	43.28	25.7584	43.28	38.6622	43.28	38.8871	43.28	50.8224	43.28	51.883	43.28	61.9412	43.28	62.4246	43.28	72.1081	43.28	71.8961	43.28	80.1586	43.28	79.6431
43.38	3.23602	43.38	3.32829	43.38	7.89429	43.38	7.92383	43.38	15.3419	43.38	15.1471	43.38	26.221	43.38	25.778	43.38	38.6817	43.38	38.9054	43.38	50.8208	43.38	51.8903	43.38	61.9514	43.38	62.4251	43.38	72.1198	43.38	71.8961	43.38	80.1609	43.38	79.6431
43.48	3.23602	43.48	3.3328	43.48	7.90756	43.48	7.93212	43.48	15.3521	43.48	15.1611	43.48	26.2405	43.48	25.7975	43.48	38.6934	43.48	38.9237	43.48	50.8239	43.48	51.8976	43.48	61.9568	43.48	62.4256	43.48	72.1276	43.48	71.8961	43.48	80.1664	43.48	79.6431
43.58	3.24774	43.58	3.33729	43.58	7.92944	43.58	7.94039	43.58	15.3692	43.58	15.175	43.58	26.2507	43.58	25.8169	43.58	38.713	43.58	38.9418	43.58	50.8419	43.58	51.9048	43.58	61.9623	43.58	62.4261	43.58	72.1331	43.58	71.8961	43.58	80.1719	43.58	79.6431
43.68	3.23993	43.68	3.34178	43.68	7.92633	43.68	7.94863	43.68	15.3911	43.68	15.1888	43.68	26.2585	43.68	25.8362	43.68	38.7192	43.68	38.9599	43.68	50.8427	43.68	51.9119	43.68	61.9592	43.68	62.4266	43.68	72.13	43.68	71.8962	43.68	80.1805	43.68	79.6431
43.78	3.23993	43.78	3.34625	43.78	7.94662	43.78	7.95685	43.78	15.4138	43.78	15.2027	43.78	26.2811	43.78	25.8555	43.78	38.7419	43.78	38.9778	43.78	50.8567	43.78	51.919	43.78	61.9607	43.78	62.4271	43.78	72.1432	43.78	71.8962	43.78	80.182	43.78	79.6431
43.88	3.24774	43.88	3.35071	43.88	7.95679	43.88	7.96504	43.88	15.4255	43.88	15.2164	43.88	26.3046	43.88	25.8747	43.88	38.7505	43.88	38.9956	43.88	50.8614	43.88	51.926	43.88	61.9685	43.88	62.4276	43.88	72.1495	43.88	71.8962	43.88	80.1898	43.88	79.6431
43.98	3.24149	43.98	3.35516	43.98	7.95523	43.98	7.97321	43.98	15.4435	43.98	15.2301	43.98	26.3225	43.98	25.8937	43.98	38.7598	43.98	39.0133	43.98	50.8731	43.98	51.9329	43.98	61.9787	43.98	62.428	43.98	72.1526	43.98	71.8962	43.98	80.1914	43.98	79.6431
44.08	3.25165	44.08	3.3596	44.08	7.95679	44.08	7.98136	44.08	15.4435	44.08	15.2438	44.08	26.3343	44.08	25.9127	44.08	38.7715	44.08	39.0309	44.08	50.8755	44.08	51.9397	44.08	61.974	44.08	62.4285	44.08	72.1511	44.08	71.8962	44.08	80.1938	44.08	79.6431
44.18	3.254	44.18	3.36402	44.18	7.96069	44.18	7.98948	44.18	15.4575	44.18	15.2575	44.18	26.3444	44.18	25.9317	44.18	38.7817	44.18	39.0483	44.18	50.8755	44.18	51.9465	44.18	61.9709	44.18	62.4289	44.18	72.1534	44.18	71.8962	44.18	80.1922	44.18	79.6431
44.28	3.27664	44.28	3.36844	44.28	7.98569	44.28	7.99758	44.28	15.4708	44.28	15.271	44.28	26.3694	44.28	25.9505	44.28	38.8083	44.28	39.0657	44.28	50.8919	44.28	51.9532	44.28	61.9974	44.28	62.4294	44.28	72.1682	44.28	71.8962	44.28	80.2094	44.28	79.6431
44.38	3.29071	44.38	3.37284	44.38	8.00757	44.38	8.00565	44.38	15.502	44.38	15.2846	44.38	26.3889	44.38	25.9693	44.38	38.8301	44.38	39.083	44.38	50.9028	44.38	51.9599	44.38	61.9982	44.38	62.4298	44.38	72.1808	44.38	71.8962	44.38	80.2094	44.38	79.6431
44.48	3.27197	44.48	3.37723	44.48	7.98883	44.48	8.01371	44.48	15.4927	44.48	15.2981	44.48	26.3913	44.48	25.988	44.48	38.8247	44.48	39.1001	44.48	50.895	44.48	51.9665	44.48	61.9904	44.48	62.4302	44.48	72.1628	44.48	71.8962	44.48	80.1977	44.48	79.6431
44.58	3.27899	44.58	3.38161	44.58	7.99585	44.58	8.02174	44.58	15.5099	44.58	15.3115	44.58	26.3991	44.58	26.0066	44.58	38.8356	44.58	39.1172	44.58	50.9122	44.58	51.973	44.58	61.9818	44.58	62.4307	44.58	72.1729	44.58	71.8962	44.58	80.1938	44.58	79.6431
44.68	3.2868	44.68	3.38598	44.68	8.01538	44.68	8.02974	44.68	15.5239	44.68	15.3249	44.68	26.4202	44.68	26.0251	44.68	38.8419	44.68	39.1341	44.68	50.9317	44.68	51.9794	44.68	61.9998	44.68	62.4311	44.68	72.1706	44.68	71.8962	44.68	80.2016	44.68	79.6431
44.78	3.29227	44.78	3.39033	44.78	8.02866	44.78	8.03773	44.78	15.5489	44.78	15.3383	44.78	26.4335	44.78	26.0435	44.78	38.8614	44.78	39.1509	44.78	50.9372	44.78	51.9858	44.78	61.9904	44.78	62.4315	44.78	72.1784	44.78	71.8962	44.78	80.2016	44.78	79.6431
44.88	3.30243	44.88	3.39467	44.88	8.03882	44.88	8.04569	44.88	15.5544	44.88	15.3516	44.88	26.4514	44.88	26.0619	44.88	38.8809	44.88	39.1677	44.88	50.9341	44.88	51.9921	44.88	62.0076	44.88	62.4319	44.88	72.1917	44.88	71.8962	44.88	80.2039	44.88	79.6431
44.98	3.30087	44.98	3.39901	44.98	8.04898	44.98	8.05363	44.98	15.5513	44.98	15.3649	44.98	26.4616	44.98	26.0802	44.98	38.8833	44.98	39.1843	44.98	50.9419	44.98	51.9983	44.98	62.0099	44.98	62.4323	44.98	72.1847	44.98	71.8962	44.98	80.2	44.98	79.6431
45.08	3.31805	45.08	3.40333	45.08	8.05444	45.08	8.06154	45.08	15.5724	45.08	15.3781	45.08	26.4788	45.08	26.0984	45.08	38.9005	45.08	39.2008	45.08	50.9513	45.08	52.0045	45.08	62.0154	45.08	62.4326	45.08	72.1909	45.08	71.8962	45.08	80.2094	45.08	79.6431
45.18	3.3204	45.18	3.40764	45.18	8.05679	45.18	8.06943	45.18	15.5708	45.18	15.3913	45.18	26.4983	45.18	26.1165	45.18	38.92	45.18	39.2173	45.18	50.9708	45.18	52.0106	45.18	62.0209	45.18	62.433	45.18	72.1917	45.18	71.8962	45.18	80.2172	45.18	79.6431
45.28	3.31805	45.28	3.41193	45.28	8.07397	45.28	8.0773	45.28	15.588	45.28	15.4044	45.28	26.51	45.28	26.1346	45.28	38.9223	45.28	39.2336	45.28	50.9786	45.28	52.0167	45.28	62.0178	45.28	62.4334	45.28	72.1964	45.28	71.8962	45.28	80.2289	45.28	79.6431
45.38	3.33133	45.38	3.41622	45.38	8.08569	45.38	8.08515	45.38	15.6013	45.38	15.4175	45.38	26.5296	45.38	26.1526	45.38	38.9395	45.38	39.2498	45.38	50.9903	45.38	52.0227	45.38	62.0271	45.38	62.4338	45.38	72.1979	45.38	71.8962	45.38	80.2367	45.38	79.6431
45.48	3.33759	45.48	3.4205	45.48	8.08725	45.48	8.09298	45.48	15.6114	45.48	15.4306	45.48	26.5491	45.48	26.1705	45.48	38.959	45.48	39.2659	45.48	50.9927	45.48	52.0286	45.48	62.0271	45.48	62.4341	45.48	72.2057	45.48	71.8962	45.48	80.2484	45.48	79.6431
45.58	3.33368	45.58	3.42476	45.58	8.09897	45.58	8.10078	45.58	15.6247	45.58	15.4436	45.58	26.5741	45.58	26.1883	45.58	38.9645	45.58	39.2819	45.58	50.9919	45.58	52.0345	45.58	62.0287	45.58	62.4345	45.58	72.205	45.58	71.8962	45.58	80.2422	45.58	79.6431
45.68	3.34149	45.68	3.42901	45.68	8.09976	45.68	8.10856	45.68	15.6427	45.68	15.4565	45.68	26.5827	45.68	26.206	45.68	38.9645	45.68	39.2979	45.68	51.0036	45.68	52.0403	45.68	62.0388	45.68	62.4348	45.68	72.2018	45.68	71.8962	45.68	80.243	45.68	79.6431
45.78	3.33994	45.78	3.43325	45.78	8.11694	45.78	8.11631	45.78	15.6544	45.78	15.4695	45.78	26.5999	45.78	26.2237	45.78	38.9825	45.78	39.3137	45.78	51.0138	45.78	52.0461	45.78	62.0506	45.78	62.4351	45.78	72.2003	45.78	71.8962	45.78	80.2422	45.78	79.6431
45.88	3.35712	45.88	3.43748	45.88	8.14429	45.88	8.12405	45.88	15.6606	45.88	15.4823	45.88	26.6272	45.88	26.2413	45.88	39.002	45.88	39.3294	45.88	51.0294	45.88	52.0518	45.88	62.0599	45.88	62.4355	45.88	72.1995	45.88	71.8962	45.88	80.2484	45.88	79.6431
45.98	3.36493	45.98	3.4417	45.98	8.14975	45.98	8.13176	45.98	15.6778	45.98	15.4952	45.98	26.6405	45.98	26.2588	45.98	39.0122	45.98	39.345	45.98	51.0317	45.98	52.0574	45.98	62.049	45.98	62.4358	45.98	72.2097	45.98	71.8962	45.98	80.2602	45.98	79.6431
46.08	3.3493	46.08	3.44591	46.08	8.14664	46.08	8.13945	46.08	15.688	46.08	15.508	46.08	26.6491	46.08	26.2763	46.08	39.0122	46.08	39.3606	46.08	51.0317	46.08	52.063	46.08	62.049	46.08	62.4361	46.08	72.2198	46.08	71.8962	46.08	80.2492	46.08	79.6431
46.18	3.35712	46.18	3.4501	46.18	8.14664	46.18	8.14712	46.18	15.7091	46.18	15.5207	46.18	26.6585	46.18	26.2936	46.18	39.0176	46.18	39.376	46.18	51.0309	46.18	52.0685	46.18	62.0545	46.18	62.4364	46.18	72.2081	46.18	71.8962	46.18	80.2445	46.18	79.6431
46.28	3.35556	46.28	3.45429	46.28	8.16382	46.28	8.15476	46.28	15.7169	46.28	15.5334	46.28	26.678	46.28	26.3109	46.28	39.0372	46.28	39.3913	46.28	51.0489	46.28	52.074	46.28	62.0568	46.28	62.4367	46.28	72.2253	46.28	71.8962	46.28	80.25	46.28	79.6431
46.38	3.35712	46.38	3.45846	46.38	8.17554	46.38	8.16239	46.38	15.7286	46.38	15.5461	46.38	26.6804	46.38	26.3282	46.38	39.0348	46.38	39.4066	46.38	51.0411	46.38	52.0794	46.38	62.0482	46.38	62.437	46.38	72.2229	46.38	71.8962	46.38	80.2484	46.38	79.6431
46.48	3.37665	46.48	3.46262	46.48	8.17789	46.48	8.16999	46.48	15.7481	46.48	15.5587	46.48	26.6897	46.48	26.3453	46.48	39.0528	46.48	39.4217	46.48	51.0528	46.48	52.0848	46.48	62.0584	46.48	62.4373	46.48	72.2198	46.48	71.8962	46.48	80.2602	46.48	79.6431
46.58	3.37039	46.58	3.46678	46.58	8.17709	46.58	8.17757	46.58	15.7536	46.58	15.5713	46.58	26.7093	46.58	26.3624	46.58	39.0723	46.58	39.4368	46.58	51.0606	46.58	52.0901	46.58	62.0584	46.58	62.4376	46.58	72.2081	46.58	71.8962	46.58	80.2508	46.58	79.6431
46.68	3.38837	46.68	3.47092	46.68	8.19507	46.68	8.18513	46.68	15.7716	46.68	15.5839	46.68	26.7225	46.68	26.3794	46.68	39.0825	46.68	39.4517	46.68	51.063	46.68	52.0954	46.68	62.0568	46.68	62.4379	46.68	72.2175	46.68	71.8962	46.68	80.2563	46.68	79.6431
46.78	3.38837	46.78	3.47505	46.78	8.20679	46.78	8.19267	46.78	15.7911	46.78	15.5963	46.78	26.7405	46.78	26.3963	46.78	39.0919	46.78	39.4666	46.78	51.0739	46.78	52.1006	46.78	62.0662	46.78	62.4382	46.78	72.219	46.78	71.8962	46.78	80.268	46.78	79.6431
46.88	3.40009	46.88	3.47916	46.88	8.20523	46.88	8.20018	46.88	15.8028	46.88	15.6088	46.88	26.7522	46.88	26.4132	46.88	39.0997	46.88	39.4814	46.88	51.0841	46.88	52.1057	46.88	62.0857	46.88	62.4385	46.88	72.2276	46.88	71.8962	46.88	80.2617	46.88	79.6431
46.98	3.39853	46.98	3.48327	46.98	8.2146	46.98	8.20767	46.98	15.813	46.98	15.6212	46.98	26.7702	46.98	26.43	46.98	39.1192	46.98	39.496	46.98	51.0825	46.98	52.1108	46.98	62.0857	46.98	62.4387	46.98	72.219	46.98	71.8962	46.98	80.2625	46.98	79.6431
47.08	3.4079	47.08	3.48737	47.08	8.23959	47.08	8.21514	47.08	15.8302	47.08	15.6336	47.08	26.7796	47.08	26.4467	47.08	39.1309	47.08	39.5106	47.08	51.0997	47.08	52.1158	47.08	62.0912	47.08	62.439	47.08	72.2292	47.08	71.8962	47.08	80.268	47.08	79.6431
47.18	3.41571	47.18	3.49145	47.18	8.24585	47.18	8.22259	47.18	15.8419	47.18	15.6459	47.18	26.7991	47.18	26.4634	47.18	39.1411	47.18	39.5251	47.18	51.1021	47.18	52.1208	47.18	62.0974	47.18	62.4393	47.18	72.2487	47.18	71.8962	47.18	80.2734	47.18	79.6431
47.28	3.42743	47.28	3.49553	47.28	8.26538	47.28	8.23002	47.28	15.8614	47.28	15.6582	47.28	26.8069	47.28	26.4799	47.28	39.1505	47.28	39.5395	47.28	51.0997	47.28	52.1258	47.28	62.0881	47.28	62.4395	47.28	72.2393	47.28	71.8962	47.28	80.2797	47.28	79.6431
47.38	3.42117	47.38	3.49959	47.38	8.26773	47.38	8.23743	47.38	15.881	47.38	15.6705	47.38	26.8186	47.38	26.4964	47.38	39.152	47.38	39.5539	47.38	51.113	47.38	52.1307	47.38	62.0974	47.38	62.4398	47.38	72.2307	47.38	71.8962	47.38	80.2797	47.38	79.6431
47.48	3.42508	47.48	3.50365	47.48	8.26694	47.48	8.24482	47.48	15.8763	47.48	15.6827	47.48	26.8319	47.48	26.5129	47.48	39.1637	47.48	39.5681	47.48	51.113	47.48	52.1355	47.48	62.099	47.48	62.44	47.48	72.2346	47.48	71.8962	47.48	80.2758	47.48	79.6431
47.58	3.42197	47.58	3.50769	47.58	8.2771	47.58	8.25218	47.58	15.8927	47.58	15.6949	47.58	26.8522	47.58	26.5292	47.58	39.1645	47.58	39.5822	47.58	51.1231	47.58	52.1403	47.58	62.1029	47.58	62.4403	47.58	72.2315	47.58	71.8962	47.58	80.2719	47.58	79.6431
47.68	3.41962	47.68	3.51172	47.68	8.28882	47.68	8.25952	47.68	15.895	47.68	15.707	47.68	26.8694	47.68	26.5455	47.68	39.1817	47.68	39.5963	47.68	51.1349	47.68	52.145	47.68	62.1092	47.68	62.4405	47.68	72.2292	47.68	71.8962	47.68	80.2797	47.68	79.6431
47.78	3.43915	47.78	3.51574	47.78	8.29037	47.78	8.26685	47.78	15.9122	47.78	15.7191	47.78	26.8889	47.78	26.5618	47.78	39.1872	47.78	39.6103	47.78	51.1333	47.78	52.1497	47.78	62.1209	47.78	62.4407	47.78	72.2409	47.78	71.8962	47.78	80.282	47.78	79.6431
47.88	3.45087	47.88	3.51975	47.88	8.30835	47.88	8.27415	47.88	15.9317	47.88	15.7311	47.88	26.9085	47.88	26.5779	47.88	39.1934	47.88	39.6241	47.88	51.1427	47.88	52.1544	47.88	62.1232	47.88	62.441	47.88	72.2487	47.88	71.8962	47.88	80.2914	47.88	79.6431
47.98	3.45868	47.98	3.52375	47.98	8.3107	47.98	8.28143	47.98	15.9341	47.98	15.7431	47.98	26.9202	47.98	26.594	47.98	39.213	47.98	39.6379	47.98	51.1442	47.98	52.159	47.98	62.1287	47.98	62.4412	47.98	72.2448	47.98	71.8962	47.98	80.293	47.98	79.6431
48.08	3.44931	48.08	3.52774	48.08	8.32788	48.08	8.28869	48.08	15.9513	48.08	15.7551	48.08	26.9335	48.08	26.61	48.08	39.2153	48.08	39.6516	48.08	51.1544	48.08	52.1635	48.08	62.1342	48.08	62.4414	48.08	72.2409	48.08	71.8962	48.08	80.2914	48.08	79.6431
48.18	3.45868	48.18	3.53172	48.18	8.33569	48.18	8.29592	48.18	15.9708	48.18	15.767	48.18	26.9397	48.18	26.626	48.18	39.2325	48.18	39.6653	48.18	51.1739	48.18	52.168	48.18	62.1404	48.18	62.4416	48.18	72.2315	48.18	71.8962	48.18	80.2938	48.18	79.6431
48.28	3.46649	48.28	3.53568	48.28	8.33804	48.28	8.30314	48.28	15.9763	48.28	15.7789	48.28	26.9632	48.28	26.6419	48.28	39.2458	48.28	39.6788	48.28	51.1763	48.28	52.1725	48.28	62.1521	48.28	62.4418	48.28	72.2292	48.28	71.8962	48.28	80.2992	48.28	79.6431
48.38	3.47195	48.38	3.53964	48.38	8.34741	48.38	8.31034	48.38	15.9942	48.38	15.7908	48.38	26.971	48.38	26.6577	48.38	39.2637	48.38	39.6923	48.38	51.1817	48.38	52.1769	48.38	62.1506	48.38	62.4421	48.38	72.2307	48.38	71.8962	48.38	80.3047	48.38	79.6431
48.48	3.48212	48.48	3.54359	48.48	8.35522	48.48	8.31751	48.48	16.002	48.48	15.8026	48.48	26.9905	48.48	26.6734	48.48	39.2755	48.48	39.7056	48.48	51.1935	48.48	52.1813	48.48	62.1599	48.48	62.4423	48.48	72.2409	48.48	71.8962	48.48	80.3031	48.48	79.6431
48.58	3.48993	48.58	3.54752	48.58	8.3685	48.58	8.32467	48.58	16.0216	48.58	15.8143	48.58	27.0022	48.58	26.6891	48.58	39.2856	48.58	39.7189	48.58	51.195	48.58	52.1856	48.58	62.1795	48.58	62.4425	48.58	72.2526	48.58	71.8962	48.58	80.3016	48.58	79.6431
48.68	3.49228	48.68	3.55145	48.68	8.37866	48.68	8.3318	48.68	16.045	48.68	15.8261	48.68	27.0124	48.68	26.7047	48.68	39.2911	48.68	39.7321	48.68	51.2052	48.68	52.1899	48.68	62.1701	48.68	62.4427	48.68	72.2604	48.68	71.8962	48.68	80.3109	48.68	79.6431
48.78	3.49774	48.78	3.55536	48.78	8.39819	48.78	8.33892	48.78	16.0528	48.78	15.8378	48.78	27.0296	48.78	26.7203	48.78	39.3028	48.78	39.7452	48.78	51.213	48.78	52.1941	48.78	62.1795	48.78	62.4429	48.78	72.2643	48.78	71.8962	48.78	80.3109	48.78	79.6431
48.88	3.48602	48.88	3.55927	48.88	8.38492	48.88	8.34601	48.88	16.0606	48.88	15.8494	48.88	27.0374	48.88	26.7357	48.88	39.3106	48.88	39.7583	48.88	51.2036	48.88	52.1983	48.88	62.1756	48.88	62.443	48.88	72.2604	48.88	71.8962	48.88	80.3008	48.88	79.6431
48.98	3.49149	48.98	3.56316	48.98	8.39429	48.98	8.35308	48.98	16.0802	48.98	15.861	48.98	27.0491	48.98	26.7512	48.98	39.3223	48.98	39.7712	48.98	51.2091	48.98	52.2025	48.98	62.181	48.98	62.4432	48.98	72.2682	48.98	71.8962	48.98	80.2992	48.98	79.6431
49.08	3.49774	49.08	3.56705	49.08	8.40756	49.08	8.36013	49.08	16.0919	49.08	15.8726	49.08	27.0507	49.08	26.7665	49.08	39.3239	49.08	39.7841	49.08	51.2208	49.08	52.2066	49.08	62.1873	49.08	62.4434	49.08	72.2604	49.08	71.8962	49.08	80.3109	49.08	79.6431
49.18	3.50946	49.18	3.57092	49.18	8.41772	49.18	8.36717	49.18	16.1021	49.18	15.8841	49.18	27.0608	49.18	26.7818	49.18	39.334	49.18	39.7969	49.18	51.2403	49.18	52.2106	49.18	62.199	49.18	62.4436	49.18	72.2511	49.18	71.8962	49.18	80.3109	49.18	79.6431
49.28	3.53134	49.28	3.57478	49.28	8.43726	49.28	8.37418	49.28	16.131	49.28	15.8956	49.28	27.0921	49.28	26.797	49.28	39.3442	49.28	39.8096	49.28	51.2653	49.28	52.2147	49.28	62.2014	49.28	62.4438	49.28	72.262	49.28	71.8962	49.28	80.325	49.28	79.6431
49.38	3.52899	49.38	3.57864	49.38	8.43961	49.38	8.38117	49.38	16.1505	49.38	15.9071	49.38	27.1038	49.38	26.8122	49.38	39.3614	49.38	39.8223	49.38	51.2638	49.38	52.2187	49.38	62.199	49.38	62.444	49.38	72.2722	49.38	71.8962	49.38	80.3305	49.38	79.6431
49.48	3.54852	49.48	3.58248	49.48	8.45679	49.48	8.38814	49.48	16.1622	49.48	15.9185	49.48	27.1116	49.48	26.8272	49.48	39.3731	49.48	39.8348	49.48	51.2755	49.48	52.2226	49.48	62.2123	49.48	62.4441	49.48	72.2979	49.48	71.8962	49.48	80.3422	49.48	79.6431
49.58	3.54852	49.58	3.58631	49.58	8.46851	49.58	8.39509	49.58	16.1755	49.58	15.9299	49.58	27.1311	49.58	26.8423	49.58	39.3848	49.58	39.8473	49.58	51.2739	49.58	52.2265	49.58	62.2224	49.58	62.4443	49.58	72.3112	49.58	71.8962	49.58	80.35	49.58	79.6431
49.68	3.55399	49.68	3.59013	49.68	8.47006	49.68	8.40202	49.68	16.1935	49.68	15.9412	49.68	27.1335	49.68	26.8572	49.68	39.3833	49.68	39.8597	49.68	51.2911	49.68	52.2304	49.68	62.2303	49.68	62.4445	49.68	72.3034	49.68	71.8962	49.68	80.3438	49.68	79.6431
49.78	3.56024	49.78	3.59394	49.78	8.48022	49.78	8.40894	49.78	16.2052	49.78	15.9526	49.78	27.1389	49.78	26.8721	49.78	39.4005	49.78	39.872	49.78	51.3028	49.78	52.2342	49.78	62.242	49.78	62.4446	49.78	72.319	49.78	71.8962	49.78	80.3539	49.78	79.6431
49.88	3.56259	49.88	3.59775	49.88	8.49039	49.88	8.41583	49.88	16.2247	49.88	15.9638	49.88	27.1585	49.88	26.8869	49.88	39.4122	49.88	39.8843	49.88	51.3145	49.88	52.238	49.88	62.2404	49.88	62.4448	49.88	72.3386	49.88	71.8962	49.88	80.3617	49.88	79.6431
49.98	3.56805	49.98	3.60154	49.98	8.49585	49.98	8.4227	49.98	16.2442	49.98	15.9751	49.98	27.1702	49.98	26.9017	49.98	39.42	49.98	39.8965	49.98	51.3224	49.98	52.2417	49.98	62.2498	49.98	62.4449	49.98	72.3245	49.98	71.8962	49.98	80.3641	49.98	79.6431
50.08	3.56805	50.08	3.60532	50.08	8.50757	50.08	8.42955	50.08	16.252	50.08	15.9862	50.08	27.1897	50.08	26.9164	50.08	39.4254	50.08	39.9086	50.08	51.3325	50.08	52.2454	50.08	62.2576	50.08	62.4451	50.08	72.312	50.08	71.8962	50.08	80.3617	50.08	79.6431
50.18	3.57977	50.18	3.60909	50.18	8.50912	50.18	8.43638	50.18	16.2661	50.18	15.9974	50.18	27.1952	50.18	26.9311	50.18	39.4317	50.18	39.9206	50.18	51.3356	50.18	52.2491	50.18	62.2631	50.18	62.4453	50.18	72.319	50.18	71.8962	50.18	80.3695	50.18	79.6431
50.28	3.59149	50.28	3.61285	50.28	8.53101	50.28	8.44319	50.28	16.2716	50.28	16.0085	50.28	27.2132	50.28	26.9456	50.28	39.4434	50.28	39.9325	50.28	51.3419	50.28	52.2528	50.28	62.2599	50.28	62.4454	50.28	72.319	50.28	71.8962	50.28	80.3719	50.28	79.6431
50.38	3.59305	50.38	3.6166	50.38	8.52945	50.38	8.44999	50.38	16.2911	50.38	16.0196	50.38	27.2327	50.38	26.9601	50.38	39.4536	50.38	39.9444	50.38	51.3536	50.38	52.2564	50.38	62.2693	50.38	62.4455	50.38	72.3245	50.38	71.8962	50.38	80.3695	50.38	79.6431
50.48	3.57977	50.48	3.62035	50.48	8.53491	50.48	8.45676	50.48	16.2911	50.48	16.0307	50.48	27.2288	50.48	26.9746	50.48	39.4512	50.48	39.9562	50.48	51.3614	50.48	52.2599	50.48	62.2771	50.48	62.4457	50.48	72.319	50.48	71.8962	50.48	80.3695	50.48	79.6431
50.58	3.60165	50.58	3.62408	50.58	8.55835	50.58	8.46351	50.58	16.3224	50.58	16.0417	50.58	27.2639	50.58	26.989	50.58	39.4708	50.58	39.9679	50.58	51.3927	50.58	52.2634	50.58	62.2912	50.58	62.4458	50.58	72.3307	50.58	71.8962	50.58	80.3828	50.58	79.6431
50.68	3.5993	50.68	3.6278	50.68	8.55679	50.68	8.47025	50.68	16.3302	50.68	16.0526	50.68	27.2624	50.68	27.0033	50.68	39.4762	50.68	39.9796	50.68	51.395	50.68	52.2669	50.68	62.2904	50.68	62.446	50.68	72.3268	50.68	71.8962	50.68	80.3836	50.68	79.6431
50.78	3.60165	50.78	3.63151	50.78	8.55991	50.78	8.47696	50.78	16.3356	50.78	16.0636	50.78	27.2796	50.78	27.0176	50.78	39.4825	50.78	39.9912	50.78	51.3942	50.78	52.2704	50.78	62.3006	50.78	62.4461	50.78	72.3307	50.78	71.8962	50.78	80.3891	50.78	79.6431
50.88	3.60712	50.88	3.63521	50.88	8.57788	50.88	8.48366	50.88	16.3536	50.88	16.0745	50.88	27.2913	50.88	27.0318	50.88	39.4942	50.88	40.0027	50.88	51.4044	50.88	52.2738	50.88	62.3084	50.88	62.4462	50.88	72.3331	50.88	71.8962	50.88	80.3945	50.88	79.6431
50.98	3.61258	50.98	3.6389	50.98	8.5896	50.98	8.49033	50.98	16.3731	50.98	16.0853	50.98	27.3046	50.98	27.0459	50.98	39.502	50.98	40.0141	50.98	51.4044	50.98	52.2772	50.98	62.3045	50.98	62.4464	50.98	72.3386	50.98	71.8962	50.98	80.393	50.98	79.6431
51.08	3.61884	51.08	3.64259	51.08	8.58804	51.08	8.49699	51.08	16.3849	51.08	16.0962	51.08	27.3147	51.08	27.06	51.08	39.5137	51.08	40.0255	51.08	51.4028	51.08	52.2805	51.08	62.3123	51.08	62.4465	51.08	72.3386	51.08	71.8962	51.08	80.3914	51.08	79.6431
51.18	3.63055	51.18	3.64626	51.18	8.59741	51.18	8.50363	51.18	16.395	51.18	16.1069	51.18	27.3249	51.18	27.0741	51.18	39.5161	51.18	40.0368	51.18	51.4122	51.18	52.2839	51.18	62.3201	51.18	62.4466	51.18	72.3503	51.18	71.8962	51.18	80.3891	51.18	79.6431
51.28	3.63055	51.28	3.64992	51.28	8.59897	51.28	8.51024	51.28	16.4044	51.28	16.1177	51.28	27.3304	51.28	27.088	51.28	39.5215	51.28	40.048	51.28	51.4239	51.28	52.2871	51.28	62.3224	51.28	62.4467	51.28	72.3518	51.28	71.8962	51.28	80.3945	51.28	79.6431
51.38	3.64072	51.38	3.65357	51.38	8.60913	51.38	8.51684	51.38	16.4239	51.38	16.1284	51.38	27.3421	51.38	27.1019	51.38	39.5215	51.38	40.0592	51.38	51.4255	51.38	52.2904	51.38	62.3217	51.38	62.4469	51.38	72.3409	51.38	71.8962	51.38	80.3836	51.38	79.6431
51.48	3.629	51.48	3.65722	51.48	8.59976	51.48	8.52342	51.48	16.4224	51.48	16.1391	51.48	27.3405	51.48	27.1158	51.48	39.5317	51.48	40.0702	51.48	51.4341	51.48	52.2936	51.48	62.3107	51.48	62.447	51.48	72.3315	51.48	71.8962	51.48	80.3914	51.48	79.6431
51.58	3.63992	51.58	3.66085	51.58	8.60757	51.58	8.52998	51.58	16.4255	51.58	16.1497	51.58	27.3483	51.58	27.1296	51.58	39.5294	51.58	40.0813	51.58	51.4224	51.58	52.2968	51.58	62.3279	51.58	62.4471	51.58	72.3464	51.58	71.8962	51.58	80.3891	51.58	79.6431
51.68	3.63837	51.68	3.66447	51.68	8.61694	51.68	8.53653	51.68	16.4435	51.68	16.1604	51.68	27.3577	51.68	27.1433	51.68	39.5411	51.68	40.0922	51.68	51.4317	51.68	52.2999	51.68	62.3303	51.68	62.4472	51.68	72.3518	51.68	71.8962	51.68	80.3914	51.68	79.6431
51.78	3.65009	51.78	3.66809	51.78	8.63647	51.78	8.54305	51.78	16.4513	51.78	16.1709	51.78	27.3772	51.78	27.157	51.78	39.5606	51.78	40.1031	51.78	51.4395	51.78	52.3031	51.78	62.3295	51.78	62.4473	51.78	72.3581	51.78	71.8962	51.78	80.3891	51.78	79.6431
51.88	3.64618	51.88	3.67169	51.88	8.63257	51.88	8.54956	51.88	16.463	51.88	16.1815	51.88	27.3772	51.88	27.1706	51.88	39.5426	51.88	40.1139	51.88	51.4216	51.88	52.3061	51.88	62.3279	51.88	62.4474	51.88	72.3581	51.88	71.8962	51.88	80.3789	51.88	79.6431
51.98	3.64853	51.98	3.67529	51.98	8.63803	51.98	8.55604	51.98	16.4614	51.98	16.192	51.98	27.3905	51.98	27.1841	51.98	39.5528	51.98	40.1246	51.98	51.4317	51.98	52.3092	51.98	62.3303	51.98	62.4476	51.98	72.3565	51.98	71.8962	51.98	80.3891	51.98	79.6431
52.08	3.6579	52.08	3.67887	52.08	8.64429	52.08	8.56251	52.08	16.4786	52.08	16.2024	52.08	27.3968	52.08	27.1976	52.08	39.5606	52.08	40.1353	52.08	51.4419	52.08	52.3122	52.08	62.3357	52.08	62.4477	52.08	72.3479	52.08	71.8962	52.08	80.3891	52.08	79.6431
52.18	3.66571	52.18	3.68245	52.18	8.65601	52.18	8.56896	52.18	16.4903	52.18	16.2129	52.18	27.4163	52.18	27.211	52.18	39.5801	52.18	40.1459	52.18	51.4395	52.18	52.3152	52.18	62.3381	52.18	62.4478	52.18	72.3487	52.18	71.8962	52.18	80.3875	52.18	79.6431
52.28	3.65945	52.28	3.68601	52.28	8.67554	52.28	8.57539	52.28	16.481	52.28	16.2233	52.28	27.4397	52.28	27.2244	52.28	39.5708	52.28	40.1565	52.28	51.4591	52.28	52.3182	52.28	62.3435	52.28	62.4479	52.28	72.3659	52.28	71.8962	52.28	80.3984	52.28	79.6431
52.38	3.67899	52.38	3.68957	52.38	8.68491	52.38	8.5818	52.38	16.5075	52.38	16.2337	52.38	27.4569	52.38	27.2377	52.38	39.5895	52.38	40.1669	52.38	51.4684	52.38	52.3211	52.38	62.3529	52.38	62.448	52.38	72.3753	52.38	71.8962	52.38	80.418	52.38	79.6431
52.48	3.68134	52.48	3.69312	52.48	8.68961	52.48	8.58819	52.48	16.5216	52.48	16.244	52.48	27.471	52.48	27.251	52.48	39.5919	52.48	40.1774	52.48	51.4653	52.48	52.324	52.48	62.3529	52.48	62.4481	52.48	72.3893	52.48	71.8962	52.48	80.4031	52.48	79.6431
52.58	3.67197	52.58	3.69665	52.58	8.69897	52.58	8.59456	52.58	16.5333	52.58	16.2543	52.58	27.4733	52.58	27.2642	52.58	39.6036	52.58	40.1877	52.58	51.4708	52.58	52.3269	52.58	62.3592	52.58	62.4482	52.58	72.3831	52.58	71.8962	52.58	80.4125	52.58	79.6431
52.68	3.68134	52.68	3.70018	52.68	8.70679	52.68	8.60092	52.68	16.5411	52.68	16.2645	52.68	27.4788	52.68	27.2774	52.68	39.6114	52.68	40.198	52.68	51.4708	52.68	52.3297	52.68	62.3709	52.68	62.4483	52.68	72.3932	52.68	71.8962	52.68	80.4203	52.68	79.6431
52.78	3.67978	52.78	3.7037	52.78	8.70914	52.78	8.60726	52.78	16.5372	52.78	16.2748	52.78	27.4811	52.78	27.2905	52.78	39.6044	52.78	40.2082	52.78	51.4669	52.78	52.3326	52.78	62.3521	52.78	62.4484	52.78	72.3823	52.78	71.8962	52.78	80.4047	52.78	79.6431
52.88	3.67743	52.88	3.70721	52.88	8.7146	52.88	8.61358	52.88	16.5411	52.88	16.285	52.88	27.4905	52.88	27.3035	52.88	39.5997	52.88	40.2184	52.88	51.463	52.88	52.3353	52.88	62.349	52.88	62.4485	52.88	72.3893	52.88	71.8962	52.88	80.4125	52.88	79.6431
52.98	3.67743	52.98	3.71071	52.98	8.72787	52.98	8.61988	52.98	16.5606	52.98	16.2951	52.98	27.4921	52.98	27.3165	52.98	39.6114	52.98	40.2285	52.98	51.4825	52.98	52.3381	52.98	62.3592	52.98	62.4486	52.98	72.3831	52.98	71.8962	52.98	80.4031	52.98	79.6431
53.08	3.68915	53.08	3.7142	53.08	8.73804	53.08	8.62616	53.08	16.5747	53.08	16.3052	53.08	27.51	53.08	27.3294	53.08	39.6192	53.08	40.2385	53.08	51.4825	53.08	52.3408	53.08	62.3498	53.08	62.4486	53.08	72.3722	53.08	71.8962	53.08	80.4008	53.08	79.6431
53.18	3.68915	53.18	3.71768	53.18	8.74976	53.18	8.63242	53.18	16.5802	53.18	16.3153	53.18	27.5218	53.18	27.3423	53.18	39.6192	53.18	40.2485	53.18	51.4942	53.18	52.3435	53.18	62.3474	53.18	62.4487	53.18	72.387	53.18	71.8962	53.18	80.4086	53.18	79.6431
53.28	3.70242	53.28	3.72116	53.28	8.7482	53.28	8.63867	53.28	16.5919	53.28	16.3254	53.28	27.5413	53.28	27.3551	53.28	39.6309	53.28	40.2584	53.28	51.4927	53.28	52.3462	53.28	62.367	53.28	62.4488	53.28	72.3917	53.28	71.8962	53.28	80.4023	53.28	79.6431
53.38	3.70087	53.38	3.72462	53.38	8.76538	53.38	8.6449	53.38	16.6052	53.38	16.3354	53.38	27.5608	53.38	27.3679	53.38	39.6387	53.38	40.2682	53.38	51.4958	53.38	52.3489	53.38	62.367	53.38	62.4489	53.38	72.3893	53.38	71.8962	53.38	80.4125	53.38	79.6431
53.48	3.70087	53.48	3.72807	53.48	8.7771	53.48	8.65111	53.48	16.6114	53.48	16.3454	53.48	27.5515	53.48	27.3806	53.48	39.6505	53.48	40.278	53.48	51.502	53.48	52.3515	53.48	62.3631	53.48	62.449	53.48	72.4089	53.48	71.8962	53.48	80.4125	53.48	79.6431
53.58	3.6915	53.58	3.73152	53.58	8.76538	53.58	8.6573	53.58	16.6114	53.58	16.3554	53.58	27.5491	53.58	27.3932	53.58	39.6465	53.58	40.2877	53.58	51.502	53.58	52.3541	53.58	62.3553	53.58	62.4491	53.58	72.3972	53.58	71.8962	53.58	80.3992	53.58	79.6431
53.68	3.69696	53.68	3.73495	53.68	8.78491	53.68	8.66348	53.68	16.631	53.68	16.3653	53.68	27.5686	53.68	27.4058	53.68	39.6583	53.68	40.2974	53.68	51.502	53.68	52.3566	53.68	62.367	53.68	62.4491	53.68	72.3995	53.68	71.8962	53.68	80.4086	53.68	79.6431
53.78	3.69696	53.78	3.73838	53.78	8.78726	53.78	8.66963	53.78	16.6427	53.78	16.3752	53.78	27.5764	53.78	27.4184	53.78	39.6754	53.78	40.307	53.78	51.5005	53.78	52.3592	53.78	62.3607	53.78	62.4492	53.78	72.3987	53.78	71.8962	53.78	80.4164	53.78	79.6431
53.88	3.69696	53.88	3.7418	53.88	8.79272	53.88	8.67577	53.88	16.6505	53.88	16.385	53.88	27.5819	53.88	27.4308	53.88	39.6895	53.88	40.3165	53.88	51.5099	53.88	52.3617	53.88	62.3693	53.88	62.4493	53.88	72.3995	53.88	71.8962	53.88	80.4188	53.88	79.6431
53.98	3.71805	53.98	3.7452	53.98	8.80756	53.98	8.68189	53.98	16.6794	53.98	16.3949	53.98	27.6093	53.98	27.4433	53.98	39.7012	53.98	40.326	53.98	51.527	53.98	52.3642	53.98	62.3881	53.98	62.4494	53.98	72.4143	53.98	71.8962	53.98	80.4375	53.98	79.6431
54.08	3.72821	54.08	3.7486	54.08	8.81616	54.08	8.688	54.08	16.6935	54.08	16.4047	54.08	27.6194	54.08	27.4557	54.08	39.709	54.08	40.3354	54.08	51.5231	54.08	52.3667	54.08	62.3904	54.08	62.4495	54.08	72.4104	54.08	71.8962	54.08	80.4414	54.08	79.6431
54.18	3.7204	54.18	3.75199	54.18	8.82007	54.18	8.69408	54.18	16.6935	54.18	16.4144	54.18	27.614	54.18	27.468	54.18	39.7012	54.18	40.3448	54.18	51.5255	54.18	52.3691	54.18	62.3904	54.18	62.4495	54.18	72.4034	54.18	71.8962	54.18	80.4438	54.18	79.6431
54.28	3.71103	54.28	3.75537	54.28	8.82086	54.28	8.70015	54.28	16.6864	54.28	16.4241	54.28	27.6218	54.28	27.4803	54.28	39.7114	54.28	40.3541	54.28	51.5263	54.28	52.3715	54.28	62.3717	54.28	62.4496	54.28	72.4112	54.28	71.8962	54.28	80.4328	54.28	79.6431
54.38	3.7204	54.38	3.75874	54.38	8.81616	54.38	8.7062	54.38	16.7013	54.38	16.4338	54.38	27.6249	54.38	27.4925	54.38	39.7208	54.38	40.3633	54.38	51.5216	54.38	52.3739	54.38	62.3724	54.38	62.4497	54.38	72.4206	54.38	71.8962	54.38	80.4219	54.38	79.6431
54.48	3.7204	54.48	3.76211	54.48	8.82944	54.48	8.71224	54.48	16.713	54.48	16.4435	54.48	27.6429	54.48	27.5047	54.48	39.7301	54.48	40.3725	54.48	51.5411	54.48	52.3763	54.48	62.3787	54.48	62.4497	54.48	72.4284	54.48	71.8962	54.48	80.432	54.48	79.6431
54.58	3.7204	54.58	3.76546	54.58	8.8396	54.58	8.71825	54.58	16.7208	54.58	16.4531	54.58	27.6507	54.58	27.5168	54.58	39.7309	54.58	40.3816	54.58	51.5411	54.58	52.3786	54.58	62.3787	54.58	62.4498	54.58	72.4401	54.58	71.8962	54.58	80.4305	54.58	79.6431
54.68	3.72665	54.68	3.76881	54.68	8.84585	54.68	8.72425	54.68	16.7481	54.68	16.4627	54.68	27.6608	54.68	27.5289	54.68	39.7575	54.68	40.3907	54.68	51.5606	54.68	52.3809	54.68	62.3865	54.68	62.4499	54.68	72.4518	54.68	71.8962	54.68	80.4477	54.68	79.6431
54.78	3.73602	54.78	3.77214	54.78	8.86304	54.78	8.73023	54.78	16.7599	54.78	16.4723	54.78	27.6702	54.78	27.5409	54.78	39.7715	54.78	40.3997	54.78	51.5708	54.78	52.3832	54.78	62.3771	54.78	62.4499	54.78	72.4557	54.78	71.8962	54.78	80.4531	54.78	79.6431
54.88	3.74384	54.88	3.77547	54.88	8.87476	54.88	8.7362	54.88	16.7677	54.88	16.4818	54.88	27.678	54.88	27.5528	54.88	39.7794	54.88	40.4087	54.88	51.5685	54.88	52.3855	54.88	62.3943	54.88	62.45	54.88	72.4612	54.88	71.8962	54.88	80.4594	54.88	79.6431
54.98	3.73758	54.98	3.77879	54.98	8.87631	54.98	8.74214	54.98	16.7794	54.98	16.4913	54.98	27.6882	54.98	27.5647	54.98	39.7911	54.98	40.4176	54.98	51.5763	54.98	52.3877	54.98	62.3881	54.98	62.4501	54.98	72.4542	54.98	71.8962	54.98	80.45	54.98	79.6431
55.08	3.74774	55.08	3.7821	55.08	8.88647	55.08	8.74807	55.08	16.7989	55.08	16.5008	55.08	27.6975	55.08	27.5766	55.08	39.7989	55.08	40.4264	55.08	51.57	55.08	52.39	55.08	62.3889	55.08	62.4501	55.08	72.4675	55.08	71.8962	55.08	80.4594	55.08	79.6431
55.18	3.74774	55.18	3.7854	55.18	8.89664	55.18	8.75398	55.18	16.8106	55.18	16.5102	55.18	27.7108	55.18	27.5884	55.18	39.8012	55.18	40.4352	55.18	51.5802	55.18	52.3922	55.18	62.3865	55.18	62.4502	55.18	72.4518	55.18	71.8962	55.18	80.4531	55.18	79.6431
55.28	3.74774	55.28	3.78869	55.28	8.90601	55.28	8.75988	55.28	16.8185	55.28	16.5196	55.28	27.7288	55.28	27.6002	55.28	39.7989	55.28	40.4439	55.28	51.5919	55.28	52.3944	55.28	62.3865	55.28	62.4503	55.28	72.4597	55.28	71.8962	55.28	80.4594	55.28	79.6431
55.38	3.76727	55.38	3.79197	55.38	8.92554	55.38	8.76576	55.38	16.8239	55.38	16.529	55.38	27.7405	55.38	27.6119	55.38	39.8067	55.38	40.4526	55.38	51.5903	55.38	52.3965	55.38	62.3943	55.38	62.4503	55.38	72.4581	55.38	71.8962	55.38	80.45	55.38	79.6431
55.48	3.7579	55.48	3.79524	55.48	8.92398	55.48	8.77162	55.48	16.8302	55.48	16.5383	55.48	27.739	55.48	27.6235	55.48	39.8184	55.48	40.4613	55.48	51.5997	55.48	52.3986	55.48	62.406	55.48	62.4504	55.48	72.4557	55.48	71.8962	55.48	80.4594	55.48	79.6431
55.58	3.75555	55.58	3.79851	55.58	8.93335	55.58	8.77746	55.58	16.8419	55.58	16.5477	55.58	27.7421	55.58	27.6352	55.58	39.8184	55.58	40.4698	55.58	51.6013	55.58	52.4008	55.58	62.3998	55.58	62.4504	55.58	72.4612	55.58	71.8962	55.58	80.4672	55.58	79.6431
55.68	3.76102	55.68	3.80177	55.68	8.94662	55.68	8.78329	55.68	16.8614	55.68	16.5569	55.68	27.7483	55.68	27.6467	55.68	39.838	55.68	40.4783	55.68	51.6114	55.68	52.4029	55.68	62.3982	55.68	62.4505	55.68	72.4675	55.68	71.8962	55.68	80.4695	55.68	79.6431
55.78	3.76727	55.78	3.80502	55.78	8.95679	55.78	8.7891	55.78	16.8638	55.78	16.5662	55.78	27.7679	55.78	27.6582	55.78	39.8317	55.78	40.4868	55.78	51.6114	55.78	52.4049	55.78	62.4099	55.78	62.4505	55.78	72.4792	55.78	71.8962	55.78	80.4672	55.78	79.6431
55.88	3.77274	55.88	3.80825	55.88	8.94897	55.88	8.79489	55.88	16.863	55.88	16.5754	55.88	27.7733	55.88	27.6697	55.88	39.8356	55.88	40.4952	55.88	51.6036	55.88	52.407	55.88	62.4115	55.88	62.4506	55.88	72.4807	55.88	71.8962	55.88	80.4625	55.88	79.6431
55.98	3.77118	55.98	3.81149	55.98	8.95679	55.98	8.80067	55.98	16.8731	55.98	16.5846	55.98	27.7819	55.98	27.6811	55.98	39.8419	55.98	40.5036	55.98	51.6114	55.98	52.409	55.98	62.4099	55.98	62.4506	55.98	72.4815	55.98	71.8962	55.98	80.4594	55.98	79.6431
56.08	3.77899	56.08	3.81471	56.08	8.95834	56.08	8.80643	56.08	16.881	56.08	16.5938	56.08	27.7913	56.08	27.6925	56.08	39.8536	56.08	40.5119	56.08	51.6231	56.08	52.411	56.08	62.4217	56.08	62.4507	56.08	72.4729	56.08	71.8962	56.08	80.4711	56.08	79.6431
56.18	3.79071	56.18	3.81792	56.18	8.97632	56.18	8.81218	56.18	16.8927	56.18	16.6029	56.18	27.8108	56.18	27.7038	56.18	39.8614	56.18	40.5202	56.18	51.6247	56.18	52.413	56.18	62.4201	56.18	62.4507	56.18	72.4792	56.18	71.8962	56.18	80.4828	56.18	79.6431
56.28	3.79071	56.28	3.82113	56.28	8.98804	56.28	8.8179	56.28	16.9005	56.28	16.612	56.28	27.8186	56.28	27.715	56.28	39.8731	56.28	40.5284	56.28	51.6349	56.28	52.415	56.28	62.4099	56.28	62.4508	56.28	72.4698	56.28	71.8962	56.28	80.4734	56.28	79.6431
56.38	3.79462	56.38	3.82432	56.38	8.98804	56.38	8.82361	56.38	16.9028	56.38	16.621	56.38	27.8225	56.38	27.7262	56.38	39.8848	56.38	40.5365	56.38	51.6255	56.38	52.4169	56.38	62.4099	56.38	62.4508	56.38	72.4714	56.38	71.8962	56.38	80.4648	56.38	79.6431
56.48	3.78369	56.48	3.82751	56.48	8.98102	56.48	8.82931	56.48	16.9028	56.48	16.6301	56.48	27.8132	56.48	27.7374	56.48	39.8755	56.48	40.5446	56.48	51.6255	56.48	52.4188	56.48	62.4123	56.48	62.4509	56.48	72.462	56.48	71.8962	56.48	80.4539	56.48	79.6431
56.58	3.7868	56.58	3.83069	56.58	9.00366	56.58	8.83499	56.58	16.92	56.58	16.6391	56.58	27.8382	56.58	27.7485	56.58	39.8911	56.58	40.5527	56.58	51.6388	56.58	52.4208	56.58	62.4084	56.58	62.4509	56.58	72.487	56.58	71.8962	56.58	80.4711	56.58	79.6431
56.68	3.80008	56.68	3.83386	56.68	9.01694	56.68	8.84065	56.68	16.9411	56.68	16.6481	56.68	27.8514	56.68	27.7596	56.68	39.902	56.68	40.5607	56.68	51.6458	56.68	52.4226	56.68	62.4091	56.68	62.451	56.68	72.494	56.68	71.8962	56.68	80.4727	56.68	79.6431
56.78	3.80087	56.78	3.83702	56.78	9.01147	56.78	8.84629	56.78	16.9419	56.78	16.657	56.78	27.8522	56.78	27.7706	56.78	39.9028	56.78	40.5686	56.78	51.6278	56.78	52.4245	56.78	62.4006	56.78	62.451	56.78	72.4854	56.78	71.8962	56.78	80.4734	56.78	79.6431
56.88	3.79227	56.88	3.84018	56.88	9.01929	56.88	8.85192	56.88	16.9513	56.88	16.6659	56.88	27.8632	56.88	27.7816	56.88	39.9059	56.88	40.5765	56.88	51.6427	56.88	52.4264	56.88	62.4099	56.88	62.4511	56.88	72.4815	56.88	71.8962	56.88	80.4617	56.88	79.6431
56.98	3.80243	56.98	3.84332	56.98	9.02945	56.98	8.85753	56.98	16.9591	56.98	16.6748	56.98	27.8733	56.98	27.7925	56.98	39.9122	56.98	40.5844	56.98	51.6427	56.98	52.4282	56.98	62.4178	56.98	62.4511	56.98	72.4792	56.98	71.8962	56.98	80.4594	56.98	79.6431
57.08	3.80869	57.08	3.84646	57.08	9.0271	57.08	8.86313	57.08	16.9708	57.08	16.6836	57.08	27.8929	57.08	27.8034	57.08	39.9239	57.08	40.5922	57.08	51.6528	57.08	52.43	57.08	62.4084	57.08	62.4512	57.08	72.4909	57.08	71.8962	57.08	80.4711	57.08	79.6431
57.18	3.8118	57.18	3.84959	57.18	9.04037	57.18	8.86871	57.18	16.9763	57.18	16.6925	57.18	27.903	57.18	27.8142	57.18	39.9317	57.18	40.5999	57.18	51.6622	57.18	52.4318	57.18	62.406	57.18	62.4512	57.18	72.4909	57.18	71.8962	57.18	80.4789	57.18	79.6431
57.28	3.79852	57.28	3.85271	57.28	9.03882	57.28	8.87427	57.28	16.9708	57.28	16.7013	57.28	27.9007	57.28	27.825	57.28	39.9317	57.28	40.6077	57.28	51.6583	57.28	52.4336	57.28	62.406	57.28	62.4513	57.28	72.4776	57.28	71.8962	57.28	80.4672	57.28	79.6431
57.38	3.81024	57.38	3.85582	57.38	9.03726	57.38	8.87982	57.38	16.9825	57.38	16.71	57.38	27.9085	57.38	27.8358	57.38	39.9434	57.38	40.6153	57.38	51.6638	57.38	52.4353	57.38	62.3998	57.38	62.4513	57.38	72.4807	57.38	71.8962	57.38	80.4789	57.38	79.6431
57.48	3.81805	57.48	3.85893	57.48	9.05444	57.48	8.88535	57.48	16.9903	57.48	16.7188	57.48	27.9202	57.48	27.8465	57.48	39.9434	57.48	40.6229	57.48	51.6622	57.48	52.4371	57.48	62.4099	57.48	62.4513	57.48	72.4792	57.48	71.8962	57.48	80.4727	57.48	79.6431
57.58	3.82431	57.58	3.86202	57.58	9.05679	57.58	8.89087	57.58	17.002	57.58	16.7275	57.58	27.928	57.58	27.8571	57.58	39.9512	57.58	40.6305	57.58	51.67	57.58	52.4388	57.58	62.4178	57.58	62.4514	57.58	72.4792	57.58	71.8962	57.58	80.4711	57.58	79.6431
57.68	3.83133	57.68	3.86511	57.68	9.056	57.68	8.89637	57.68	17.0099	57.68	16.7362	57.68	27.9475	57.68	27.8677	57.68	39.9614	57.68	40.638	57.68	51.6724	57.68	52.4405	57.68	62.4295	57.68	62.4514	57.68	72.487	57.68	71.8962	57.68	80.4711	57.68	79.6431
57.78	3.84149	57.78	3.86819	57.78	9.06616	57.78	8.90185	57.78	17.0216	57.78	16.7448	57.78	27.9499	57.78	27.8783	57.78	39.9684	57.78	40.6455	57.78	51.67	57.78	52.4422	57.78	62.4295	57.78	62.4515	57.78	72.4987	57.78	71.8962	57.78	80.4617	57.78	79.6431
57.88	3.84149	57.88	3.87126	57.88	9.08569	57.88	8.90732	57.88	17.0216	57.88	16.7534	57.88	27.9554	57.88	27.8888	57.88	39.9731	57.88	40.6529	57.88	51.6833	57.88	52.4439	57.88	62.4295	57.88	62.4515	57.88	72.4893	57.88	71.8962	57.88	80.4594	57.88	79.6431
57.98	3.8493	57.98	3.87432	57.98	9.07632	57.98	8.91277	57.98	17.0317	57.98	16.762	57.98	27.9608	57.98	27.8993	57.98	39.9786	57.98	40.6603	57.98	51.6817	57.98	52.4455	57.98	62.4373	57.98	62.4515	57.98	72.4925	57.98	71.8962	57.98	80.4594	57.98	79.6431
58.08	3.8493	58.08	3.87738	58.08	9.09662	58.08	8.91821	58.08	17.0505	58.08	16.7706	58.08	27.9803	58.08	27.9097	58.08	39.9997	58.08	40.6676	58.08	51.7028	58.08	52.4472	58.08	62.4373	58.08	62.4516	58.08	72.5003	58.08	71.8962	58.08	80.4688	58.08	79.6431
58.18	3.83994	58.18	3.88042	58.18	9.09976	58.18	8.92363	58.18	17.0513	58.18	16.7791	58.18	27.9929	58.18	27.9201	58.18	40.0005	58.18	40.6749	58.18	51.6942	58.18	52.4488	58.18	62.4396	58.18	62.4516	58.18	72.4917	58.18	71.8962	58.18	80.4695	58.18	79.6431
58.28	3.8493	58.28	3.88346	58.28	9.09586	58.28	8.92903	58.28	17.0606	58.28	16.7876	58.28	27.9983	58.28	27.9304	58.28	39.9981	58.28	40.6821	58.28	51.7013	58.28	52.4504	58.28	62.4373	58.28	62.4516	58.28	72.487	58.28	71.8962	58.28	80.4672	58.28	79.6431
58.38	3.86884	58.38	3.88649	58.38	9.11694	58.38	8.93442	58.38	17.0802	58.38	16.7961	58.38	28.0218	58.38	27.9407	58.38	40.0153	58.38	40.6893	58.38	51.7208	58.38	52.452	58.38	62.4568	58.38	62.4517	58.38	72.5042	58.38	71.8962	58.38	80.4906	58.38	79.6431
58.48	3.86884	58.48	3.88951	58.48	9.1185	58.48	8.93979	58.48	17.0919	58.48	16.8045	58.48	28.0319	58.48	27.9509	58.48	40.0137	58.48	40.6965	58.48	51.7145	58.48	52.4535	58.48	62.4685	58.48	62.4517	58.48	72.5104	58.48	71.8962	58.48	80.4906	58.48	79.6431
58.58	3.88055	58.58	3.89253	58.58	9.11929	58.58	8.94515	58.58	17.0934	58.58	16.813	58.58	28.0296	58.58	27.9611	58.58	40.0255	58.58	40.7036	58.58	51.7247	58.58	52.4551	58.58	62.4623	58.58	62.4517	58.58	72.5011	58.58	71.8962	58.58	80.4906	58.58	79.6431
58.68	3.89618	58.68	3.89553	58.68	9.14429	58.68	8.9505	58.68	17.1114	58.68	16.8213	58.68	28.0507	58.68	27.9713	58.68	40.0411	58.68	40.7106	58.68	51.7231	58.68	52.4566	58.68	62.4803	58.68	62.4518	58.68	72.5003	58.68	71.8962	58.68	80.4984	58.68	79.6431
58.78	3.9079	58.78	3.89853	58.78	9.15601	58.78	8.95582	58.78	17.1192	58.78	16.8297	58.78	28.0491	58.78	27.9814	58.78	40.0528	58.78	40.7176	58.78	51.7208	58.78	52.4582	58.78	62.4709	58.78	62.4518	58.78	72.4987	58.78	71.8962	58.78	80.4984	58.78	79.6431
58.88	3.89072	58.88	3.90152	58.88	9.14975	58.88	8.96113	58.88	17.1349	58.88	16.838	58.88	28.053	58.88	27.9915	58.88	40.0528	58.88	40.7246	58.88	51.7325	58.88	52.4597	58.88	62.4685	58.88	62.4518	58.88	72.4815	58.88	71.8962	58.88	80.4906	58.88	79.6431
58.98	3.90399	58.98	3.9045	58.98	9.16772	58.98	8.96643	58.98	17.1505	58.98	16.8464	58.98	28.0686	58.98	28.0015	58.98	40.0669	58.98	40.7315	58.98	51.7341	58.98	52.4612	58.98	62.4763	58.98	62.4519	58.98	72.487	58.98	71.8962	58.98	80.4891	58.98	79.6431
59.08	3.90164	59.08	3.90748	59.08	9.15836	59.08	8.97171	59.08	17.1544	59.08	16.8546	59.08	28.0632	59.08	28.0115	59.08	40.0723	59.08	40.7384	59.08	51.7364	59.08	52.4626	59.08	62.474	59.08	62.4519	59.08	72.4909	59.08	71.8962	59.08	80.4844	59.08	79.6431
59.18	3.9118	59.18	3.91044	59.18	9.15836	59.18	8.97698	59.18	17.1622	59.18	16.8629	59.18	28.0897	59.18	28.0214	59.18	40.0661	59.18	40.7453	59.18	51.7442	59.18	52.4641	59.18	62.4803	59.18	62.4519	59.18	72.4987	59.18	71.8962	59.18	80.4828	59.18	79.6431
59.28	3.91962	59.28	3.9134	59.28	9.16382	59.28	8.98223	59.28	17.1739	59.28	16.8711	59.28	28.0999	59.28	28.0313	59.28	40.0723	59.28	40.7521	59.28	51.7442	59.28	52.4656	59.28	62.4803	59.28	62.452	59.28	72.4987	59.28	71.8962	59.28	80.4828	59.28	79.6431
59.38	3.91962	59.38	3.91635	59.38	9.17554	59.38	8.98746	59.38	17.1817	59.38	16.8793	59.38	28.1022	59.38	28.0412	59.38	40.0723	59.38	40.7588	59.38	51.7349	59.38	52.467	59.38	62.4826	59.38	62.452	59.38	72.4987	59.38	71.8962	59.38	80.4828	59.38	79.6431
59.48	3.92197	59.48	3.91929	59.48	9.181	59.48	8.99268	59.48	17.1935	59.48	16.8875	59.48	28.1116	59.48	28.051	59.48	40.0747	59.48	40.7655	59.48	51.7442	59.48	52.4684	59.48	62.4709	59.48	62.452	59.48	72.4893	59.48	71.8962	59.48	80.4828	59.48	79.6431
59.58	3.92743	59.58	3.92223	59.58	9.18726	59.58	8.99789	59.58	17.2052	59.58	16.8956	59.58	28.1194	59.58	28.0608	59.58	40.0723	59.58	40.7722	59.58	51.7442	59.58	52.4698	59.58	62.4685	59.58	62.452	59.58	72.5081	59.58	71.8962	59.58	80.4906	59.58	79.6431
59.68	3.92117	59.68	3.92516	59.68	9.18961	59.68	9.00308	59.68	17.2036	59.68	16.9037	59.68	28.1311	59.68	28.0705	59.68	40.0801	59.68	40.7788	59.68	51.7427	59.68	52.4712	59.68	62.4701	59.68	62.4521	59.68	72.5222	59.68	71.8962	59.68	80.4906	59.68	79.6431
59.78	3.91962	59.78	3.92807	59.78	9.18726	59.78	9.00825	59.78	17.213	59.78	16.9118	59.78	28.1389	59.78	28.0802	59.78	40.0919	59.78	40.7854	59.78	51.752	59.78	52.4726	59.78	62.4803	59.78	62.4521	59.78	72.5222	59.78	71.8962	59.78	80.4906	59.78	79.6431
59.88	3.93915	59.88	3.93099	59.88	9.19662	59.88	9.01341	59.88	17.2286	59.88	16.9199	59.88	28.1585	59.88	28.0898	59.88	40.0997	59.88	40.792	59.88	51.7536	59.88	52.4739	59.88	62.4787	59.88	62.4521	59.88	72.5378	59.88	71.8962	59.88	80.4906	59.88	79.6431
59.98	3.93915	59.98	3.93389	59.98	9.20679	59.98	9.01856	59.98	17.2403	59.98	16.9279	59.98	28.16	59.98	28.0994	59.98	40.0997	59.98	40.7985	59.98	51.7599	59.98	52.4753	59.98	62.4842	59.98	62.4521	59.98	72.5339	59.98	71.8962	59.98	80.4984	59.98	79.6431
60.08	3.93915	60.08	3.93678	60.08	9.20679	60.08	9.02369	60.08	17.2403	60.08	16.9359	60.08	28.1702	60.08	28.109	60.08	40.1051	60.08	40.8049	60.08	51.7716	60.08	52.4766	60.08	62.4842	60.08	62.4522	60.08	72.5182	60.08	71.8962	60.08	80.4906	60.08	79.6431
60.18	3.93759	60.18	3.93967	60.18	9.22632	60.18	9.0288	60.18	17.2481	60.18	16.9439	60.18	28.178	60.18	28.1185	60.18	40.1114	60.18	40.8113	60.18	51.7716	60.18	52.4779	60.18	62.4959	60.18	62.4522	60.18	72.53	60.18	71.8962	60.18	80.4906	60.18	79.6431
60.28	3.93524	60.28	3.94255	60.28	9.22632	60.28	9.03391	60.28	17.2536	60.28	16.9518	60.28	28.1897	60.28	28.128	60.28	40.1114	60.28	40.8177	60.28	51.77	60.28	52.4792	60.28	62.4896	60.28	62.4522	60.28	72.5284	60.28	71.8962	60.28	80.4906	60.28	79.6431
60.38	3.93524	60.38	3.94542	60.38	9.24585	60.38	9.03899	60.38	17.2716	60.38	16.9598	60.38	28.1921	60.38	28.1374	60.38	40.1137	60.38	40.8241	60.38	51.7794	60.38	52.4805	60.38	62.4943	60.38	62.4522	60.38	72.512	60.38	71.8962	60.38	80.4906	60.38	79.6431
60.48	3.92899	60.48	3.94829	60.48	9.24585	60.48	9.04406	60.48	17.2833	60.48	16.9677	60.48	28.1975	60.48	28.1468	60.48	40.1192	60.48	40.8304	60.48	51.7911	60.48	52.4818	60.48	62.5092	60.48	62.4523	60.48	72.5245	60.48	71.8962	60.48	80.4906	60.48	79.6431
60.58	3.95087	60.58	3.95115	60.58	9.25992	60.58	9.04912	60.58	17.3028	60.58	16.9755	60.58	28.221	60.58	28.1562	60.58	40.1309	60.58	40.8366	60.58	51.7966	60.58	52.4831	60.58	62.5193	60.58	62.4523	60.58	72.5378	60.58	71.8962	60.58	80.5023	60.58	79.6431
60.68	3.96884	60.68	3.954	60.68	9.26538	60.68	9.05416	60.68	17.3145	60.68	16.9834	60.68	28.2288	60.68	28.1655	60.68	40.1426	60.68	40.8429	60.68	51.8028	60.68	52.4843	60.68	62.5193	60.68	62.4523	60.68	72.5315	60.68	71.8962	60.68	80.5023	60.68	79.6431
60.78	3.9704	60.78	3.95684	60.78	9.26538	60.78	9.05919	60.78	17.3224	60.78	16.9912	60.78	28.2405	60.78	28.1748	60.78	40.1426	60.78	40.8491	60.78	51.8028	60.78	52.4856	60.78	62.5217	60.78	62.4523	60.78	72.5417	60.78	71.8962	60.78	80.5023	60.78	79.6431
60.88	3.96414	60.88	3.95967	60.88	9.2771	60.88	9.0642	60.88	17.3247	60.88	16.999	60.88	28.2405	60.88	28.184	60.88	40.1411	60.88	40.8552	60.88	51.8145	60.88	52.4868	60.88	62.5193	60.88	62.4524	60.88	72.5417	60.88	71.8962	60.88	80.5023	60.88	79.6431
60.98	3.9704	60.98	3.9625	60.98	9.28491	60.98	9.0692	60.98	17.3302	60.98	17.0068	60.98	28.26	60.98	28.1932	60.98	40.1387	60.98	40.8613	60.98	51.8052	60.98	52.488	60.98	62.5271	60.98	62.4524	60.98	72.5417	60.98	71.8962	60.98	80.5023	60.98	79.6431
61.08	3.9704	61.08	3.96532	61.08	9.2724	61.08	9.07418	61.08	17.3356	61.08	17.0145	61.08	28.2475	61.08	28.2024	61.08	40.1379	61.08	40.8674	61.08	51.8044	61.08	52.4892	61.08	62.5209	61.08	62.4524	61.08	72.5354	61.08	71.8962	61.08	80.4844	61.08	79.6431
61.18	3.9704	61.18	3.96813	61.18	9.28726	61.18	9.07915	61.18	17.3419	61.18	17.0222	61.18	28.2561	61.18	28.2115	61.18	40.1348	61.18	40.8734	61.18	51.7966	61.18	52.4904	61.18	62.5248	61.18	62.4524	61.18	72.5245	61.18	71.8962	61.18	80.4828	61.18	79.6431
61.28	3.9704	61.28	3.97093	61.28	9.29037	61.28	9.08411	61.28	17.3474	61.28	17.0299	61.28	28.2639	61.28	28.2206	61.28	40.1348	61.28	40.8794	61.28	51.795	61.28	52.4916	61.28	62.5139	61.28	62.4524	61.28	72.5222	61.28	71.8962	61.28	80.4828	61.28	79.6431
61.38	3.9704	61.38	3.97373	61.38	9.30054	61.38	9.08905	61.38	17.3458	61.38	17.0376	61.38	28.2835	61.38	28.2296	61.38	40.1465	61.38	40.8854	61.38	51.795	61.38	52.4928	61.38	62.5115	61.38	62.4525	61.38	72.5315	61.38	71.8962	61.38	80.4828	61.38	79.6431
61.48	3.98993	61.48	3.97652	61.48	9.30835	61.48	9.09397	61.48	17.3653	61.48	17.0452	61.48	28.2913	61.48	28.2386	61.48	40.1544	61.48	40.8913	61.48	51.8145	61.48	52.4939	61.48	62.5271	61.48	62.4525	61.48	72.5495	61.48	71.8962	61.48	80.4906	61.48	79.6431
61.58	3.98993	61.58	3.9793	61.58	9.3107	61.58	9.09889	61.58	17.3731	61.58	17.0528	61.58	28.303	61.58	28.2476	61.58	40.1544	61.58	40.8972	61.58	51.8145	61.58	52.4951	61.58	62.5326	61.58	62.4525	61.58	72.5401	61.58	71.8962	61.58	80.4906	61.58	79.6431
61.68	3.98993	61.68	3.98208	61.68	9.31616	61.68	9.10378	61.68	17.3849	61.68	17.0604	61.68	28.3093	61.68	28.2565	61.68	40.1544	61.68	40.903	61.68	51.813	61.68	52.4962	61.68	62.5217	61.68	62.4525	61.68	72.5378	61.68	71.8962	61.68	80.4906	61.68	79.6431
61.78	3.99149	61.78	3.98484	61.78	9.31616	61.78	9.10867	61.78	17.3833	61.78	17.068	61.78	28.3304	61.78	28.2654	61.78	40.1544	61.78	40.9088	61.78	51.8224	61.78	52.4973	61.78	62.5193	61.78	62.4525	61.78	72.5495	61.78	71.8962	61.78	80.4906	61.78	79.6431
61.88	3.99619	61.88	3.9876	61.88	9.32788	61.88	9.11354	61.88	17.402	61.88	17.0755	61.88	28.3304	61.88	28.2742	61.88	40.1544	61.88	40.9146	61.88	51.8224	61.88	52.4984	61.88	62.5178	61.88	62.4526	61.88	72.5495	61.88	71.8962	61.88	80.4906	61.88	79.6431
61.98	3.99774	61.98	3.99036	61.98	9.32632	61.98	9.11839	61.98	17.4028	61.98	17.083	61.98	28.3382	61.98	28.283	61.98	40.1622	61.98	40.9203	61.98	51.8224	61.98	52.4995	61.98	62.5209	61.98	62.4526	61.98	72.5495	61.98	71.8962	61.98	80.4906	61.98	79.6431
62.08	3.99774	62.08	3.9931	62.08	9.33569	62.08	9.12323	62.08	17.4122	62.08	17.0905	62.08	28.3436	62.08	28.2918	62.08	40.1622	62.08	40.926	62.08	51.8302	62.08	52.5006	62.08	62.5193	62.08	62.4526	62.08	72.5495	62.08	71.8962	62.08	80.4906	62.08	79.6431
62.18	3.99774	62.18	3.99584	62.18	9.33569	62.18	9.12806	62.18	17.4317	62.18	17.098	62.18	28.3538	62.18	28.3005	62.18	40.1684	62.18	40.9317	62.18	51.8302	62.18	52.5017	62.18	62.5217	62.18	62.4526	62.18	72.5511	62.18	71.8962	62.18	80.4906	62.18	79.6431
62.28	4.01492	62.28	3.99857	62.28	9.34897	62.28	9.13287	62.28	17.4435	62.28	17.1054	62.28	28.3733	62.28	28.3092	62.28	40.1817	62.28	40.9373	62.28	51.8536	62.28	52.5028	62.28	62.5404	62.28	62.4526	62.28	72.5729	62.28	71.8962	62.28	80.5023	62.28	79.6431
62.38	4.01337	62.38	4.00129	62.38	9.35913	62.38	9.13767	62.38	17.4552	62.38	17.1128	62.38	28.385	62.38	28.3179	62.38	40.1817	62.38	40.9429	62.38	51.8536	62.38	52.5038	62.38	62.5334	62.38	62.4526	62.38	72.5636	62.38	71.8962	62.38	80.5023	62.38	79.6431
62.48	4.01337	62.48	4.00401	62.48	9.35913	62.48	9.14246	62.48	17.463	62.48	17.1202	62.48	28.3929	62.48	28.3265	62.48	40.1934	62.48	40.9485	62.48	51.8536	62.48	52.5049	62.48	62.5388	62.48	62.4527	62.48	72.5612	62.48	71.8962	62.48	80.5023	62.48	79.6431
62.58	4.02118	62.58	4.00672	62.58	9.35757	62.58	9.14723	62.58	17.4747	62.58	17.1276	62.58	28.3929	62.58	28.3351	62.58	40.1934	62.58	40.954	62.58	51.8536	62.58	52.5059	62.58	62.5326	62.58	62.4527	62.58	72.5729	62.58	71.8962	62.58	80.5023	62.58	79.6431
62.68	4.0329	62.68	4.00942	62.68	9.36694	62.68	9.15199	62.68	17.4731	62.68	17.1349	62.68	28.3952	62.68	28.3436	62.68	40.2012	62.68	40.9595	62.68	51.8653	62.68	52.5069	62.68	62.531	62.68	62.4527	62.68	72.5667	62.68	71.8962	62.68	80.493	62.68	79.6431
62.78	4.03134	62.78	4.01211	62.78	9.38022	62.78	9.15673	62.78	17.4903	62.78	17.1422	62.78	28.4178	62.78	28.3521	62.78	40.209	62.78	40.965	62.78	51.8731	62.78	52.5079	62.78	62.5388	62.78	62.4527	62.78	72.5807	62.78	71.8962	62.78	80.4984	62.78	79.6431
62.88	4.02899	62.88	4.0148	62.88	9.38647	62.88	9.16146	62.88	17.4981	62.88	17.1495	62.88	28.4319	62.88	28.3606	62.88	40.209	62.88	40.9704	62.88	51.8638	62.88	52.5089	62.88	62.5506	62.88	62.4527	62.88	72.5807	62.88	71.8962	62.88	80.4984	62.88	79.6431
62.98	4.0368	62.98	4.01748	62.98	9.38647	62.98	9.16618	62.98	17.5099	62.98	17.1568	62.98	28.4319	62.98	28.369	62.98	40.2208	62.98	40.9758	62.98	51.8692	62.98	52.5099	62.98	62.5412	62.98	62.4527	62.98	72.5807	62.98	71.8962	62.98	80.4984	62.98	79.6431
63.08	4.05087	63.08	4.02015	63.08	9.40054	63.08	9.17088	63.08	17.5239	63.08	17.164	63.08	28.4343	63.08	28.3774	63.08	40.2231	63.08	40.9811	63.08	51.8716	63.08	52.5109	63.08	62.549	63.08	62.4527	63.08	72.5737	63.08	71.8962	63.08	80.4945	63.08	79.6431
63.18	4.05789	63.18	4.02282	63.18	9.41537	63.18	9.17557	63.18	17.5388	63.18	17.1712	63.18	28.4491	63.18	28.3858	63.18	40.2301	63.18	40.9864	63.18	51.8723	63.18	52.5119	63.18	62.5498	63.18	62.4528	63.18	72.5784	63.18	71.8962	63.18	80.5	63.18	79.6431
63.28	4.07196	63.28	4.02547	63.28	9.41772	63.28	9.18025	63.28	17.5411	63.28	17.1784	63.28	28.4632	63.28	28.3941	63.28	40.2325	63.28	40.9917	63.28	51.8731	63.28	52.5128	63.28	62.5506	63.28	62.4528	63.28	72.5714	63.28	71.8962	63.28	80.5023	63.28	79.6431
63.38	4.07977	63.38	4.02813	63.38	9.42944	63.38	9.18491	63.38	17.5528	63.38	17.1856	63.38	28.4632	63.38	28.4024	63.38	40.2403	63.38	40.997	63.38	51.8849	63.38	52.5138	63.38	62.5529	63.38	62.4528	63.38	72.5807	63.38	71.8962	63.38	80.5023	63.38	79.6431
63.48	4.07352	63.48	4.03077	63.48	9.42944	63.48	9.18956	63.48	17.5606	63.48	17.1927	63.48	28.4749	63.48	28.4107	63.48	40.2497	63.48	41.0022	63.48	51.8849	63.48	52.5147	63.48	62.5506	63.48	62.4528	63.48	72.5745	63.48	71.8962	63.48	80.5023	63.48	79.6431
63.58	4.06259	63.58	4.03341	63.58	9.41852	63.58	9.19419	63.58	17.563	63.58	17.1998	63.58	28.464	63.58	28.4189	63.58	40.245	63.58	41.0074	63.58	51.8661	63.58	52.5157	63.58	62.5318	63.58	62.4528	63.58	72.5714	63.58	71.8962	63.58	80.493	63.58	79.6431
63.68	4.06259	63.68	4.03604	63.68	9.42554	63.68	9.19881	63.68	17.5606	63.68	17.2069	63.68	28.4593	63.68	28.4271	63.68	40.2403	63.68	41.0125	63.68	51.8614	63.68	52.5166	63.68	62.5349	63.68	62.4528	63.68	72.5753	63.68	71.8962	63.68	80.4906	63.68	79.6431
63.78	4.06805	63.78	4.03866	63.78	9.44507	63.78	9.20342	63.78	17.5763	63.78	17.214	63.78	28.4788	63.78	28.4352	63.78	40.2481	63.78	41.0177	63.78	51.877	63.78	52.5175	63.78	62.5365	63.78	62.4528	63.78	72.5847	63.78	71.8962	63.78	80.5102	63.78	79.6431
63.88	4.06805	63.88	4.04128	63.88	9.45288	63.88	9.20802	63.88	17.588	63.88	17.221	63.88	28.4866	63.88	28.4433	63.88	40.2559	63.88	41.0227	63.88	51.877	63.88	52.5184	63.88	62.5349	63.88	62.4529	63.88	72.5784	63.88	71.8962	63.88	80.5102	63.88	79.6431
63.98	4.0665	63.98	4.04389	63.98	9.4646	63.98	9.2126	63.98	17.5958	63.98	17.228	63.98	28.4983	63.98	28.4514	63.98	40.2559	63.98	41.0278	63.98	51.877	63.98	52.5193	63.98	62.5373	63.98	62.4529	63.98	72.5768	63.98	71.8962	63.98	80.5102	63.98	79.6431
64.08	4.05789	64.08	4.04649	64.08	9.45288	64.08	9.21717	64.08	17.6075	64.08	17.235	64.08	28.5061	64.08	28.4594	64.08	40.2676	64.08	41.0328	64.08	51.8708	64.08	52.5202	64.08	62.5349	64.08	62.4529	64.08	72.5675	64.08	71.8962	64.08	80.5102	64.08	79.6431
64.18	4.07977	64.18	4.04908	64.18	9.47632	64.18	9.22172	64.18	17.6192	64.18	17.242	64.18	28.5179	64.18	28.4675	64.18	40.2794	64.18	41.0378	64.18	51.881	64.18	52.5211	64.18	62.5467	64.18	62.4529	64.18	72.5862	64.18	71.8962	64.18	80.5219	64.18	79.6431
64.28	4.07977	64.28	4.05167	64.28	9.48413	64.28	9.22627	64.28	17.6403	64.28	17.249	64.28	28.5296	64.28	28.4754	64.28	40.2911	64.28	41.0428	64.28	51.881	64.28	52.5219	64.28	62.5467	64.28	62.4529	64.28	72.5792	64.28	71.8962	64.28	80.5203	64.28	79.6431
64.38	4.08759	64.38	4.05425	64.38	9.49585	64.38	9.23079	64.38	17.6411	64.38	17.2559	64.38	28.5296	64.38	28.4834	64.38	40.2911	64.38	41.0477	64.38	51.8927	64.38	52.5228	64.38	62.5584	64.38	62.4529	64.38	72.5886	64.38	71.8962	64.38	80.5102	64.38	79.6431
64.48	4.0993	64.48	4.05683	64.48	9.48959	64.48	9.23531	64.48	17.6388	64.48	17.2628	64.48	28.5413	64.48	28.4913	64.48	40.2989	64.48	41.0526	64.48	51.8927	64.48	52.5236	64.48	62.5521	64.48	62.4529	64.48	72.5862	64.48	71.8962	64.48	80.5102	64.48	79.6431
64.58	4.0993	64.58	4.05939	64.58	9.49585	64.58	9.23981	64.58	17.6505	64.58	17.2697	64.58	28.5491	64.58	28.4991	64.58	40.2989	64.58	41.0575	64.58	51.8927	64.58	52.5245	64.58	62.5506	64.58	62.4529	64.58	72.5909	64.58	71.8962	64.58	80.518	64.58	79.6431
64.68	4.08994	64.68	4.06195	64.68	9.4982	64.68	9.2443	64.68	17.6489	64.68	17.2765	64.68	28.5515	64.68	28.507	64.68	40.3012	64.68	41.0623	64.68	51.8911	64.68	52.5253	64.68	62.549	64.68	62.4529	64.68	72.5729	64.68	71.8962	64.68	80.5008	64.68	79.6431
64.78	4.0954	64.78	4.06451	64.78	9.50366	64.78	9.24878	64.78	17.6466	64.78	17.2834	64.78	28.5491	64.78	28.5148	64.78	40.2926	64.78	41.0671	64.78	51.8888	64.78	52.5261	64.78	62.5373	64.78	62.453	64.78	72.569	64.78	71.8962	64.78	80.5063	64.78	79.6431
64.88	4.09775	64.88	4.06706	64.88	9.51538	64.88	9.25324	64.88	17.6599	64.88	17.2902	64.88	28.5569	64.88	28.5226	64.88	40.2989	64.88	41.0719	64.88	51.8888	64.88	52.5269	64.88	62.5443	64.88	62.453	64.88	72.569	64.88	71.8962	64.88	80.5	64.88	79.6431
64.98	4.11649	64.98	4.0696	64.98	9.5271	64.98	9.25769	64.98	17.67	64.98	17.297	64.98	28.5686	64.98	28.5303	64.98	40.2989	64.98	41.0767	64.98	51.8794	64.98	52.5278	64.98	62.5373	64.98	62.453	64.98	72.5768	64.98	71.8962	64.98	80.4984	64.98	79.6431
65.08	4.1243	65.08	4.07213	65.08	9.53101	65.08	9.26213	65.08	17.6755	65.08	17.3037	65.08	28.5741	65.08	28.538	65.08	40.3044	65.08	41.0814	65.08	51.8942	65.08	52.5286	65.08	62.5521	65.08	62.453	65.08	72.5651	65.08	71.8962	65.08	80.5039	65.08	79.6431
65.18	4.13055	65.18	4.07466	65.18	9.5271	65.18	9.26656	65.18	17.6856	65.18	17.3105	65.18	28.5804	65.18	28.5457	65.18	40.3145	65.18	41.0861	65.18	51.8927	65.18	52.5293	65.18	62.5584	65.18	62.453	65.18	72.5628	65.18	71.8962	65.18	80.5023	65.18	79.6431
65.28	4.13837	65.28	4.07718	65.28	9.54663	65.28	9.27097	65.28	17.7013	65.28	17.3172	65.28	28.5999	65.28	28.5533	65.28	40.3223	65.28	41.0907	65.28	51.9005	65.28	52.5301	65.28	62.5599	65.28	62.453	65.28	72.5753	65.28	71.8962	65.28	80.5008	65.28	79.6431
65.38	4.15009	65.38	4.07969	65.38	9.55444	65.38	9.27537	65.38	17.7013	65.38	17.3239	65.38	28.5999	65.38	28.5609	65.38	40.3223	65.38	41.0954	65.38	51.9005	65.38	52.5309	65.38	62.5584	65.38	62.453	65.38	72.5768	65.38	71.8962	65.38	80.5195	65.38	79.6431
65.48	4.1579	65.48	4.0822	65.48	9.56616	65.48	9.27975	65.48	17.7036	65.48	17.3306	65.48	28.5999	65.48	28.5685	65.48	40.3223	65.48	41.1	65.48	51.8942	65.48	52.5317	65.48	62.5584	65.48	62.453	65.48	72.5823	65.48	71.8962	65.48	80.5125	65.48	79.6431
65.58	4.16025	65.58	4.08469	65.58	9.55835	65.58	9.28413	65.58	17.6997	65.58	17.3372	65.58	28.5983	65.58	28.576	65.58	40.3208	65.58	41.1046	65.58	51.8833	65.58	52.5324	65.58	62.5396	65.58	62.453	65.58	72.5909	65.58	71.8962	65.58	80.5008	65.58	79.6431
65.68	4.14853	65.68	4.08719	65.68	9.56616	65.68	9.28849	65.68	17.7184	65.68	17.3439	65.68	28.596	65.68	28.5835	65.68	40.3301	65.68	41.1091	65.68	51.881	65.68	52.5332	65.68	62.5467	65.68	62.453	65.68	72.5768	65.68	71.8962	65.68	80.4984	65.68	79.6431
65.78	4.15399	65.78	4.08967	65.78	9.57397	65.78	9.29284	65.78	17.7114	65.78	17.3505	65.78	28.6077	65.78	28.591	65.78	40.3301	65.78	41.1136	65.78	51.8716	65.78	52.5339	65.78	62.5467	65.78	62.4531	65.78	72.5597	65.78	71.8962	65.78	80.4984	65.78	79.6431
65.88	4.15945	65.88	4.09215	65.88	9.57632	65.88	9.29717	65.88	17.7184	65.88	17.3571	65.88	28.6077	65.88	28.5984	65.88	40.3301	65.88	41.1181	65.88	51.8692	65.88	52.5347	65.88	62.5388	65.88	62.4531	65.88	72.5573	65.88	71.8962	65.88	80.4984	65.88	79.6431
65.98	4.1579	65.98	4.09463	65.98	9.57397	65.98	9.3015	65.98	17.7286	65.98	17.3636	65.98	28.61	65.98	28.6058	65.98	40.338	65.98	41.1226	65.98	51.881	65.98	52.5354	65.98	62.5467	65.98	62.4531	65.98	72.5651	65.98	71.8962	65.98	80.4922	65.98	79.6431
66.08	4.16962	66.08	4.09709	66.08	9.59351	66.08	9.30581	66.08	17.731	66.08	17.3702	66.08	28.6155	66.08	28.6132	66.08	40.338	66.08	41.127	66.08	51.881	66.08	52.5361	66.08	62.5467	66.08	62.4531	66.08	72.5612	66.08	71.8962	66.08	80.4906	66.08	79.6431
66.18	4.17743	66.18	4.09955	66.18	9.59586	66.18	9.31011	66.18	17.7364	66.18	17.3767	66.18	28.6155	66.18	28.6206	66.18	40.338	66.18	41.1314	66.18	51.881	66.18	52.5368	66.18	62.5373	66.18	62.4531	66.18	72.5479	66.18	71.8962	66.18	80.4813	66.18	79.6431
66.28	4.17743	66.28	4.10201	66.28	9.59506	66.28	9.31439	66.28	17.7481	66.28	17.3832	66.28	28.6155	66.28	28.6279	66.28	40.3497	66.28	41.1358	66.28	51.8888	66.28	52.5375	66.28	62.5349	66.28	62.4531	66.28	72.555	66.28	71.8962	66.28	80.4867	66.28	79.6431
66.38	4.17352	66.38	4.10445	66.38	9.59897	66.38	9.31866	66.38	17.7536	66.38	17.3897	66.38	28.621	66.38	28.6352	66.38	40.3434	66.38	41.1401	66.38	51.8763	66.38	52.5382	66.38	62.5365	66.38	62.4531	66.38	72.5354	66.38	71.8962	66.38	80.4805	66.38	79.6431
66.48	4.17743	66.48	4.10689	66.48	9.59741	66.48	9.32293	66.48	17.7599	66.48	17.3961	66.48	28.6272	66.48	28.6424	66.48	40.3481	66.48	41.1445	66.48	51.8731	66.48	52.5389	66.48	62.5349	66.48	62.4531	66.48	72.5206	66.48	71.8962	66.48	80.4789	66.48	79.6431
66.58	4.17743	66.58	4.10933	66.58	9.59586	66.58	9.32718	66.58	17.7716	66.58	17.4025	66.58	28.6272	66.58	28.6496	66.58	40.3497	66.58	41.1487	66.58	51.8731	66.58	52.5396	66.58	62.5404	66.58	62.4531	66.58	72.5393	66.58	71.8962	66.58	80.4695	66.58	79.6431
66.68	4.18289	66.68	4.11176	66.68	9.59897	66.68	9.33141	66.68	17.7794	66.68	17.4089	66.68	28.6389	66.68	28.6568	66.68	40.3614	66.68	41.153	66.68	51.8755	66.68	52.5403	66.68	62.5388	66.68	62.4531	66.68	72.5401	66.68	71.8962	66.68	80.4672	66.68	79.6431
66.78	4.18134	66.78	4.11418	66.78	9.60913	66.78	9.33564	66.78	17.7849	66.78	17.4153	66.78	28.6327	66.78	28.664	66.78	40.3614	66.78	41.1573	66.78	51.8731	66.78	52.541	66.78	62.5388	66.78	62.4531	66.78	72.53	66.78	71.8962	66.78	80.4727	66.78	79.6431
66.88	4.17978	66.88	4.11659	66.88	9.60758	66.88	9.33985	66.88	17.7739	66.88	17.4217	66.88	28.6296	66.88	28.6711	66.88	40.352	66.88	41.1615	66.88	51.8716	66.88	52.5416	66.88	62.5396	66.88	62.4531	66.88	72.5128	66.88	71.8962	66.88	80.4617	66.88	79.6431
66.98	4.18915	66.98	4.119	66.98	9.61694	66.98	9.34405	66.98	17.7794	66.98	17.4281	66.98	28.6389	66.98	28.6782	66.98	40.3434	66.98	41.1657	66.98	51.8692	66.98	52.5423	66.98	62.5287	66.98	62.4532	66.98	72.5159	66.98	71.8962	66.98	80.4594	66.98	79.6431
67.08	4.17978	67.08	4.1214	67.08	9.60757	67.08	9.34823	67.08	17.7911	67.08	17.4344	67.08	28.6468	67.08	28.6852	67.08	40.3497	67.08	41.1698	67.08	51.8716	67.08	52.5429	67.08	62.5388	67.08	62.4532	67.08	72.5362	67.08	71.8962	67.08	80.4672	67.08	79.6431
67.18	4.17743	67.18	4.1238	67.18	9.61304	67.18	9.35241	67.18	17.7911	67.18	17.4407	67.18	28.6585	67.18	28.6923	67.18	40.3614	67.18	41.174	67.18	51.8692	67.18	52.5436	67.18	62.5388	67.18	62.4532	67.18	72.5198	67.18	71.8962	67.18	80.4578	67.18	79.6431
67.28	4.19696	67.28	4.12618	67.28	9.62475	67.28	9.35657	67.28	17.7896	67.28	17.447	67.28	28.6585	67.28	28.6993	67.28	40.3676	67.28	41.1781	67.28	51.8692	67.28	52.5442	67.28	62.5467	67.28	62.4532	67.28	72.53	67.28	71.8962	67.28	80.4555	67.28	79.6431
67.38	4.20087	67.38	4.12857	67.38	9.62476	67.38	9.36072	67.38	17.7911	67.38	17.4532	67.38	28.6624	67.38	28.7063	67.38	40.3629	67.38	41.1821	67.38	51.8614	67.38	52.5449	67.38	62.5295	67.38	62.4532	67.38	72.5362	67.38	71.8962	67.38	80.4414	67.38	79.6431
67.48	4.20242	67.48	4.13094	67.48	9.63647	67.48	9.36486	67.48	17.8028	67.48	17.4595	67.48	28.6702	67.48	28.7132	67.48	40.3614	67.48	41.1862	67.48	51.863	67.48	52.5455	67.48	62.5271	67.48	62.4532	67.48	72.5378	67.48	71.8962	67.48	80.4516	67.48	79.6431
67.58	4.20087	67.58	4.13331	67.58	9.63803	67.58	9.36899	67.58	17.7966	67.58	17.4657	67.58	28.6702	67.58	28.7201	67.58	40.3731	67.58	41.1902	67.58	51.8614	67.58	52.5461	67.58	62.5482	67.58	62.4532	67.58	72.5378	67.58	71.8962	67.58	80.4516	67.58	79.6431
67.68	4.1915	67.68	4.13567	67.68	9.64819	67.68	9.37311	67.68	17.8091	67.68	17.4719	67.68	28.6819	67.68	28.727	67.68	40.3637	67.68	41.1942	67.68	51.8731	67.68	52.5467	67.68	62.5412	67.68	62.4532	67.68	72.5378	67.68	71.8962	67.68	80.4516	67.68	79.6431
67.78	4.20087	67.78	4.13803	67.78	9.65054	67.78	9.37721	67.78	17.8161	67.78	17.4781	67.78	28.6804	67.78	28.7338	67.78	40.3692	67.78	41.1982	67.78	51.8731	67.78	52.5473	67.78	62.5388	67.78	62.4532	67.78	72.5471	67.78	71.8962	67.78	80.4633	67.78	79.6431
67.88	4.20868	67.88	4.14038	67.88	9.65601	67.88	9.3813	67.88	17.8145	67.88	17.4842	67.88	28.678	67.88	28.7407	67.88	40.3692	67.88	41.2022	67.88	51.8716	67.88	52.5479	67.88	62.5388	67.88	62.4532	67.88	72.5495	67.88	71.8962	67.88	80.4539	67.88	79.6431
67.98	4.2204	67.98	4.14273	67.98	9.66772	67.98	9.38538	67.98	17.8224	67.98	17.4904	67.98	28.6897	67.98	28.7475	67.98	40.3903	67.98	41.2061	67.98	51.8692	67.98	52.5485	67.98	62.5388	67.98	62.4532	67.98	72.5401	67.98	71.8962	67.98	80.4594	67.98	79.6431
68.08	4.20477	68.08	4.14506	68.08	9.66928	68.08	9.38945	68.08	17.8278	68.08	17.4965	68.08	28.6835	68.08	28.7542	68.08	40.3981	68.08	41.21	68.08	51.8747	68.08	52.5491	68.08	62.5404	68.08	62.4532	68.08	72.5315	68.08	71.8962	68.08	80.4531	68.08	79.6431
68.18	4.20087	68.18	4.1474	68.18	9.67319	68.18	9.3935	68.18	17.8247	68.18	17.5026	68.18	28.6897	68.18	28.761	68.18	40.3965	68.18	41.2139	68.18	51.8669	68.18	52.5497	68.18	62.5443	68.18	62.4532	68.18	72.53	68.18	71.8962	68.18	80.4516	68.18	79.6431
68.28	4.21414	68.28	4.14972	68.28	9.67944	68.28	9.39755	68.28	17.8341	68.28	17.5086	68.28	28.7014	68.28	28.7677	68.28	40.395	68.28	41.2178	68.28	51.8653	68.28	52.5503	68.28	62.5506	68.28	62.4532	68.28	72.53	68.28	71.8962	68.28	80.4453	68.28	79.6431
68.38	4.21884	68.38	4.15204	68.38	9.68179	68.38	9.40158	68.38	17.8458	68.38	17.5147	68.38	28.7132	68.38	28.7743	68.38	40.3926	68.38	41.2216	68.38	51.8677	68.38	52.5508	68.38	62.5506	68.38	62.4532	68.38	72.53	68.38	71.8962	68.38	80.4438	68.38	79.6431
68.48	4.21024	68.48	4.15436	68.48	9.66773	68.48	9.4056	68.48	17.8419	68.48	17.5207	68.48	28.7093	68.48	28.781	68.48	40.3747	68.48	41.2254	68.48	51.8614	68.48	52.5514	68.48	62.5388	68.48	62.4532	68.48	72.5182	68.48	71.8962	68.48	80.4438	68.48	79.6431
68.58	4.2204	68.58	4.15666	68.58	9.67789	68.58	9.40961	68.58	17.8536	68.58	17.5267	68.58	28.703	68.58	28.7876	68.58	40.3926	68.58	41.2292	68.58	51.8552	68.58	52.552	68.58	62.5506	68.58	62.4533	68.58	72.53	68.58	71.8962	68.58	80.4344	68.58	79.6431
68.68	4.21103	68.68	4.15896	68.68	9.65991	68.68	9.41361	68.68	17.8521	68.68	17.5327	68.68	28.7038	68.68	28.7942	68.68	40.3833	68.68	41.233	68.68	51.856	68.68	52.5525	68.68	62.5318	68.68	62.4533	68.68	72.5284	68.68	71.8962	68.68	80.4305	68.68	79.6431
68.78	4.2204	68.78	4.16126	68.78	9.67554	68.78	9.41759	68.78	17.8552	68.78	17.5387	68.78	28.7093	68.78	28.8008	68.78	40.3809	68.78	41.2367	68.78	51.8521	68.78	52.5531	68.78	62.5388	68.78	62.4533	68.78	72.5198	68.78	71.8962	68.78	80.4281	68.78	79.6431
68.88	4.21884	68.88	4.16355	68.88	9.68726	68.88	9.42157	68.88	17.8442	68.88	17.5447	68.88	28.7093	68.88	28.8073	68.88	40.3926	68.88	41.2404	68.88	51.8497	68.88	52.5536	68.88	62.5404	68.88	62.4533	68.88	72.5206	68.88	71.8962	68.88	80.4281	68.88	79.6431
68.98	4.21649	68.98	4.16583	68.98	9.6857	68.98	9.42553	68.98	17.8614	68.98	17.5506	68.98	28.7093	68.98	28.8138	68.98	40.4005	68.98	41.2441	68.98	51.8614	68.98	52.5541	68.98	62.5388	68.98	62.4533	68.98	72.5182	68.98	71.8962	68.98	80.4281	68.98	79.6431
69.08	4.22821	69.08	4.16811	69.08	9.69507	69.08	9.42948	69.08	17.8599	69.08	17.5565	69.08	28.7116	69.08	28.8203	69.08	40.4005	69.08	41.2478	69.08	51.8614	69.08	52.5547	69.08	62.5506	69.08	62.4533	69.08	72.5276	69.08	71.8962	69.08	80.4281	69.08	79.6431
69.18	4.21805	69.18	4.17038	69.18	9.70288	69.18	9.43342	69.18	17.8575	69.18	17.5624	69.18	28.6975	69.18	28.8267	69.18	40.4005	69.18	41.2514	69.18	51.8434	69.18	52.5552	69.18	62.5388	69.18	62.4533	69.18	72.5206	69.18	71.8962	69.18	80.4164	69.18	79.6431
69.28	4.21649	69.28	4.17264	69.28	9.70834	69.28	9.43735	69.28	17.863	69.28	17.5683	69.28	28.6975	69.28	28.8331	69.28	40.4005	69.28	41.255	69.28	51.8497	69.28	52.5557	69.28	62.5373	69.28	62.4533	69.28	72.5182	69.28	71.8962	69.28	80.4281	69.28	79.6431
69.38	4.21884	69.38	4.1749	69.38	9.7146	69.38	9.44127	69.38	17.8692	69.38	17.5741	69.38	28.7054	69.38	28.8395	69.38	40.3911	69.38	41.2586	69.38	51.8614	69.38	52.5562	69.38	62.5349	69.38	62.4533	69.38	72.5261	69.38	71.8962	69.38	80.4219	69.38	79.6431
69.48	4.21649	69.48	4.17715	69.48	9.70523	69.48	9.44517	69.48	17.881	69.48	17.58	69.48	28.7108	69.48	28.8459	69.48	40.3965	69.48	41.2622	69.48	51.8521	69.48	52.5567	69.48	62.5467	69.48	62.4533	69.48	72.5354	69.48	71.8962	69.48	80.4203	69.48	79.6431
69.58	4.2243	69.58	4.1794	69.58	9.72241	69.58	9.44907	69.58	17.8888	69.58	17.5858	69.58	28.7093	69.58	28.8522	69.58	40.4083	69.58	41.2658	69.58	51.8575	69.58	52.5572	69.58	62.5373	69.58	62.4533	69.58	72.5284	69.58	71.8962	69.58	80.4203	69.58	79.6431
69.68	4.22821	69.68	4.18164	69.68	9.7146	69.68	9.45295	69.68	17.8833	69.68	17.5916	69.68	28.7014	69.68	28.8585	69.68	40.4005	69.68	41.2693	69.68	51.8614	69.68	52.5577	69.68	62.5467	69.68	62.4533	69.68	72.53	69.68	71.8962	69.68	80.4109	69.68	79.6431
69.78	4.22821	69.78	4.18387	69.78	9.72006	69.78	9.45682	69.78	17.8747	69.78	17.5973	69.78	28.6999	69.78	28.8648	69.78	40.4005	69.78	41.2728	69.78	51.8614	69.78	52.5582	69.78	62.5404	69.78	62.4533	69.78	72.53	69.78	71.8962	69.78	80.4086	69.78	79.6431
69.88	4.22821	69.88	4.1861	69.88	9.72867	69.88	9.46068	69.88	17.881	69.88	17.6031	69.88	28.7093	69.88	28.8711	69.88	40.4122	69.88	41.2763	69.88	51.8614	69.88	52.5587	69.88	62.5451	69.88	62.4533	69.88	72.5237	69.88	71.8962	69.88	80.4203	69.88	79.6431
69.98	4.23367	69.98	4.18832	69.98	9.72632	69.98	9.46453	69.98	17.8927	69.98	17.6088	69.98	28.7093	69.98	28.8773	69.98	40.4122	69.98	41.2798	69.98	51.8731	69.98	52.5592	69.98	62.5599	69.98	62.4533	69.98	72.5206	69.98	71.8962	69.98	80.4203	69.98	79.6431
70.08	4.23056	70.08	4.19054	70.08	9.73413	70.08	9.46837	70.08	17.9005	70.08	17.6145	70.08	28.721	70.08	28.8835	70.08	40.4137	70.08	41.2832	70.08	51.881	70.08	52.5597	70.08	62.5584	70.08	62.4533	70.08	72.5182	70.08	71.8962	70.08	80.4203	70.08	79.6431
70.18	4.22821	70.18	4.19275	70.18	9.73648	70.18	9.4722	70.18	17.9028	70.18	17.6202	70.18	28.7288	70.18	28.8897	70.18	40.4122	70.18	41.2866	70.18	51.8716	70.18	52.5602	70.18	62.5584	70.18	62.4533	70.18	72.5089	70.18	71.8962	70.18	80.4281	70.18	79.6431
70.28	4.23993	70.28	4.19495	70.28	9.74585	70.28	9.47601	70.28	17.9122	70.28	17.6259	70.28	28.7405	70.28	28.8958	70.28	40.4239	70.28	41.2901	70.28	51.8692	70.28	52.5606	70.28	62.5584	70.28	62.4533	70.28	72.5182	70.28	71.8962	70.28	80.4188	70.28	79.6431
70.38	4.22665	70.38	4.19715	70.38	9.73569	70.38	9.47982	70.38	17.9083	70.38	17.6316	70.38	28.7366	70.38	28.902	70.38	40.42	70.38	41.2934	70.38	51.8575	70.38	52.5611	70.38	62.5584	70.38	62.4533	70.38	72.5003	70.38	71.8962	70.38	80.4141	70.38	79.6431
70.48	4.2243	70.48	4.19934	70.48	9.74585	70.48	9.48361	70.48	17.92	70.48	17.6372	70.48	28.7366	70.48	28.9081	70.48	40.42	70.48	41.2968	70.48	51.8692	70.48	52.5616	70.48	62.549	70.48	62.4533	70.48	72.5065	70.48	71.8962	70.48	80.4188	70.48	79.6431
70.58	4.23602	70.58	4.20153	70.58	9.75366	70.58	9.48739	70.58	17.9216	70.58	17.6428	70.58	28.7421	70.58	28.9141	70.58	40.42	70.58	41.3001	70.58	51.877	70.58	52.562	70.58	62.5545	70.58	62.4533	70.58	72.5065	70.58	71.8962	70.58	80.4164	70.58	79.6431
70.68	4.23758	70.68	4.20371	70.68	9.76538	70.68	9.49116	70.68	17.92	70.68	17.6484	70.68	28.7483	70.68	28.9202	70.68	40.4223	70.68	41.3034	70.68	51.8708	70.68	52.5625	70.68	62.5482	70.68	62.4533	70.68	72.5167	70.68	71.8962	70.68	80.4164	70.68	79.6431
70.78	4.24774	70.78	4.20589	70.78	9.75601	70.78	9.49493	70.78	17.9224	70.78	17.654	70.78	28.76	70.78	28.9262	70.78	40.4294	70.78	41.3067	70.78	51.881	70.78	52.5629	70.78	62.5467	70.78	62.4533	70.78	72.5003	70.78	71.8962	70.78	80.4102	70.78	79.6431
70.88	4.23056	70.88	4.20806	70.88	9.74741	70.88	9.49868	70.88	17.9317	70.88	17.6596	70.88	28.7522	70.88	28.9322	70.88	40.4223	70.88	41.31	70.88	51.8731	70.88	52.5633	70.88	62.5506	70.88	62.4534	70.88	72.4987	70.88	71.8962	70.88	80.4008	70.88	79.6431
70.98	4.22195	70.98	4.21022	70.98	9.75757	70.98	9.50241	70.98	17.9435	70.98	17.6651	70.98	28.76	70.98	28.9381	70.98	40.42	70.98	41.3133	70.98	51.8731	70.98	52.5638	70.98	62.5506	70.98	62.4534	70.98	72.4909	70.98	71.8962	70.98	80.4008	70.98	79.6431
71.08	4.22821	71.08	4.21238	71.08	9.76538	71.08	9.50614	71.08	17.9513	71.08	17.6707	71.08	28.7624	71.08	28.9441	71.08	40.4317	71.08	41.3165	71.08	51.8638	71.08	52.5642	71.08	62.5412	71.08	62.4534	71.08	72.5167	71.08	71.8962	71.08	80.4008	71.08	79.6431
71.18	4.23056	71.18	4.21453	71.18	9.7771	71.18	9.50986	71.18	17.9419	71.18	17.6762	71.18	28.76	71.18	28.95	71.18	40.4395	71.18	41.3197	71.18	51.8692	71.18	52.5646	71.18	62.5584	71.18	62.4534	71.18	72.512	71.18	71.8962	71.18	80.4008	71.18	79.6431
71.28	4.23993	71.28	4.21668	71.28	9.77945	71.28	9.51357	71.28	17.9395	71.28	17.6817	71.28	28.7718	71.28	28.9559	71.28	40.4395	71.28	41.3229	71.28	51.8692	71.28	52.5651	71.28	62.5584	71.28	62.4534	71.28	72.5206	71.28	71.8962	71.28	80.4031	71.28	79.6431
71.38	4.22821	71.38	4.21882	71.38	9.77319	71.38	9.51726	71.38	17.9395	71.38	17.6871	71.38	28.76	71.38	28.9617	71.38	40.4395	71.38	41.3261	71.38	51.863	71.38	52.5655	71.38	62.5467	71.38	62.4534	71.38	72.4925	71.38	71.8962	71.38	80.3891	71.38	79.6431
71.48	4.23602	71.48	4.22095	71.48	9.77319	71.48	9.52095	71.48	17.9474	71.48	17.6926	71.48	28.7679	71.48	28.9676	71.48	40.4395	71.48	41.3292	71.48	51.8614	71.48	52.5659	71.48	62.5467	71.48	62.4534	71.48	72.4987	71.48	71.8962	71.48	80.3891	71.48	79.6431
71.58	4.24149	71.58	4.22308	71.58	9.78491	71.58	9.52462	71.58	17.9591	71.58	17.698	71.58	28.7796	71.58	28.9734	71.58	40.4333	71.58	41.3324	71.58	51.8731	71.58	52.5663	71.58	62.5467	71.58	62.4534	71.58	72.4987	71.58	71.8962	71.58	80.3891	71.58	79.6431
71.68	4.23993	71.68	4.2252	71.68	9.78647	71.68	9.52829	71.68	17.9528	71.68	17.7034	71.68	28.7796	71.68	28.9792	71.68	40.4434	71.68	41.3355	71.68	51.881	71.68	52.5667	71.68	62.5545	71.68	62.4534	71.68	72.5011	71.68	71.8962	71.68	80.3891	71.68	79.6431
71.78	4.24774	71.78	4.22732	71.78	9.79663	71.78	9.53194	71.78	17.9591	71.78	17.7088	71.78	28.778	71.78	28.9849	71.78	40.4434	71.78	41.3386	71.78	51.8716	71.78	52.5671	71.78	62.5662	71.78	62.4534	71.78	72.5065	71.78	71.8962	71.78	80.3891	71.78	79.6431
71.88	4.25009	71.88	4.22943	71.88	9.80444	71.88	9.53558	71.88	17.9708	71.88	17.7142	71.88	28.7874	71.88	28.9907	71.88	40.4512	71.88	41.3417	71.88	51.8692	71.88	52.5675	71.88	62.5662	71.88	62.4534	71.88	72.4909	71.88	71.8962	71.88	80.3969	71.88	79.6431
71.98	4.24774	71.98	4.23154	71.98	9.80444	71.98	9.53921	71.98	17.9786	71.98	17.7196	71.98	28.7874	71.98	28.9964	71.98	40.4419	71.98	41.3447	71.98	51.8692	71.98	52.5679	71.98	62.5599	71.98	62.4534	71.98	72.487	71.98	71.8962	71.98	80.3906	71.98	79.6431
72.08	4.25555	72.08	4.23364	72.08	9.81616	72.08	9.54284	72.08	17.981	72.08	17.7249	72.08	28.7952	72.08	29.0021	72.08	40.4395	72.08	41.3478	72.08	51.881	72.08	52.5683	72.08	62.5584	72.08	62.4534	72.08	72.487	72.08	71.8962	72.08	80.3891	72.08	79.6431
72.18	4.25555	72.18	4.23574	72.18	9.81851	72.18	9.54645	72.18	17.9786	72.18	17.7302	72.18	28.8007	72.18	29.0077	72.18	40.4512	72.18	41.3508	72.18	51.881	72.18	52.5687	72.18	62.549	72.18	62.4534	72.18	72.487	72.18	71.8962	72.18	80.4008	72.18	79.6431
72.28	4.26102	72.28	4.23782	72.28	9.82397	72.28	9.55005	72.28	17.9903	72.28	17.7355	72.28	28.7991	72.28	29.0134	72.28	40.459	72.28	41.3538	72.28	51.8825	72.28	52.5691	72.28	62.5467	72.28	62.4534	72.28	72.4987	72.28	71.8962	72.28	80.4008	72.28	79.6431
72.38	4.26727	72.38	4.23991	72.38	9.82397	72.38	9.55364	72.38	17.9919	72.38	17.7408	72.38	28.7991	72.38	29.019	72.38	40.459	72.38	41.3568	72.38	51.881	72.38	52.5694	72.38	62.5373	72.38	62.4534	72.38	72.4893	72.38	71.8962	72.38	80.4008	72.38	79.6431
72.48	4.2579	72.48	4.24199	72.48	9.83569	72.48	9.55722	72.48	18.002	72.48	17.7461	72.48	28.7991	72.48	29.0246	72.48	40.4497	72.48	41.3597	72.48	51.8731	72.48	52.5698	72.48	62.5467	72.48	62.4534	72.48	72.487	72.48	71.8962	72.48	80.4008	72.48	79.6431
72.58	4.25946	72.58	4.24406	72.58	9.82788	72.58	9.56079	72.58	18.002	72.58	17.7514	72.58	28.803	72.58	29.0301	72.58	40.4512	72.58	41.3627	72.58	51.8731	72.58	52.5702	72.58	62.5388	72.58	62.4534	72.58	72.4807	72.58	71.8962	72.58	80.393	72.58	79.6431
72.68	4.25946	72.68	4.24613	72.68	9.83569	72.68	9.56434	72.68	18.0044	72.68	17.7566	72.68	28.8108	72.68	29.0357	72.68	40.4512	72.68	41.3656	72.68	51.8731	72.68	52.5706	72.68	62.5388	72.68	62.4534	72.68	72.4698	72.68	71.8962	72.68	80.4008	72.68	79.6431
72.78	4.25946	72.78	4.24819	72.78	9.82944	72.78	9.56789	72.78	18.002	72.78	17.7618	72.78	28.8108	72.78	29.0412	72.78	40.445	72.78	41.3685	72.78	51.8731	72.78	52.5709	72.78	62.5326	72.78	62.4534	72.78	72.4675	72.78	71.8962	72.78	80.4008	72.78	79.6431
72.88	4.26181	72.88	4.25025	72.88	9.8396	72.88	9.57143	72.88	18.0099	72.88	17.767	72.88	28.8108	72.88	29.0467	72.88	40.4434	72.88	41.3714	72.88	51.8731	72.88	52.5713	72.88	62.5388	72.88	62.4534	72.88	72.4675	72.88	71.8962	72.88	80.4008	72.88	79.6431
72.98	4.25946	72.98	4.2523	72.98	9.84741	72.98	9.57496	72.98	18.0216	72.98	17.7722	72.98	28.8132	72.98	29.0522	72.98	40.4512	72.98	41.3742	72.98	51.8731	72.98	52.5716	72.98	62.5388	72.98	62.4534	72.98	72.4886	72.98	71.8962	72.98	80.4008	72.98	79.6431
73.08	4.2493	73.08	4.25434	73.08	9.84741	73.08	9.57848	73.08	18.0114	73.08	17.7774	73.08	28.8163	73.08	29.0576	73.08	40.4395	73.08	41.3771	73.08	51.8521	73.08	52.572	73.08	62.5271	73.08	62.4534	73.08	72.4698	73.08	71.8962	73.08	80.3891	73.08	79.6431
73.18	4.25946	73.18	4.25638	73.18	9.84741	73.18	9.58198	73.18	18.0216	73.18	17.7825	73.18	28.8186	73.18	29.063	73.18	40.4395	73.18	41.3799	73.18	51.8614	73.18	52.5723	73.18	62.5271	73.18	62.4534	73.18	72.487	73.18	71.8962	73.18	80.3891	73.18	79.6431
73.28	4.25946	73.28	4.25842	73.28	9.84586	73.28	9.58548	73.28	18.0216	73.28	17.7876	73.28	28.821	73.28	29.0684	73.28	40.4419	73.28	41.3827	73.28	51.8614	73.28	52.5727	73.28	62.5271	73.28	62.4534	73.28	72.4807	73.28	71.8962	73.28	80.3891	73.28	79.6431
73.38	4.26727	73.38	4.26044	73.38	9.85522	73.38	9.58897	73.38	18.0333	73.38	17.7928	73.38	28.8186	73.38	29.0738	73.38	40.4395	73.38	41.3855	73.38	51.8614	73.38	52.573	73.38	62.5178	73.38	62.4534	73.38	72.4698	73.38	71.8962	73.38	80.3891	73.38	79.6431
73.48	4.26727	73.48	4.26247	73.48	9.85522	73.48	9.59245	73.48	18.0411	73.48	17.7979	73.48	28.8264	73.48	29.0791	73.48	40.4489	73.48	41.3883	73.48	51.8614	73.48	52.5734	73.48	62.5271	73.48	62.4534	73.48	72.4675	73.48	71.8962	73.48	80.3914	73.48	79.6431
73.58	4.2579	73.58	4.26449	73.58	9.85757	73.58	9.59591	73.58	18.0317	73.58	17.8029	73.58	28.8264	73.58	29.0845	73.58	40.4536	73.58	41.3911	73.58	51.8614	73.58	52.5737	73.58	62.5209	73.58	62.4534	73.58	72.4729	73.58	71.8962	73.58	80.3891	73.58	79.6431
73.68	4.25555	73.68	4.2665	73.68	9.86304	73.68	9.59937	73.68	18.0411	73.68	17.808	73.68	28.8202	73.68	29.0898	73.68	40.4512	73.68	41.3938	73.68	51.8692	73.68	52.574	73.68	62.5271	73.68	62.4534	73.68	72.4503	73.68	71.8962	73.68	80.3891	73.68	79.6431
73.78	4.26727	73.78	4.26851	73.78	9.86304	73.78	9.60282	73.78	18.0489	73.78	17.813	73.78	28.8304	73.78	29.0951	73.78	40.459	73.78	41.3966	73.78	51.8599	73.78	52.5744	73.78	62.5271	73.78	62.4534	73.78	72.4573	73.78	71.8962	73.78	80.3891	73.78	79.6431
73.88	4.26102	73.88	4.27051	73.88	9.8685	73.88	9.60625	73.88	18.0606	73.88	17.8181	73.88	28.8304	73.88	29.1003	73.88	40.459	73.88	41.3993	73.88	51.8692	73.88	52.5747	73.88	62.5178	73.88	62.4534	73.88	72.462	73.88	71.8962	73.88	80.3891	73.88	79.6431
73.98	4.25946	73.98	4.27251	73.98	9.87476	73.98	9.60968	73.98	18.0606	73.98	17.8231	73.98	28.8382	73.98	29.1056	73.98	40.459	73.98	41.402	73.98	51.8692	73.98	52.575	73.98	62.5154	73.98	62.4534	73.98	72.4792	73.98	71.8962	73.98	80.3891	73.98	79.6431
74.08	4.26727	74.08	4.2745	74.08	9.87476	74.08	9.6131	74.08	18.0544	74.08	17.8281	74.08	28.8499	74.08	29.1108	74.08	40.4528	74.08	41.4046	74.08	51.8692	74.08	52.5753	74.08	62.5154	74.08	62.4534	74.08	72.4792	74.08	71.8962	74.08	80.3828	74.08	79.6431
74.18	4.26727	74.18	4.27648	74.18	9.88647	74.18	9.6165	74.18	18.0606	74.18	17.8331	74.18	28.8499	74.18	29.116	74.18	40.463	74.18	41.4073	74.18	51.8692	74.18	52.5756	74.18	62.5154	74.18	62.4534	74.18	72.487	74.18	71.8962	74.18	80.3875	74.18	79.6431
74.28	4.27274	74.28	4.27846	74.28	9.88803	74.28	9.6199	74.28	18.0567	74.28	17.838	74.28	28.8553	74.28	29.1211	74.28	40.4567	74.28	41.4099	74.28	51.8708	74.28	52.576	74.28	62.5029	74.28	62.4534	74.28	72.4807	74.28	71.8962	74.28	80.3844	74.28	79.6431
74.38	4.26181	74.38	4.28044	74.38	9.89819	74.38	9.62329	74.38	18.0645	74.38	17.843	74.38	28.8522	74.38	29.1263	74.38	40.4551	74.38	41.4126	74.38	51.8692	74.38	52.5763	74.38	62.4998	74.38	62.4534	74.38	72.4909	74.38	71.8962	74.38	80.3813	74.38	79.6431
74.48	4.27744	74.48	4.28241	74.48	9.90445	74.48	9.62666	74.48	18.0786	74.48	17.8479	74.48	28.8561	74.48	29.1314	74.48	40.4614	74.48	41.4152	74.48	51.8755	74.48	52.5766	74.48	62.5178	74.48	62.4534	74.48	72.4878	74.48	71.8962	74.48	80.3875	74.48	79.6431
74.58	4.27899	74.58	4.28437	74.58	9.90445	74.58	9.63003	74.58	18.0802	74.58	17.8528	74.58	28.8694	74.58	29.1365	74.58	40.463	74.58	41.4178	74.58	51.877	74.58	52.5769	74.58	62.5099	74.58	62.4534	74.58	72.4807	74.58	71.8962	74.58	80.3891	74.58	79.6431
74.68	4.28055	74.68	4.28633	74.68	9.91382	74.68	9.63339	74.68	18.0903	74.68	17.8577	74.68	28.8694	74.68	29.1416	74.68	40.4708	74.68	41.4204	74.68	51.8708	74.68	52.5772	74.68	62.517	74.68	62.4534	74.68	72.4675	74.68	71.8962	74.68	80.3891	74.68	79.6431
74.78	4.27899	74.78	4.28829	74.78	9.90756	74.78	9.63674	74.78	18.0997	74.78	17.8626	74.78	28.8772	74.78	29.1466	74.78	40.4614	74.78	41.4229	74.78	51.8692	74.78	52.5775	74.78	62.5193	74.78	62.4535	74.78	72.4597	74.78	71.8962	74.78	80.3797	74.78	79.6431
74.88	4.27899	74.88	4.29024	74.88	9.92554	74.88	9.64008	74.88	18.1075	74.88	17.8674	74.88	28.8827	74.88	29.1517	74.88	40.459	74.88	41.4255	74.88	51.8692	74.88	52.5778	74.88	62.5193	74.88	62.4535	74.88	72.4581	74.88	71.8962	74.88	80.3891	74.88	79.6431
74.98	4.27509	74.98	4.29218	74.98	9.91928	74.98	9.64341	74.98	18.113	74.98	17.8723	74.98	28.8749	74.98	29.1567	74.98	40.4528	74.98	41.428	74.98	51.8747	74.98	52.578	74.98	62.5037	74.98	62.4535	74.98	72.4417	74.98	71.8962	74.98	80.3828	74.98	79.6431
75.08	4.27899	75.08	4.29412	75.08	9.93726	75.08	9.64672	75.08	18.1192	75.08	17.8771	75.08	28.8811	75.08	29.1617	75.08	40.4512	75.08	41.4305	75.08	51.8731	75.08	52.5783	75.08	62.5076	75.08	62.4535	75.08	72.4479	75.08	71.8962	75.08	80.3813	75.08	79.6431
75.18	4.27899	75.18	4.29605	75.18	9.94897	75.18	9.65003	75.18	18.113	75.18	17.8819	75.18	28.8811	75.18	29.1667	75.18	40.463	75.18	41.433	75.18	51.8731	75.18	52.5786	75.18	62.5013	75.18	62.4535	75.18	72.4339	75.18	71.8962	75.18	80.3813	75.18	79.6431
75.28	4.27274	75.28	4.29798	75.28	9.94897	75.28	9.65333	75.28	18.1231	75.28	17.8867	75.28	28.8929	75.28	29.1716	75.28	40.463	75.28	41.4355	75.28	51.8731	75.28	52.5789	75.28	62.4998	75.28	62.4535	75.28	72.4323	75.28	71.8962	75.28	80.3891	75.28	79.6431
75.38	4.27353	75.38	4.2999	75.38	9.93805	75.38	9.65662	75.38	18.1255	75.38	17.8915	75.38	28.8835	75.38	29.1765	75.38	40.4536	75.38	41.438	75.38	51.8544	75.38	52.5792	75.38	62.481	75.38	62.4535	75.38	72.4112	75.38	71.8962	75.38	80.3797	75.38	79.6431
75.48	4.27118	75.48	4.30182	75.48	9.94507	75.48	9.6599	75.48	18.131	75.48	17.8963	75.48	28.8811	75.48	29.1814	75.48	40.4512	75.48	41.4404	75.48	51.8614	75.48	52.5795	75.48	62.4763	75.48	62.4535	75.48	72.4206	75.48	71.8962	75.48	80.3797	75.48	79.6431
75.58	4.29071	75.58	4.30374	75.58	9.95053	75.58	9.66317	75.58	18.145	75.58	17.901	75.58	28.8913	75.58	29.1863	75.58	40.4708	75.58	41.4428	75.58	51.8669	75.58	52.5797	75.58	62.4803	75.58	62.4535	75.58	72.4323	75.58	71.8962	75.58	80.3828	75.58	79.6431
75.68	4.28134	75.68	4.30564	75.68	9.96069	75.68	9.66644	75.68	18.1505	75.68	17.9057	75.68	28.8983	75.68	29.1912	75.68	40.4708	75.68	41.4453	75.68	51.8731	75.68	52.58	75.68	62.4881	75.68	62.4535	75.68	72.4308	75.68	71.8962	75.68	80.3813	75.68	79.6431
75.78	4.27899	75.78	4.30755	75.78	9.95914	75.78	9.66969	75.78	18.1505	75.78	17.9105	75.78	28.903	75.78	29.196	75.78	40.4825	75.78	41.4477	75.78	51.8731	75.78	52.5803	75.78	62.4787	75.78	62.4535	75.78	72.4284	75.78	71.8962	75.78	80.3813	75.78	79.6431
75.88	4.29071	75.88	4.30944	75.88	9.95679	75.88	9.67293	75.88	18.1622	75.88	17.9152	75.88	28.9007	75.88	29.2008	75.88	40.4825	75.88	41.4501	75.88	51.8755	75.88	52.5805	75.88	62.4881	75.88	62.4535	75.88	72.4284	75.88	71.8962	75.88	80.3719	75.88	79.6431
75.98	4.29071	75.98	4.31134	75.98	9.96851	75.98	9.67616	75.98	18.1638	75.98	17.9198	75.98	28.9124	75.98	29.2056	75.98	40.4825	75.98	41.4524	75.98	51.8731	75.98	52.5808	75.98	62.4818	75.98	62.4535	75.98	72.4401	75.98	71.8962	75.98	80.3695	75.98	79.6431
76.08	4.29071	76.08	4.31322	76.08	9.97006	76.08	9.67939	76.08	18.1622	76.08	17.9245	76.08	28.9202	76.08	29.2104	76.08	40.4825	76.08	41.4548	76.08	51.8731	76.08	52.581	76.08	62.4881	76.08	62.4535	76.08	72.4401	76.08	71.8962	76.08	80.3813	76.08	79.6431
76.18	4.28915	76.18	4.31511	76.18	9.98022	76.18	9.6826	76.18	18.1739	76.18	17.9292	76.18	28.9202	76.18	29.2152	76.18	40.484	76.18	41.4571	76.18	51.881	76.18	52.5813	76.18	62.4881	76.18	62.4535	76.18	72.4401	76.18	71.8962	76.18	80.3813	76.18	79.6431
76.28	4.29227	76.28	4.31698	76.28	9.97086	76.28	9.68581	76.28	18.1724	76.28	17.9338	76.28	28.9319	76.28	29.2199	76.28	40.4825	76.28	41.4595	76.28	51.8747	76.28	52.5816	76.28	62.4904	76.28	62.4535	76.28	72.4417	76.28	71.8962	76.28	80.375	76.28	79.6431
76.38	4.29071	76.38	4.31886	76.38	9.98804	76.38	9.689	76.38	18.1817	76.38	17.9384	76.38	28.9304	76.38	29.2246	76.38	40.4942	76.38	41.4618	76.38	51.8731	76.38	52.5818	76.38	62.4881	76.38	62.4535	76.38	72.4518	76.38	71.8962	76.38	80.3813	76.38	79.6431
76.48	4.30243	76.48	4.32072	76.48	9.98804	76.48	9.69219	76.48	18.1755	76.48	17.943	76.48	28.928	76.48	29.2293	76.48	40.4942	76.48	41.4641	76.48	51.8638	76.48	52.5821	76.48	62.4818	76.48	62.4535	76.48	72.4636	76.48	71.8962	76.48	80.3813	76.48	79.6431
76.58	4.30087	76.58	4.32259	76.58	9.99585	76.58	9.69537	76.58	18.1856	76.58	17.9476	76.58	28.9397	76.58	29.234	76.58	40.4942	76.58	41.4664	76.58	51.8731	76.58	52.5823	76.58	62.4803	76.58	62.4535	76.58	72.4636	76.58	71.8962	76.58	80.3813	76.58	79.6431
76.68	4.31024	76.68	4.32444	76.68	9.98648	76.68	9.69854	76.68	18.1841	76.68	17.9522	76.68	28.9335	76.68	29.2387	76.68	40.4942	76.68	41.4686	76.68	51.8731	76.68	52.5825	76.68	62.492	76.68	62.4535	76.68	72.462	76.68	71.8962	76.68	80.3719	76.68	79.6431
76.78	4.31805	76.78	4.3263	76.78	9.99585	76.78	9.70169	76.78	18.1935	76.78	17.9567	76.78	28.9397	76.78	29.2433	76.78	40.5059	76.78	41.4709	76.78	51.8731	76.78	52.5828	76.78	62.492	76.78	62.4535	76.78	72.4597	76.78	71.8962	76.78	80.3813	76.78	79.6431
76.88	4.31805	76.88	4.32814	76.88	10.0013	76.88	9.70484	76.88	18.2013	76.88	17.9613	76.88	28.9514	76.88	29.2479	76.88	40.5059	76.88	41.4731	76.88	51.8731	76.88	52.583	76.88	62.4826	76.88	62.4535	76.88	72.4714	76.88	71.8962	76.88	80.3813	76.88	79.6431
76.98	4.31805	76.98	4.32999	76.98	10.0076	76.98	9.70798	76.98	18.213	76.98	17.9658	76.98	28.9421	76.98	29.2525	76.98	40.5059	76.98	41.4754	76.98	51.8747	76.98	52.5833	76.98	62.4818	76.98	62.4535	76.98	72.4792	76.98	71.8962	76.98	80.3891	76.98	79.6431
77.08	4.32352	77.08	4.33182	77.08	9.9982	77.08	9.71112	77.08	18.213	77.08	17.9703	77.08	28.9514	77.08	29.2571	77.08	40.5059	77.08	41.4776	77.08	51.8731	77.08	52.5835	77.08	62.492	77.08	62.4535	77.08	72.4729	77.08	71.8962	77.08	80.3891	77.08	79.6431
77.18	4.32196	77.18	4.33366	77.18	10.0076	77.18	9.71424	77.18	18.2208	77.18	17.9748	77.18	28.9593	77.18	29.2617	77.18	40.5137	77.18	41.4798	77.18	51.8849	77.18	52.5837	77.18	62.4826	77.18	62.4535	77.18	72.4815	77.18	71.8962	77.18	80.3891	77.18	79.6431
77.28	4.32977	77.28	4.33548	77.28	10.0091	77.28	9.71735	77.28	18.2208	77.28	17.9793	77.28	28.9593	77.28	29.2662	77.28	40.5137	77.28	41.482	77.28	51.8849	77.28	52.584	77.28	62.4881	77.28	62.4535	77.28	72.4886	77.28	71.8962	77.28	80.4008	77.28	79.6431
77.38	4.34149	77.38	4.33731	77.38	10.0193	77.38	9.72046	77.38	18.2263	77.38	17.9838	77.38	28.953	77.38	29.2707	77.38	40.5137	77.38	41.4842	77.38	51.8755	77.38	52.5842	77.38	62.4818	77.38	62.4535	77.38	72.4933	77.38	71.8962	77.38	80.4008	77.38	79.6431
77.48	4.33212	77.48	4.33912	77.48	10.0177	77.48	9.72355	77.48	18.2364	77.48	17.9882	77.48	28.9632	77.48	29.2752	77.48	40.5255	77.48	41.4863	77.48	51.8731	77.48	52.5844	77.48	62.4826	77.48	62.4535	77.48	72.4909	77.48	71.8962	77.48	80.4023	77.48	79.6431
77.58	4.3454	77.58	4.34094	77.58	10.0349	77.58	9.72664	77.58	18.2427	77.58	17.9927	77.58	28.971	77.58	29.2797	77.58	40.5333	77.58	41.4885	77.58	51.8981	77.58	52.5846	77.58	62.4881	77.58	62.4535	77.58	72.4893	77.58	71.8962	77.58	80.4086	77.58	79.6431
77.68	4.35712	77.68	4.34275	77.68	10.0349	77.68	9.72971	77.68	18.2403	77.68	17.9971	77.68	28.9788	77.68	29.2841	77.68	40.5411	77.68	41.4906	77.68	51.8911	77.68	52.5849	77.68	62.5076	77.68	62.4535	77.68	72.4886	77.68	71.8962	77.68	80.4109	77.68	79.6431
77.78	4.35712	77.78	4.34455	77.78	10.0482	77.78	9.73278	77.78	18.252	77.78	18.0015	77.78	28.9788	77.78	29.2886	77.78	40.5411	77.78	41.4927	77.78	51.9005	77.78	52.5851	77.78	62.5076	77.78	62.4535	77.78	72.4933	77.78	71.8962	77.78	80.4086	77.78	79.6431
77.88	4.36884	77.88	4.34635	77.88	10.0466	77.88	9.73584	77.88	18.2599	77.88	18.0059	77.88	28.9905	77.88	29.293	77.88	40.5434	77.88	41.4948	77.88	51.9005	77.88	52.5853	77.88	62.4982	77.88	62.4535	77.88	72.5065	77.88	71.8962	77.88	80.4086	77.88	79.6431
77.98	4.35321	77.98	4.34814	77.98	10.0412	77.98	9.73889	77.98	18.2427	77.98	18.0103	77.98	28.9733	77.98	29.2974	77.98	40.5239	77.98	41.4969	77.98	51.8833	77.98	52.5855	77.98	62.492	77.98	62.4535	77.98	72.4893	77.98	71.8962	77.98	80.3852	77.98	79.6431
78.08	4.35712	78.08	4.34993	78.08	10.0451	78.08	9.74193	78.08	18.2505	78.08	18.0146	78.08	28.9694	78.08	29.3018	78.08	40.5294	78.08	41.499	78.08	51.8888	78.08	52.5857	78.08	62.5076	78.08	62.4535	78.08	72.4831	78.08	71.8962	78.08	80.3914	78.08	79.6431
78.18	4.36884	78.18	4.35172	78.18	10.0427	78.18	9.74497	78.18	18.2481	78.18	18.019	78.18	28.9749	78.18	29.3061	78.18	40.5372	78.18	41.5011	78.18	51.9005	78.18	52.5859	78.18	62.5076	78.18	62.4535	78.18	72.4753	78.18	71.8962	78.18	80.3891	78.18	79.6431
78.28	4.35947	78.28	4.35349	78.28	10.0544	78.28	9.74799	78.28	18.2481	78.28	18.0233	78.28	28.9788	78.28	29.3105	78.28	40.5294	78.28	41.5031	78.28	51.8833	78.28	52.5861	78.28	62.5076	78.28	62.4535	78.28	72.4612	78.28	71.8962	78.28	80.3891	78.28	79.6431
78.38	4.36493	78.38	4.35527	78.38	10.0529	78.38	9.75101	78.38	18.2677	78.38	18.0276	78.38	28.9866	78.38	29.3148	78.38	40.5489	78.38	41.5052	78.38	51.8966	78.38	52.5863	78.38	62.506	78.38	62.4535	78.38	72.4581	78.38	71.8962	78.38	80.3969	78.38	79.6431
78.48	4.37665	78.48	4.35704	78.48	10.056	78.48	9.75401	78.48	18.2692	78.48	18.0319	78.48	28.9944	78.48	29.3191	78.48	40.5489	78.48	41.5072	78.48	51.8966	78.48	52.5865	78.48	62.5154	78.48	62.4535	78.48	72.4557	78.48	71.8962	78.48	80.3969	78.48	79.6431
78.58	4.36728	78.58	4.3588	78.58	10.0623	78.58	9.75701	78.58	18.2856	78.58	18.0362	78.58	28.9882	78.58	29.3234	78.58	40.5489	78.58	41.5092	78.58	51.8903	78.58	52.5867	78.58	62.5092	78.58	62.4535	78.58	72.4557	78.58	71.8962	78.58	80.3875	78.58	79.6431
78.68	4.37274	78.68	4.36057	78.68	10.0623	78.68	9.76	78.68	18.2927	78.68	18.0405	78.68	28.9983	78.68	29.3277	78.68	40.5489	78.68	41.5112	78.68	51.9005	78.68	52.5869	78.68	62.5154	78.68	62.4535	78.68	72.4846	78.68	71.8962	78.68	80.3969	78.68	79.6431
78.78	4.3782	78.78	4.36232	78.78	10.074	78.78	9.76298	78.78	18.2989	78.78	18.0448	78.78	29.01	78.78	29.3319	78.78	40.5567	78.78	41.5132	78.78	51.9005	78.78	52.5871	78.78	62.506	78.78	62.4535	78.78	72.487	78.78	71.8962	78.78	80.3969	78.78	79.6431
78.88	4.38837	78.88	4.36407	78.88	10.0763	78.88	9.76595	78.88	18.2989	78.88	18.049	78.88	29.0085	78.88	29.3362	78.88	40.5473	78.88	41.5152	78.88	51.9005	78.88	52.5873	78.88	62.5154	78.88	62.4535	78.88	72.487	78.88	71.8962	78.88	80.3984	78.88	79.6431
78.98	4.38837	78.98	4.36582	78.98	10.0677	78.98	9.76891	78.98	18.3106	78.98	18.0532	78.98	29.0061	78.98	29.3404	78.98	40.545	78.98	41.5171	78.98	51.9083	78.98	52.5875	78.98	62.5287	78.98	62.4535	78.98	72.5065	78.98	71.8962	78.98	80.3969	78.98	79.6431
79.08	4.38681	79.08	4.36756	79.08	10.074	79.08	9.77187	79.08	18.3185	79.08	18.0574	79.08	29.0179	79.08	29.3446	79.08	40.5567	79.08	41.5191	79.08	51.9083	79.08	52.5877	79.08	62.5271	79.08	62.4535	79.08	72.4972	79.08	71.8962	79.08	80.4086	79.08	79.6431
79.18	4.38446	79.18	4.3693	79.18	10.0857	79.18	9.77481	79.18	18.3185	79.18	18.0617	79.18	29.0179	79.18	29.3487	79.18	40.5661	79.18	41.521	79.18	51.8989	79.18	52.5879	79.18	62.5271	79.18	62.4535	79.18	72.4886	79.18	71.8962	79.18	80.3992	79.18	79.6431
79.28	4.38367	79.28	4.37103	79.28	10.0779	79.28	9.77775	79.28	18.3145	79.28	18.0658	79.28	29.0194	79.28	29.3529	79.28	40.5739	79.28	41.523	79.28	51.8903	79.28	52.5881	79.28	62.5138	79.28	62.4535	79.28	72.4925	79.28	71.8962	79.28	80.3906	79.28	79.6431
79.38	4.38837	79.38	4.37276	79.38	10.0857	79.38	9.78068	79.38	18.3185	79.38	18.07	79.38	29.0296	79.38	29.357	79.38	40.5723	79.38	41.5249	79.38	51.9005	79.38	52.5883	79.38	62.5154	79.38	62.4535	79.38	72.4909	79.38	71.8962	79.38	80.3891	79.38	79.6431
79.48	4.38837	79.48	4.37448	79.48	10.0857	79.48	9.7836	79.48	18.3239	79.48	18.0742	79.48	29.0233	79.48	29.3612	79.48	40.563	79.48	41.5268	79.48	51.9005	79.48	52.5885	79.48	62.5092	79.48	62.4535	79.48	72.4815	79.48	71.8962	79.48	80.3969	79.48	79.6431
79.58	4.39072	79.58	4.3762	79.58	10.0872	79.58	9.78651	79.58	18.3224	79.58	18.0783	79.58	29.0296	79.58	29.3653	79.58	40.5778	79.58	41.5287	79.58	51.9005	79.58	52.5886	79.58	62.5193	79.58	62.4535	79.58	72.4792	79.58	71.8962	79.58	80.3969	79.58	79.6431
79.68	4.38837	79.68	4.37791	79.68	10.0974	79.68	9.78941	79.68	18.3302	79.68	18.0825	79.68	29.0296	79.68	29.3694	79.68	40.5801	79.68	41.5305	79.68	51.8942	79.68	52.5888	79.68	62.5271	79.68	62.4535	79.68	72.4807	79.68	71.8962	79.68	80.4023	79.68	79.6431
79.78	4.4079	79.78	4.37962	79.78	10.1052	79.78	9.79231	79.78	18.3325	79.78	18.0866	79.78	29.0319	79.78	29.3734	79.78	40.5708	79.78	41.5324	79.78	51.8927	79.78	52.589	79.78	62.5178	79.78	62.4535	79.78	72.4792	79.78	71.8962	79.78	80.4008	79.78	79.6431
79.88	4.4079	79.88	4.38133	79.88	10.0959	79.88	9.7952	79.88	18.3302	79.88	18.0907	79.88	29.0296	79.88	29.3775	79.88	40.5684	79.88	41.5343	79.88	51.8927	79.88	52.5892	79.88	62.5271	79.88	62.4535	79.88	72.4909	79.88	71.8962	79.88	80.4008	79.88	79.6431
79.98	4.4079	79.98	4.38303	79.98	10.1052	79.98	9.79807	79.98	18.3302	79.98	18.0948	79.98	29.0296	79.98	29.3815	79.98	40.5801	79.98	41.5361	79.98	51.8927	79.98	52.5893	79.98	62.5287	79.98	62.4535	79.98	72.4909	79.98	71.8962	79.98	80.4086	79.98	79.6431
80.08	4.40945	80.08	4.38472	80.08	10.1169	80.08	9.80094	80.08	18.3419	80.08	18.0989	80.08	29.0374	80.08	29.3855	80.08	40.5801	80.08	41.538	80.08	51.8927	80.08	52.5895	80.08	62.5271	80.08	62.4535	80.08	72.4815	80.08	71.8962	80.08	80.3992	80.08	79.6431
80.18	4.4079	80.18	4.38642	80.18	10.1248	80.18	9.8038	80.18	18.3419	80.18	18.1029	80.18	29.0374	80.18	29.3895	80.18	40.588	80.18	41.5398	80.18	51.8927	80.18	52.5897	80.18	62.5295	80.18	62.4535	80.18	72.487	80.18	71.8962	80.18	80.4086	80.18	79.6431
80.28	4.41962	80.28	4.3881	80.28	10.1365	80.28	9.80666	80.28	18.3497	80.28	18.107	80.28	29.0491	80.28	29.3935	80.28	40.588	80.28	41.5416	80.28	51.8911	80.28	52.5898	80.28	62.5271	80.28	62.4535	80.28	72.487	80.28	71.8962	80.28	80.4086	80.28	79.6431
80.38	4.41025	80.38	4.38978	80.38	10.1443	80.38	9.8095	80.38	18.3552	80.38	18.111	80.38	29.0491	80.38	29.3975	80.38	40.588	80.38	41.5434	80.38	51.8888	80.38	52.59	80.38	62.5349	80.38	62.4535	80.38	72.4987	80.38	71.8962	80.38	80.4023	80.38	79.6431
80.48	4.41962	80.48	4.39146	80.48	10.1497	80.48	9.81234	80.48	18.3614	80.48	18.115	80.48	29.0491	80.48	29.4014	80.48	40.588	80.48	41.5452	80.48	51.8888	80.48	52.5902	80.48	62.5287	80.48	62.4535	80.48	72.4987	80.48	71.8962	80.48	80.4125	80.48	79.6431
80.58	4.41962	80.58	4.39314	80.58	10.1388	80.58	9.81517	80.58	18.3614	80.58	18.119	80.58	29.0515	80.58	29.4054	80.58	40.5997	80.58	41.5469	80.58	51.8888	80.58	52.5903	80.58	62.5178	80.58	62.4535	80.58	72.4925	80.58	71.8962	80.58	80.4031	80.58	79.6431
80.68	4.42743	80.68	4.3948	80.68	10.1443	80.68	9.81799	80.68	18.3614	80.68	18.123	80.68	29.0569	80.68	29.4093	80.68	40.5934	80.68	41.5487	80.68	51.9005	80.68	52.5905	80.68	62.5271	80.68	62.4535	80.68	72.4909	80.68	71.8962	80.68	80.4086	80.68	79.6431
80.78	4.43134	80.78	4.39647	80.78	10.1482	80.78	9.8208	80.78	18.3653	80.78	18.127	80.78	29.0491	80.78	29.4132	80.78	40.5981	80.78	41.5505	80.78	51.8927	80.78	52.5907	80.78	62.5131	80.78	62.4535	80.78	72.4831	80.78	71.8962	80.78	80.4008	80.78	79.6431
80.88	4.43134	80.88	4.39813	80.88	10.1677	80.88	9.8236	80.88	18.3731	80.88	18.131	80.88	29.0491	80.88	29.417	80.88	40.5934	80.88	41.5522	80.88	51.8864	80.88	52.5908	80.88	62.5232	80.88	62.4535	80.88	72.4815	80.88	71.8962	80.88	80.4125	80.88	79.6431
80.98	4.42117	80.98	4.39978	80.98	10.1466	80.98	9.8264	80.98	18.3521	80.98	18.1349	80.98	29.0491	80.98	29.4209	80.98	40.5801	80.98	41.5539	80.98	51.8731	80.98	52.591	80.98	62.4998	80.98	62.4535	80.98	72.4792	80.98	71.8962	80.98	80.4023	80.98	79.6431
81.08	4.41962	81.08	4.40143	81.08	10.156	81.08	9.82918	81.08	18.3614	81.08	18.1389	81.08	29.0569	81.08	29.4248	81.08	40.5801	81.08	41.5557	81.08	51.8731	81.08	52.5911	81.08	62.4998	81.08	62.4535	81.08	72.4792	81.08	71.8962	81.08	80.3914	81.08	79.6431
81.18	4.43134	81.18	4.40308	81.18	10.1693	81.18	9.83196	81.18	18.3927	81.18	18.1428	81.18	29.0686	81.18	29.4286	81.18	40.5919	81.18	41.5574	81.18	51.8966	81.18	52.5913	81.18	62.5232	81.18	62.4535	81.18	72.4909	81.18	71.8962	81.18	80.4008	81.18	79.6431
81.28	4.43134	81.28	4.40472	81.28	10.1755	81.28	9.83474	81.28	18.381	81.28	18.1467	81.28	29.0686	81.28	29.4324	81.28	40.5919	81.28	41.5591	81.28	51.8731	81.28	52.5914	81.28	62.5193	81.28	62.4535	81.28	72.4792	81.28	71.8962	81.28	80.3891	81.28	79.6431
81.38	4.43759	81.38	4.40636	81.38	10.1935	81.38	9.8375	81.38	18.3989	81.38	18.1506	81.38	29.0686	81.38	29.4362	81.38	40.5981	81.38	41.5608	81.38	51.8911	81.38	52.5916	81.38	62.5279	81.38	62.4535	81.38	72.4854	81.38	71.8962	81.38	80.407	81.38	79.6431
81.48	4.43759	81.48	4.40799	81.48	10.1951	81.48	9.84025	81.48	18.4005	81.48	18.1545	81.48	29.0686	81.48	29.44	81.48	40.6114	81.48	41.5624	81.48	51.8927	81.48	52.5917	81.48	62.5178	81.48	62.4535	81.48	72.487	81.48	71.8962	81.48	80.3969	81.48	79.6431
81.58	4.44696	81.58	4.40962	81.58	10.2029	81.58	9.843	81.58	18.4083	81.58	18.1584	81.58	29.0764	81.58	29.4437	81.58	40.6114	81.58	41.5641	81.58	51.8927	81.58	52.5919	81.58	62.5232	81.58	62.4535	81.58	72.4776	81.58	71.8962	81.58	80.4086	81.58	79.6431
81.68	4.44696	81.68	4.41125	81.68	10.2052	81.68	9.84574	81.68	18.3989	81.68	18.1622	81.68	29.0764	81.68	29.4475	81.68	40.6192	81.68	41.5658	81.68	51.8927	81.68	52.592	81.68	62.5232	81.68	62.4535	81.68	72.487	81.68	71.8962	81.68	80.4086	81.68	79.6431
81.78	4.43915	81.78	4.41287	81.78	10.2005	81.78	9.84847	81.78	18.3888	81.78	18.1661	81.78	29.0804	81.78	29.4512	81.78	40.6114	81.78	41.5674	81.78	51.8849	81.78	52.5922	81.78	62.5154	81.78	62.4535	81.78	72.4792	81.78	71.8962	81.78	80.4008	81.78	79.6431
81.88	4.43915	81.88	4.41448	81.88	10.2068	81.88	9.85119	81.88	18.4005	81.88	18.1699	81.88	29.0804	81.88	29.4549	81.88	40.6114	81.88	41.569	81.88	51.8927	81.88	52.5923	81.88	62.5154	81.88	62.4535	81.88	72.4675	81.88	71.8962	81.88	80.3992	81.88	79.6431
81.98	4.44852	81.98	4.4161	81.98	10.2162	81.98	9.85391	81.98	18.4036	81.98	18.1738	81.98	29.0897	81.98	29.4586	81.98	40.6208	81.98	41.5707	81.98	51.902	81.98	52.5925	81.98	62.5302	81.98	62.4535	81.98	72.4823	81.98	71.8962	81.98	80.4063	81.98	79.6431
82.08	4.45868	82.08	4.4177	82.08	10.2302	82.08	9.85662	82.08	18.4122	82.08	18.1776	82.08	29.0921	82.08	29.4623	82.08	40.6348	82.08	41.5723	82.08	51.9044	82.08	52.5926	82.08	62.5373	82.08	62.4535	82.08	72.4831	82.08	71.8962	82.08	80.4086	82.08	79.6431
82.18	4.45868	82.18	4.41931	82.18	10.2287	82.18	9.85932	82.18	18.4302	82.18	18.1814	82.18	29.1038	82.18	29.466	82.18	40.6348	82.18	41.5739	82.18	51.895	82.18	52.5927	82.18	62.5326	82.18	62.4535	82.18	72.4831	82.18	71.8962	82.18	80.4141	82.18	79.6431
82.28	4.46884	82.28	4.4209	82.28	10.2341	82.28	9.86201	82.28	18.4395	82.28	18.1851	82.28	29.1116	82.28	29.4696	82.28	40.6333	82.28	41.5755	82.28	51.9099	82.28	52.5929	82.28	62.5388	82.28	62.4535	82.28	72.4893	82.28	71.8962	82.28	80.4203	82.28	79.6431
82.38	4.45712	82.38	4.4225	82.38	10.2365	82.38	9.86469	82.38	18.438	82.38	18.1889	82.38	29.11	82.38	29.4733	82.38	40.6294	82.38	41.5771	82.38	51.9028	82.38	52.593	82.38	62.5295	82.38	62.4535	82.38	72.4776	82.38	71.8962	82.38	80.4109	82.38	79.6431
82.48	4.46805	82.48	4.42409	82.48	10.2357	82.48	9.86737	82.48	18.4372	82.48	18.1927	82.48	29.1093	82.48	29.4769	82.48	40.6286	82.48	41.5787	82.48	51.9044	82.48	52.5932	82.48	62.5271	82.48	62.4535	82.48	72.4768	82.48	71.8962	82.48	80.4102	82.48	79.6431
82.58	4.45477	82.58	4.42568	82.58	10.2302	82.58	9.87003	82.58	18.4419	82.58	18.1964	82.58	29.1022	82.58	29.4805	82.58	40.6216	82.58	41.5802	82.58	51.895	82.58	52.5933	82.58	62.5271	82.58	62.4535	82.58	72.4893	82.58	71.8962	82.58	80.4031	82.58	79.6431
82.68	4.45087	82.68	4.42726	82.68	10.2326	82.68	9.8727	82.68	18.4395	82.68	18.2002	82.68	29.1116	82.68	29.4841	82.68	40.6192	82.68	41.5818	82.68	51.8927	82.68	52.5934	82.68	62.5295	82.68	62.4535	82.68	72.4807	82.68	71.8962	82.68	80.4086	82.68	79.6431
82.78	4.45868	82.78	4.42883	82.78	10.2396	82.78	9.87535	82.78	18.4513	82.78	18.2039	82.78	29.1022	82.78	29.4876	82.78	40.6192	82.78	41.5833	82.78	51.9005	82.78	52.5935	82.78	62.5209	82.78	62.4535	82.78	72.4815	82.78	71.8962	82.78	80.3992	82.78	79.6431
82.88	4.45868	82.88	4.43041	82.88	10.2458	82.88	9.87799	82.88	18.4528	82.88	18.2076	82.88	29.1077	82.88	29.4912	82.88	40.6309	82.88	41.5849	82.88	51.9005	82.88	52.5937	82.88	62.5193	82.88	62.4535	82.88	72.4792	82.88	71.8962	82.88	80.4086	82.88	79.6431
82.98	4.4704	82.98	4.43198	82.98	10.2482	82.98	9.88063	82.98	18.4513	82.98	18.2113	82.98	29.1077	82.98	29.4947	82.98	40.6247	82.98	41.5864	82.98	51.9122	82.98	52.5938	82.98	62.5193	82.98	62.4535	82.98	72.4792	82.98	71.8962	82.98	80.4023	82.98	79.6431
83.08	4.46103	83.08	4.43354	83.08	10.2459	83.08	9.88326	83.08	18.463	83.08	18.215	83.08	29.1194	83.08	29.4983	83.08	40.6309	83.08	41.5879	83.08	51.9122	83.08	52.5939	83.08	62.5193	83.08	62.4535	83.08	72.4729	83.08	71.8962	83.08	80.4008	83.08	79.6431
83.18	4.47586	83.18	4.4351	83.18	10.2669	83.18	9.88588	83.18	18.4802	83.18	18.2186	83.18	29.1225	83.18	29.5018	83.18	40.6403	83.18	41.5894	83.18	51.9216	83.18	52.5941	83.18	62.5287	83.18	62.4535	83.18	72.5065	83.18	71.8962	83.18	80.4102	83.18	79.6431
83.28	4.47821	83.28	4.43666	83.28	10.2771	83.28	9.8885	83.28	18.4825	83.28	18.2223	83.28	29.1311	83.28	29.5053	83.28	40.6544	83.28	41.5909	83.28	51.9239	83.28	52.5942	83.28	62.531	83.28	62.4535	83.28	72.4948	83.28	71.8962	83.28	80.4125	83.28	79.6431
83.38	4.47195	83.38	4.43821	83.38	10.2654	83.38	9.8911	83.38	18.4614	83.38	18.2259	83.38	29.1194	83.38	29.5087	83.38	40.6426	83.38	41.5924	83.38	51.92	83.38	52.5943	83.38	62.5099	83.38	62.4535	83.38	72.4909	83.38	71.8962	83.38	80.4031	83.38	79.6431
83.48	4.4704	83.48	4.43976	83.48	10.2708	83.48	9.8937	83.48	18.4708	83.48	18.2296	83.48	29.1311	83.48	29.5122	83.48	40.6333	83.48	41.5939	83.48	51.92	83.48	52.5944	83.48	62.5193	83.48	62.4535	83.48	72.4815	83.48	71.8962	83.48	80.4008	83.48	79.6431
83.58	4.4704	83.58	4.4413	83.58	10.2677	83.58	9.89629	83.58	18.4724	83.58	18.2332	83.58	29.1311	83.58	29.5157	83.58	40.6309	83.58	41.5953	83.58	51.9317	83.58	52.5945	83.58	62.5193	83.58	62.4535	83.58	72.487	83.58	71.8962	83.58	80.4086	83.58	79.6431
83.68	4.44931	83.68	4.44284	83.68	10.2537	83.68	9.89888	83.68	18.4653	83.68	18.2368	83.68	29.11	83.68	29.5191	83.68	40.6192	83.68	41.5968	83.68	51.9138	83.68	52.5947	83.68	62.5076	83.68	62.4535	83.68	72.4753	83.68	71.8962	83.68	80.3969	83.68	79.6431
83.78	4.46649	83.78	4.44438	83.78	10.2677	83.78	9.90145	83.78	18.4903	83.78	18.2404	83.78	29.1272	83.78	29.5225	83.78	40.6309	83.78	41.5983	83.78	51.9239	83.78	52.5948	83.78	62.5271	83.78	62.4535	83.78	72.4925	83.78	71.8962	83.78	80.4086	83.78	79.6431
83.88	4.47586	83.88	4.44591	83.88	10.2747	83.88	9.90402	83.88	18.4934	83.88	18.244	83.88	29.1366	83.88	29.5259	83.88	40.6481	83.88	41.5997	83.88	51.9333	83.88	52.5949	83.88	62.5365	83.88	62.4535	83.88	72.4886	83.88	71.8962	83.88	80.418	83.88	79.6431
83.98	4.47821	83.98	4.44744	83.98	10.2591	83.98	9.90659	83.98	18.4903	83.98	18.2476	83.98	29.1272	83.98	29.5293	83.98	40.6387	83.98	41.6011	83.98	51.9239	83.98	52.595	83.98	62.5209	83.98	62.4535	83.98	72.4909	83.98	71.8962	83.98	80.4141	83.98	79.6431
84.08	4.47195	84.08	4.44896	84.08	10.2654	84.08	9.90914	84.08	18.4903	84.08	18.2511	84.08	29.1389	84.08	29.5327	84.08	40.6387	84.08	41.6026	84.08	51.9317	84.08	52.5951	84.08	62.531	84.08	62.4535	84.08	72.4815	84.08	71.8962	84.08	80.4125	84.08	79.6431
84.18	4.4704	84.18	4.45048	84.18	10.2771	84.18	9.91169	84.18	18.502	84.18	18.2547	84.18	29.1389	84.18	29.536	84.18	40.6387	84.18	41.604	84.18	51.9317	84.18	52.5952	84.18	62.5217	84.18	62.4535	84.18	72.487	84.18	71.8962	84.18	80.4125	84.18	79.6431
84.28	4.48837	84.28	4.452	84.28	10.274	84.28	9.91423	84.28	18.5083	84.28	18.2582	84.28	29.1452	84.28	29.5394	84.28	40.6567	84.28	41.6054	84.28	51.938	84.28	52.5954	84.28	62.5256	84.28	62.4535	84.28	72.487	84.28	71.8962	84.28	80.4266	84.28	79.6431
84.38	4.48212	84.38	4.45351	84.38	10.2747	84.38	9.91676	84.38	18.506	84.38	18.2617	84.38	29.146	84.38	29.5427	84.38	40.652	84.38	41.6068	84.38	51.945	84.38	52.5955	84.38	62.5287	84.38	62.4535	84.38	72.4807	84.38	71.8962	84.38	80.4219	84.38	79.6431
84.48	4.47821	84.48	4.45501	84.48	10.2787	84.48	9.91928	84.48	18.5099	84.48	18.2653	84.48	29.1507	84.48	29.546	84.48	40.6442	84.48	41.6082	84.48	51.9435	84.48	52.5956	84.48	62.5271	84.48	62.4535	84.48	72.4909	84.48	71.8962	84.48	80.4203	84.48	79.6431
84.58	4.49619	84.58	4.45652	84.58	10.2951	84.58	9.9218	84.58	18.5161	84.58	18.2688	84.58	29.1569	84.58	29.5493	84.58	40.6489	84.58	41.6095	84.58	51.9497	84.58	52.5957	84.58	62.5271	84.58	62.4535	84.58	72.4972	84.58	71.8962	84.58	80.4172	84.58	79.6431
84.68	4.50555	84.68	4.45802	84.68	10.2966	84.68	9.92431	84.68	18.5294	84.68	18.2722	84.68	29.1702	84.68	29.5526	84.68	40.6622	84.68	41.6109	84.68	51.9419	84.68	52.5958	84.68	62.5388	84.68	62.4535	84.68	72.4987	84.68	71.8962	84.68	80.4281	84.68	79.6431
84.78	4.49149	84.78	4.45951	84.78	10.2873	84.78	9.92681	84.78	18.5231	84.78	18.2757	84.78	29.1624	84.78	29.5559	84.78	40.6528	84.78	41.6123	84.78	51.9435	84.78	52.5959	84.78	62.531	84.78	62.4535	84.78	72.4987	84.78	71.8962	84.78	80.4203	84.78	79.6431
84.88	4.48993	84.88	4.461	84.88	10.2849	84.88	9.92931	84.88	18.5122	84.88	18.2792	84.88	29.1608	84.88	29.5592	84.88	40.6505	84.88	41.6136	84.88	51.9435	84.88	52.596	84.88	62.531	84.88	62.4535	84.88	72.4893	84.88	71.8962	84.88	80.4203	84.88	79.6431
84.98	4.50165	84.98	4.46249	84.98	10.2966	84.98	9.93179	84.98	18.5099	84.98	18.2826	84.98	29.1702	84.98	29.5624	84.98	40.6505	84.98	41.615	84.98	51.9435	84.98	52.5961	84.98	62.5295	84.98	62.4535	84.98	72.4987	84.98	71.8962	84.98	80.4109	84.98	79.6431
85.08	4.50165	85.08	4.46397	85.08	10.2966	85.08	9.93428	85.08	18.5216	85.08	18.2861	85.08	29.1702	85.08	29.5656	85.08	40.6622	85.08	41.6163	85.08	51.9419	85.08	52.5962	85.08	62.5388	85.08	62.4535	85.08	72.4987	85.08	71.8962	85.08	80.4086	85.08	79.6431
85.18	4.50009	85.18	4.46545	85.18	10.2982	85.18	9.93675	85.18	18.5216	85.18	18.2895	85.18	29.1718	85.18	29.5688	85.18	40.6622	85.18	41.6176	85.18	51.9395	85.18	52.5963	85.18	62.5388	85.18	62.4535	85.18	72.4987	85.18	71.8962	85.18	80.4086	85.18	79.6431
85.28	4.49774	85.28	4.46693	85.28	10.2966	85.28	9.93922	85.28	18.5294	85.28	18.2929	85.28	29.1819	85.28	29.5721	85.28	40.67	85.28	41.619	85.28	51.9513	85.28	52.5964	85.28	62.5388	85.28	62.4535	85.28	72.4925	85.28	71.8962	85.28	80.4164	85.28	79.6431
85.38	4.50946	85.38	4.4684	85.38	10.3083	85.38	9.94167	85.38	18.5411	85.38	18.2963	85.38	29.1819	85.38	29.5752	85.38	40.6637	85.38	41.6203	85.38	51.9513	85.38	52.5965	85.38	62.5388	85.38	62.4535	85.38	72.4987	85.38	71.8962	85.38	80.4102	85.38	79.6431
85.48	4.50946	85.48	4.46987	85.48	10.3068	85.48	9.94413	85.48	18.5411	85.48	18.2997	85.48	29.1819	85.48	29.5784	85.48	40.6622	85.48	41.6216	85.48	51.9591	85.48	52.5966	85.48	62.5373	85.48	62.4535	85.48	72.4987	85.48	71.8962	85.48	80.4203	85.48	79.6431
85.58	4.49774	85.58	4.47133	85.58	10.3138	85.58	9.94657	85.58	18.5388	85.58	18.3031	85.58	29.178	85.58	29.5816	85.58	40.6598	85.58	41.6229	85.58	51.9505	85.58	52.5967	85.58	62.5381	85.58	62.4535	85.58	72.4964	85.58	71.8962	85.58	80.418	85.58	79.6431
85.68	4.50555	85.68	4.47279	85.68	10.3068	85.68	9.94901	85.68	18.5528	85.68	18.3065	85.68	29.1897	85.68	29.5847	85.68	40.6739	85.68	41.6242	85.68	51.9513	85.68	52.5968	85.68	62.5506	85.68	62.4535	85.68	72.4987	85.68	71.8962	85.68	80.4203	85.68	79.6431
85.78	4.51727	85.78	4.47425	85.78	10.3099	85.78	9.95144	85.78	18.5583	85.78	18.3099	85.78	29.2014	85.78	29.5879	85.78	40.6856	85.78	41.6254	85.78	51.9747	85.78	52.5969	85.78	62.5623	85.78	62.4535	85.78	72.5011	85.78	71.8962	85.78	80.4227	85.78	79.6431
85.88	4.51727	85.88	4.4757	85.88	10.3029	85.88	9.95386	85.88	18.5591	85.88	18.3132	85.88	29.2077	85.88	29.591	85.88	40.6801	85.88	41.6267	85.88	51.9692	85.88	52.597	85.88	62.5568	85.88	62.4535	85.88	72.5143	85.88	71.8962	85.88	80.4266	85.88	79.6431
85.98	4.52899	85.98	4.47714	85.98	10.3279	85.98	9.95628	85.98	18.5724	85.98	18.3165	85.98	29.2194	85.98	29.5941	85.98	40.6919	85.98	41.628	85.98	51.9825	85.98	52.5971	85.98	62.5701	85.98	62.4535	85.98	72.5089	85.98	71.8962	85.98	80.4398	85.98	79.6431
86.08	4.54071	86.08	4.47859	86.08	10.3263	86.08	9.95869	86.08	18.5724	86.08	18.3199	86.08	29.2171	86.08	29.5972	86.08	40.7012	86.08	41.6292	86.08	51.9903	86.08	52.5972	86.08	62.5701	86.08	62.4535	86.08	72.5182	86.08	71.8962	86.08	80.4398	86.08	79.6431
86.18	4.54852	86.18	4.48003	86.18	10.3177	86.18	9.96109	86.18	18.5841	86.18	18.3232	86.18	29.2108	86.18	29.6003	86.18	40.7012	86.18	41.6305	86.18	51.9927	86.18	52.5973	86.18	62.5701	86.18	62.4535	86.18	72.5182	86.18	71.8962	86.18	80.4398	86.18	79.6431
86.28	4.54852	86.28	4.48146	86.28	10.3279	86.28	9.96349	86.28	18.5825	86.28	18.3265	86.28	29.221	86.28	29.6033	86.28	40.7012	86.28	41.6317	86.28	51.9903	86.28	52.5974	86.28	62.5607	86.28	62.4535	86.28	72.53	86.28	71.8962	86.28	80.4398	86.28	79.6431
86.38	4.54852	86.38	4.4829	86.38	10.3279	86.38	9.96588	86.38	18.5802	86.38	18.3298	86.38	29.2288	86.38	29.6064	86.38	40.709	86.38	41.633	86.38	51.9903	86.38	52.5975	86.38	62.5584	86.38	62.4535	86.38	72.5237	86.38	71.8962	86.38	80.4398	86.38	79.6431
86.48	4.55087	86.48	4.48433	86.48	10.3357	86.48	9.96826	86.48	18.5802	86.48	18.3331	86.48	29.2288	86.48	29.6094	86.48	40.709	86.48	41.6342	86.48	51.9919	86.48	52.5975	86.48	62.5662	86.48	62.4535	86.48	72.53	86.48	71.8962	86.48	80.4398	86.48	79.6431
86.58	4.55008	86.58	4.48575	86.58	10.3357	86.58	9.97063	86.58	18.5919	86.58	18.3363	86.58	29.2311	86.58	29.6124	86.58	40.7208	86.58	41.6354	86.58	51.9966	86.58	52.5976	86.58	62.5599	86.58	62.4535	86.58	72.53	86.58	71.8962	86.58	80.4477	86.58	79.6431
86.68	4.54852	86.68	4.48717	86.68	10.3474	86.68	9.973	86.68	18.5919	86.68	18.3396	86.68	29.2288	86.68	29.6155	86.68	40.7114	86.68	41.6366	86.68	52.0036	86.68	52.5977	86.68	62.5779	86.68	62.4535	86.68	72.53	86.68	71.8962	86.68	80.4477	86.68	79.6431
86.78	4.54852	86.78	4.48859	86.78	10.3474	86.78	9.97536	86.78	18.5997	86.78	18.3429	86.78	29.2303	86.78	29.6185	86.78	40.709	86.78	41.6378	86.78	52.002	86.78	52.5978	86.78	62.5779	86.78	62.4535	86.78	72.5323	86.78	71.8962	86.78	80.4477	86.78	79.6431
86.88	4.56024	86.88	4.49	86.88	10.3552	86.88	9.97772	86.88	18.6021	86.88	18.3461	86.88	29.2288	86.88	29.6214	86.88	40.7208	86.88	41.639	86.88	52.0138	86.88	52.5979	86.88	62.5685	86.88	62.4535	86.88	72.5378	86.88	71.8962	86.88	80.4477	86.88	79.6431
86.98	4.55087	86.98	4.49141	86.98	10.3576	86.98	9.98006	86.98	18.5997	86.98	18.3493	86.98	29.2405	86.98	29.6244	86.98	40.7286	86.98	41.6402	86.98	52.0216	86.98	52.598	86.98	62.5662	86.98	62.4535	86.98	72.5378	86.98	71.8962	86.98	80.4477	86.98	79.6431
87.08	4.54852	87.08	4.49282	87.08	10.3552	87.08	9.9824	87.08	18.6075	87.08	18.3525	87.08	29.2429	87.08	29.6274	87.08	40.7286	87.08	41.6414	87.08	52.0216	87.08	52.5981	87.08	62.5662	87.08	62.4535	87.08	72.5401	87.08	71.8962	87.08	80.457	87.08	79.6431
87.18	4.55634	87.18	4.49422	87.18	10.349	87.18	9.98474	87.18	18.6192	87.18	18.3557	87.18	29.2405	87.18	29.6303	87.18	40.7223	87.18	41.6425	87.18	52.0216	87.18	52.5981	87.18	62.5662	87.18	62.4535	87.18	72.5378	87.18	71.8962	87.18	80.4594	87.18	79.6431
87.28	4.56415	87.28	4.49562	87.28	10.363	87.28	9.98707	87.28	18.6208	87.28	18.3589	87.28	29.2561	87.28	29.6333	87.28	40.7286	87.28	41.6437	87.28	52.0317	87.28	52.5982	87.28	62.5857	87.28	62.4535	87.28	72.5393	87.28	71.8962	87.28	80.4789	87.28	79.6431
87.38	4.56961	87.38	4.49701	87.38	10.3537	87.38	9.98939	87.38	18.631	87.38	18.3621	87.38	29.2499	87.38	29.6362	87.38	40.7403	87.38	41.6449	87.38	52.0294	87.38	52.5983	87.38	62.5857	87.38	62.4535	87.38	72.5378	87.38	71.8962	87.38	80.4695	87.38	79.6431
87.48	4.56805	87.48	4.4984	87.48	10.363	87.48	9.9917	87.48	18.6388	87.48	18.3653	87.48	29.26	87.48	29.6391	87.48	40.7403	87.48	41.646	87.48	52.0294	87.48	52.5984	87.48	62.5701	87.48	62.4535	87.48	72.544	87.48	71.8962	87.48	80.4672	87.48	79.6431
87.58	4.55869	87.58	4.49979	87.58	10.3552	87.58	9.99401	87.58	18.631	87.58	18.3685	87.58	29.2507	87.58	29.642	87.58	40.7403	87.58	41.6471	87.58	52.0294	87.58	52.5985	87.58	62.5662	87.58	62.4535	87.58	72.5393	87.58	71.8962	87.58	80.4594	87.58	79.6431
87.68	4.56805	87.68	4.50117	87.68	10.3552	87.68	9.9963	87.68	18.6427	87.68	18.3716	87.68	29.2483	87.68	29.6449	87.68	40.7309	87.68	41.6483	87.68	52.0231	87.68	52.5985	87.68	62.5779	87.68	62.4535	87.68	72.5284	87.68	71.8962	87.68	80.4594	87.68	79.6431
87.78	4.56805	87.78	4.50255	87.78	10.3669	87.78	9.9986	87.78	18.6505	87.78	18.3748	87.78	29.26	87.78	29.6478	87.78	40.7286	87.78	41.6494	87.78	52.0216	87.78	52.5986	87.78	62.5779	87.78	62.4535	87.78	72.5471	87.78	71.8962	87.78	80.4609	87.78	79.6431
87.88	4.55869	87.88	4.50393	87.88	10.3748	87.88	10.0009	87.88	18.6505	87.88	18.3779	87.88	29.2585	87.88	29.6506	87.88	40.7403	87.88	41.6505	87.88	52.0239	87.88	52.5987	87.88	62.5701	87.88	62.4535	87.88	72.5495	87.88	71.8962	87.88	80.4594	87.88	79.6431
87.98	4.56805	87.98	4.5053	87.98	10.3685	87.98	10.0032	87.98	18.6528	87.98	18.381	87.98	29.2499	87.98	29.6535	87.98	40.7403	87.98	41.6516	87.98	52.0216	87.98	52.5988	87.98	62.5724	87.98	62.4535	87.98	72.544	87.98	71.8962	87.98	80.4594	87.98	79.6431
88.08	4.56805	88.08	4.50667	88.08	10.3787	88.08	10.0054	88.08	18.6505	88.08	18.3841	88.08	29.26	88.08	29.6563	88.08	40.7403	88.08	41.6527	88.08	52.0216	88.08	52.5989	88.08	62.5795	88.08	62.4535	88.08	72.5315	88.08	71.8962	88.08	80.4594	88.08	79.6431
88.18	4.56961	88.18	4.50803	88.18	10.3802	88.18	10.0077	88.18	18.652	88.18	18.3872	88.18	29.2616	88.18	29.6591	88.18	40.7278	88.18	41.6538	88.18	52.0231	88.18	52.5989	88.18	62.5717	88.18	62.4535	88.18	72.5315	88.18	71.8962	88.18	80.4531	88.18	79.6431
88.28	4.5618	88.28	4.5094	88.28	10.3693	88.28	10.01	88.28	18.6442	88.28	18.3903	88.28	29.2507	88.28	29.6619	88.28	40.7325	88.28	41.6549	88.28	52.0122	88.28	52.599	88.28	62.5701	88.28	62.4535	88.28	72.5362	88.28	71.8962	88.28	80.4516	88.28	79.6431
88.38	4.55478	88.38	4.51075	88.38	10.3732	88.38	10.0122	88.38	18.6489	88.38	18.3934	88.38	29.2546	88.38	29.6647	88.38	40.7387	88.38	41.656	88.38	52.0099	88.38	52.5991	88.38	62.5529	88.38	62.4535	88.38	72.5323	88.38	71.8962	88.38	80.4461	88.38	79.6431
88.48	4.55634	88.48	4.51211	88.48	10.3748	88.48	10.0145	88.48	18.6583	88.48	18.3964	88.48	29.2561	88.48	29.6675	88.48	40.7403	88.48	41.6571	88.48	52.0099	88.48	52.5991	88.48	62.5662	88.48	62.4535	88.48	72.5456	88.48	71.8962	88.48	80.4594	88.48	79.6431
88.58	4.56805	88.58	4.51346	88.58	10.3732	88.58	10.0167	88.58	18.6583	88.58	18.3995	88.58	29.2616	88.58	29.6703	88.58	40.7403	88.58	41.6582	88.58	52.0005	88.58	52.5992	88.58	62.5545	88.58	62.4535	88.58	72.5534	88.58	71.8962	88.58	80.4594	88.58	79.6431
88.68	4.57587	88.68	4.5148	88.68	10.3826	88.68	10.0189	88.68	18.67	88.68	18.4026	88.68	29.26	88.68	29.6731	88.68	40.7403	88.68	41.6592	88.68	52.0099	88.68	52.5993	88.68	62.5685	88.68	62.4535	88.68	72.5456	88.68	71.8962	88.68	80.45	88.68	79.6431
88.78	4.57587	88.78	4.51615	88.78	10.3763	88.78	10.0212	88.78	18.6606	88.78	18.4056	88.78	29.2679	88.78	29.6758	88.78	40.752	88.78	41.6603	88.78	52.0036	88.78	52.5994	88.78	62.5599	88.78	62.4535	88.78	72.5456	88.78	71.8962	88.78	80.4477	88.78	79.6431
88.88	4.5665	88.88	4.51749	88.88	10.3826	88.88	10.0234	88.88	18.67	88.88	18.4086	88.88	29.2585	88.88	29.6785	88.88	40.7426	88.88	41.6613	88.88	52.0099	88.88	52.5994	88.88	62.5662	88.88	62.4535	88.88	72.5393	88.88	71.8962	88.88	80.4477	88.88	79.6431
88.98	4.57587	88.98	4.51882	88.98	10.3826	88.98	10.0256	88.98	18.67	88.98	18.4116	88.98	29.2679	88.98	29.6813	88.98	40.7481	88.98	41.6624	88.98	52.0099	88.98	52.5995	88.98	62.5662	88.98	62.4535	88.98	72.5456	88.98	71.8962	88.98	80.4477	88.98	79.6431
89.08	4.57587	89.08	4.52016	89.08	10.3943	89.08	10.0278	89.08	18.6716	89.08	18.4146	89.08	29.2757	89.08	29.684	89.08	40.7481	89.08	41.6634	89.08	52.0216	89.08	52.5996	89.08	62.5779	89.08	62.4535	89.08	72.5573	89.08	71.8962	89.08	80.4477	89.08	79.6431
89.18	4.57587	89.18	4.52148	89.18	10.3943	89.18	10.03	89.18	18.6817	89.18	18.4176	89.18	29.2694	89.18	29.6867	89.18	40.7481	89.18	41.6645	89.18	52.0294	89.18	52.5996	89.18	62.5685	89.18	62.4535	89.18	72.5573	89.18	71.8962	89.18	80.4477	89.18	79.6431
89.28	4.56961	89.28	4.52281	89.28	10.3904	89.28	10.0322	89.28	18.6833	89.28	18.4206	89.28	29.2733	89.28	29.6894	89.28	40.7536	89.28	41.6655	89.28	52.0138	89.28	52.5997	89.28	62.5677	89.28	62.4535	89.28	72.5628	89.28	71.8962	89.28	80.4492	89.28	79.6431
89.38	4.56961	89.38	4.52413	89.38	10.3943	89.38	10.0344	89.38	18.6817	89.38	18.4236	89.38	29.2624	89.38	29.6921	89.38	40.752	89.38	41.6665	89.38	52.0216	89.38	52.5998	89.38	62.5662	89.38	62.4535	89.38	72.5612	89.38	71.8962	89.38	80.4477	89.38	79.6431
89.48	4.56805	89.48	4.52545	89.48	10.3943	89.48	10.0366	89.48	18.6841	89.48	18.4266	89.48	29.2679	89.48	29.6947	89.48	40.752	89.48	41.6675	89.48	52.0216	89.48	52.5998	89.48	62.5662	89.48	62.4535	89.48	72.5597	89.48	71.8962	89.48	80.4477	89.48	79.6431
89.58	4.57977	89.58	4.52676	89.58	10.406	89.58	10.0388	89.58	18.6935	89.58	18.4295	89.58	29.2913	89.58	29.6974	89.58	40.7637	89.58	41.6685	89.58	52.0333	89.58	52.5999	89.58	62.5717	89.58	62.4535	89.58	72.569	89.58	71.8962	89.58	80.4531	89.58	79.6431
89.68	4.59149	89.68	4.52808	89.68	10.3997	89.68	10.0409	89.68	18.7013	89.68	18.4325	89.68	29.285	89.68	29.7	89.68	40.7653	89.68	41.6695	89.68	52.0333	89.68	52.6	89.68	62.5701	89.68	62.4535	89.68	72.569	89.68	71.8962	89.68	80.4633	89.68	79.6431
89.78	4.59149	89.78	4.52938	89.78	10.3982	89.78	10.0431	89.78	18.7013	89.78	18.4354	89.78	29.2913	89.78	29.7027	89.78	40.7637	89.78	41.6705	89.78	52.0411	89.78	52.6	89.78	62.5607	89.78	62.4535	89.78	72.5628	89.78	71.8962	89.78	80.4633	89.78	79.6431
89.88	4.59149	89.88	4.53069	89.88	10.3982	89.88	10.0452	89.88	18.695	89.88	18.4383	89.88	29.303	89.88	29.7053	89.88	40.7544	89.88	41.6715	89.88	52.0466	89.88	52.6001	89.88	62.5584	89.88	62.4535	89.88	72.5612	89.88	71.8962	89.88	80.4633	89.88	79.6431
89.98	4.60321	89.98	4.53199	89.98	10.4099	89.98	10.0474	89.98	18.7052	89.98	18.4412	89.98	29.2936	89.98	29.7079	89.98	40.7637	89.98	41.6725	89.98	52.045	89.98	52.6002	89.98	62.5701	89.98	62.4535	89.98	72.5729	89.98	71.8962	89.98	80.4633	89.98	79.6431
90.08	4.60321	90.08	4.53329	90.08	10.4177	90.08	10.0495	90.08	18.7075	90.08	18.4441	90.08	29.2913	90.08	29.7105	90.08	40.7637	90.08	41.6735	90.08	52.0356	90.08	52.6002	90.08	62.5584	90.08	62.4535	90.08	72.5729	90.08	71.8962	90.08	80.4539	90.08	79.6431
90.18	4.60321	90.18	4.53458	90.18	10.4177	90.18	10.0517	90.18	18.713	90.18	18.447	90.18	29.2913	90.18	29.7131	90.18	40.7731	90.18	41.6744	90.18	52.0411	90.18	52.6003	90.18	62.5701	90.18	62.4535	90.18	72.5714	90.18	71.8962	90.18	80.4516	90.18	79.6431
90.28	4.61102	90.28	4.53587	90.28	10.4084	90.28	10.0538	90.28	18.713	90.28	18.4499	90.28	29.303	90.28	29.7157	90.28	40.7739	90.28	41.6754	90.28	52.0411	90.28	52.6003	90.28	62.5638	90.28	62.4535	90.28	72.569	90.28	71.8962	90.28	80.4516	90.28	79.6431
90.38	4.59229	90.38	4.53716	90.38	10.4084	90.38	10.0559	90.38	18.7153	90.38	18.4528	90.38	29.2921	90.38	29.7182	90.38	40.7622	90.38	41.6764	90.38	52.0435	90.38	52.6004	90.38	62.5529	90.38	62.4535	90.38	72.5597	90.38	71.8962	90.38	80.4438	90.38	79.6431
90.48	4.59695	90.48	4.53844	90.48	10.4154	90.48	10.0581	90.48	18.7208	90.48	18.4557	90.48	29.2968	90.48	29.7208	90.48	40.7692	90.48	41.6773	90.48	52.0442	90.48	52.6005	90.48	62.5599	90.48	62.4535	90.48	72.5784	90.48	71.8962	90.48	80.4555	90.48	79.6431
90.58	4.60165	90.58	4.53972	90.58	10.4162	90.58	10.0602	90.58	18.7114	90.58	18.4585	90.58	29.2835	90.58	29.7233	90.58	40.7739	90.58	41.6782	90.58	52.0474	90.58	52.6005	90.58	62.5529	90.58	62.4535	90.58	72.5714	90.58	71.8962	90.58	80.4438	90.58	79.6431
90.68	4.60867	90.68	4.541	90.68	10.4232	90.68	10.0623	90.68	18.7278	90.68	18.4614	90.68	29.3007	90.68	29.7258	90.68	40.7809	90.68	41.6792	90.68	52.045	90.68	52.6006	90.68	62.5506	90.68	62.4535	90.68	72.5784	90.68	71.8962	90.68	80.4555	90.68	79.6431
90.78	4.60947	90.78	4.54227	90.78	10.4216	90.78	10.0644	90.78	18.7255	90.78	18.4642	90.78	29.2936	90.78	29.7284	90.78	40.7739	90.78	41.6801	90.78	52.0435	90.78	52.6006	90.78	62.549	90.78	62.4535	90.78	72.5847	90.78	71.8962	90.78	80.45	90.78	79.6431
90.88	4.60086	90.88	4.54354	90.88	10.4177	90.88	10.0665	90.88	18.7208	90.88	18.467	90.88	29.2913	90.88	29.7309	90.88	40.7715	90.88	41.681	90.88	52.0411	90.88	52.6007	90.88	62.5467	90.88	62.4535	90.88	72.5807	90.88	71.8962	90.88	80.4594	90.88	79.6431
90.98	4.5993	90.98	4.5448	90.98	10.4177	90.98	10.0686	90.98	18.7286	90.98	18.4699	90.98	29.2991	90.98	29.7334	90.98	40.7794	90.98	41.682	90.98	52.0528	90.98	52.6007	90.98	62.5467	90.98	62.4535	90.98	72.5714	90.98	71.8962	90.98	80.4531	90.98	79.6431
91.08	4.5993	91.08	4.54607	91.08	10.4294	91.08	10.0706	91.08	18.7403	91.08	18.4727	91.08	29.2991	91.08	29.7359	91.08	40.7794	91.08	41.6829	91.08	52.0528	91.08	52.6008	91.08	62.549	91.08	62.4535	91.08	72.5807	91.08	71.8962	91.08	80.4516	91.08	79.6431
91.18	4.61102	91.18	4.54733	91.18	10.4294	91.18	10.0727	91.18	18.7403	91.18	18.4755	91.18	29.3015	91.18	29.7383	91.18	40.7794	91.18	41.6838	91.18	52.0513	91.18	52.6009	91.18	62.5349	91.18	62.4535	91.18	72.5807	91.18	71.8962	91.18	80.4422	91.18	79.6431
91.28	4.60165	91.28	4.54858	91.28	10.4373	91.28	10.0748	91.28	18.7419	91.28	18.4783	91.28	29.2991	91.28	29.7408	91.28	40.7911	91.28	41.6847	91.28	52.0411	91.28	52.6009	91.28	62.5349	91.28	62.4535	91.28	72.5823	91.28	71.8962	91.28	80.4398	91.28	79.6431
91.38	4.5993	91.38	4.54984	91.38	10.4373	91.38	10.0769	91.38	18.752	91.38	18.481	91.38	29.2928	91.38	29.7433	91.38	40.7911	91.38	41.6856	91.38	52.0489	91.38	52.601	91.38	62.5467	91.38	62.4535	91.38	72.5807	91.38	71.8962	91.38	80.4398	91.38	79.6431
91.48	4.5954	91.48	4.55109	91.48	10.4162	91.48	10.0789	91.48	18.7403	91.48	18.4838	91.48	29.2874	91.48	29.7457	91.48	40.7794	91.48	41.6865	91.48	52.0309	91.48	52.601	91.48	62.5349	91.48	62.4535	91.48	72.5714	91.48	71.8962	91.48	80.4281	91.48	79.6431
91.58	4.60477	91.58	4.55233	91.58	10.4232	91.58	10.081	91.58	18.7497	91.58	18.4866	91.58	29.3085	91.58	29.7481	91.58	40.7942	91.58	41.6874	91.58	52.0388	91.58	52.6011	91.58	62.5443	91.58	62.4535	91.58	72.5878	91.58	71.8962	91.58	80.4375	91.58	79.6431
91.68	4.61258	91.68	4.55357	91.68	10.4373	91.68	10.083	91.68	18.7661	91.68	18.4893	91.68	29.3225	91.68	29.7506	91.68	40.8067	91.68	41.6883	91.68	52.0645	91.68	52.6011	91.68	62.5701	91.68	62.4535	91.68	72.6042	91.68	71.8962	91.68	80.4516	91.68	79.6431
91.78	4.60165	91.78	4.55481	91.78	10.4279	91.78	10.0851	91.78	18.7427	91.78	18.4921	91.78	29.3015	91.78	29.753	91.78	40.7856	91.78	41.6891	91.78	52.0435	91.78	52.6012	91.78	62.5428	91.78	62.4535	91.78	72.5815	91.78	71.8962	91.78	80.4422	91.78	79.6431
91.88	4.5993	91.88	4.55605	91.88	10.4349	91.88	10.0871	91.88	18.7575	91.88	18.4948	91.88	29.3202	91.88	29.7554	91.88	40.7911	91.88	41.69	91.88	52.0505	91.88	52.6012	91.88	62.5482	91.88	62.4535	91.88	72.5784	91.88	71.8962	91.88	80.4398	91.88	79.6431
91.98	4.58994	91.98	4.55728	91.98	10.4357	91.98	10.0891	91.98	18.7505	91.98	18.4975	91.98	29.3132	91.98	29.7578	91.98	40.7817	91.98	41.6909	91.98	52.0435	91.98	52.6013	91.98	62.5412	91.98	62.4535	91.98	72.5792	91.98	71.8962	91.98	80.4305	91.98	79.6431
92.08	4.58759	92.08	4.55851	92.08	10.4333	92.08	10.0911	92.08	18.7419	92.08	18.5002	92.08	29.3093	92.08	29.7602	92.08	40.7794	92.08	41.6917	92.08	52.0317	92.08	52.6013	92.08	62.5388	92.08	62.4535	92.08	72.5784	92.08	71.8962	92.08	80.4359	92.08	79.6431
92.18	4.58603	92.18	4.55974	92.18	10.4333	92.18	10.0932	92.18	18.752	92.18	18.5029	92.18	29.3069	92.18	29.7625	92.18	40.7911	92.18	41.6926	92.18	52.0372	92.18	52.6014	92.18	62.5467	92.18	62.4535	92.18	72.5792	92.18	71.8962	92.18	80.4297	92.18	79.6431
92.28	4.58368	92.28	4.56096	92.28	10.4333	92.28	10.0952	92.28	18.7599	92.28	18.5056	92.28	29.3069	92.28	29.7649	92.28	40.7817	92.28	41.6934	92.28	52.0372	92.28	52.6014	92.28	62.5373	92.28	62.4535	92.28	72.5768	92.28	71.8962	92.28	80.4281	92.28	79.6431
92.38	4.5954	92.38	4.56218	92.38	10.4333	92.38	10.0972	92.38	18.7599	92.38	18.5083	92.38	29.3124	92.38	29.7672	92.38	40.7965	92.38	41.6943	92.38	52.0427	92.38	52.6015	92.38	62.5349	92.38	62.4535	92.38	72.5675	92.38	71.8962	92.38	80.4398	92.38	79.6431
92.48	4.58914	92.48	4.5634	92.48	10.4388	92.48	10.0992	92.48	18.7716	92.48	18.511	92.48	29.3108	92.48	29.7696	92.48	40.7989	92.48	41.6951	92.48	52.0411	92.48	52.6015	92.48	62.5349	92.48	62.4535	92.48	72.5651	92.48	71.8962	92.48	80.4398	92.48	79.6431
92.58	4.58759	92.58	4.56461	92.58	10.4373	92.58	10.1012	92.58	18.7622	92.58	18.5137	92.58	29.3093	92.58	29.7719	92.58	40.8012	92.58	41.6959	92.58	52.0411	92.58	52.6016	92.58	62.5349	92.58	62.4535	92.58	72.5651	92.58	71.8962	92.58	80.4305	92.58	79.6431
92.68	4.58759	92.68	4.56582	92.68	10.4357	92.68	10.1032	92.68	18.7677	92.68	18.5163	92.68	29.3069	92.68	29.7742	92.68	40.7989	92.68	41.6968	92.68	52.0411	92.68	52.6016	92.68	62.5349	92.68	62.4535	92.68	72.5706	92.68	71.8962	92.68	80.4281	92.68	79.6431
92.78	4.59695	92.78	4.56703	92.78	10.4544	92.78	10.1051	92.78	18.7888	92.78	18.519	92.78	29.328	92.78	29.7765	92.78	40.8083	92.78	41.6976	92.78	52.0505	92.78	52.6017	92.78	62.5443	92.78	62.4535	92.78	72.5784	92.78	71.8962	92.78	80.4375	92.78	79.6431
92.88	4.60321	92.88	4.56823	92.88	10.449	92.88	10.1071	92.88	18.7833	92.88	18.5216	92.88	29.3225	92.88	29.7788	92.88	40.8028	92.88	41.6984	92.88	52.0356	92.88	52.6017	92.88	62.5443	92.88	62.4535	92.88	72.5714	92.88	71.8962	92.88	80.4336	92.88	79.6431
92.98	4.60321	92.98	4.56943	92.98	10.4568	92.98	10.1091	92.98	18.7911	92.98	18.5243	92.98	29.3225	92.98	29.7811	92.98	40.8044	92.98	41.6992	92.98	52.0411	92.98	52.6018	92.98	62.5428	92.98	62.4535	92.98	72.569	92.98	71.8962	92.98	80.432	92.98	79.6431
93.08	4.61102	93.08	4.57063	93.08	10.4685	93.08	10.1111	93.08	18.7849	93.08	18.5269	93.08	29.3225	93.08	29.7834	93.08	40.8091	93.08	41.7	93.08	52.0411	93.08	52.6018	93.08	62.5428	93.08	62.4535	93.08	72.569	93.08	71.8962	93.08	80.432	93.08	79.6431
93.18	4.61102	93.18	4.57182	93.18	10.4591	93.18	10.113	93.18	18.795	93.18	18.5295	93.18	29.3304	93.18	29.7857	93.18	40.8161	93.18	41.7008	93.18	52.0349	93.18	52.6018	93.18	62.5506	93.18	62.4535	93.18	72.569	93.18	71.8962	93.18	80.4227	93.18	79.6431
93.28	4.60165	93.28	4.57301	93.28	10.4685	93.28	10.115	93.28	18.795	93.28	18.5321	93.28	29.3241	93.28	29.7879	93.28	40.8145	93.28	41.7016	93.28	52.045	93.28	52.6019	93.28	62.5412	93.28	62.4535	93.28	72.5807	93.28	71.8962	93.28	80.432	93.28	79.6431
93.38	4.5993	93.38	4.5742	93.38	10.4685	93.38	10.1169	93.38	18.8067	93.38	18.5347	93.38	29.3225	93.38	29.7902	93.38	40.8145	93.38	41.7024	93.38	52.045	93.38	52.6019	93.38	62.5482	93.38	62.4535	93.38	72.5823	93.38	71.8962	93.38	80.432	93.38	79.6431
93.48	4.5993	93.48	4.57538	93.48	10.4622	93.48	10.1189	93.48	18.7974	93.48	18.5373	93.48	29.3132	93.48	29.7924	93.48	40.8223	93.48	41.7032	93.48	52.045	93.48	52.602	93.48	62.5506	93.48	62.4535	93.48	72.5831	93.48	71.8962	93.48	80.432	93.48	79.6431
93.58	4.61102	93.58	4.57656	93.58	10.4685	93.58	10.1208	93.58	18.8028	93.58	18.5399	93.58	29.3225	93.58	29.7947	93.58	40.8247	93.58	41.704	93.58	52.0567	93.58	52.602	93.58	62.5412	93.58	62.4535	93.58	72.5807	93.58	71.8962	93.58	80.432	93.58	79.6431
93.68	4.61102	93.68	4.57774	93.68	10.4685	93.68	10.1227	93.68	18.7935	93.68	18.5425	93.68	29.3225	93.68	29.7969	93.68	40.8223	93.68	41.7048	93.68	52.0567	93.68	52.6021	93.68	62.5388	93.68	62.4535	93.68	72.5745	93.68	71.8962	93.68	80.432	93.68	79.6431
93.78	4.61337	93.78	4.57892	93.78	10.463	93.78	10.1246	93.78	18.7974	93.78	18.545	93.78	29.3249	93.78	29.7991	93.78	40.8169	93.78	41.7055	93.78	52.0513	93.78	52.6021	93.78	62.5334	93.78	62.4535	93.78	72.5792	93.78	71.8962	93.78	80.4203	93.78	79.6431
93.88	4.62665	93.88	4.58009	93.88	10.4787	93.88	10.1266	93.88	18.8122	93.88	18.5476	93.88	29.3382	93.88	29.8013	93.88	40.8419	93.88	41.7063	93.88	52.0645	93.88	52.6022	93.88	62.5584	93.88	62.4535	93.88	72.5831	93.88	71.8962	93.88	80.4398	93.88	79.6431
93.98	4.63837	93.98	4.58126	93.98	10.4763	93.98	10.1285	93.98	18.8106	93.98	18.5501	93.98	29.3499	93.98	29.8035	93.98	40.8434	93.98	41.7071	93.98	52.0552	93.98	52.6022	93.98	62.5662	93.98	62.4535	93.98	72.5807	93.98	71.8962	93.98	80.4305	93.98	79.6431
94.08	4.63211	94.08	4.58242	94.08	10.4841	94.08	10.1304	94.08	18.8224	94.08	18.5527	94.08	29.3405	94.08	29.8057	94.08	40.8419	94.08	41.7078	94.08	52.0606	94.08	52.6022	94.08	62.5662	94.08	62.4535	94.08	72.5807	94.08	71.8962	94.08	80.4398	94.08	79.6431
94.18	4.63837	94.18	4.58358	94.18	10.4841	94.18	10.1323	94.18	18.8224	94.18	18.5552	94.18	29.3382	94.18	29.8078	94.18	40.8419	94.18	41.7086	94.18	52.0606	94.18	52.6023	94.18	62.5717	94.18	62.4535	94.18	72.5807	94.18	71.8962	94.18	80.4398	94.18	79.6431
94.28	4.629	94.28	4.58474	94.28	10.4841	94.28	10.1342	94.28	18.8302	94.28	18.5577	94.28	29.3436	94.28	29.81	94.28	40.8536	94.28	41.7093	94.28	52.0606	94.28	52.6023	94.28	62.549	94.28	62.4535	94.28	72.5807	94.28	71.8962	94.28	80.4398	94.28	79.6431
94.38	4.63837	94.38	4.5859	94.38	10.4896	94.38	10.1361	94.38	18.8208	94.38	18.5602	94.38	29.3421	94.38	29.8122	94.38	40.8442	94.38	41.7101	94.38	52.0606	94.38	52.6024	94.38	62.5467	94.38	62.4535	94.38	72.5792	94.38	71.8962	94.38	80.4477	94.38	79.6431
94.48	4.63837	94.48	4.58705	94.48	10.488	94.48	10.138	94.48	18.8239	94.48	18.5627	94.48	29.3499	94.48	29.8143	94.48	40.8419	94.48	41.7108	94.48	52.0606	94.48	52.6024	94.48	62.5467	94.48	62.4535	94.48	72.5768	94.48	71.8962	94.48	80.4414	94.48	79.6431
94.58	4.63837	94.58	4.5882	94.58	10.488	94.58	10.1398	94.58	18.8224	94.58	18.5652	94.58	29.3405	94.58	29.8164	94.58	40.8419	94.58	41.7115	94.58	52.0606	94.58	52.6024	94.58	62.5584	94.58	62.4535	94.58	72.5768	94.58	71.8962	94.58	80.4578	94.58	79.6431
94.68	4.6282	94.68	4.58935	94.68	10.4763	94.68	10.1417	94.68	18.8106	94.68	18.5677	94.68	29.3382	94.68	29.8186	94.68	40.838	94.68	41.7123	94.68	52.0489	94.68	52.6025	94.68	62.5467	94.68	62.4535	94.68	72.5651	94.68	71.8962	94.68	80.4414	94.68	79.6431
94.78	4.65009	94.78	4.59049	94.78	10.4958	94.78	10.1436	94.78	18.813	94.78	18.5702	94.78	29.3499	94.78	29.8207	94.78	40.8497	94.78	41.713	94.78	52.0724	94.78	52.6025	94.78	62.5584	94.78	62.4535	94.78	72.5886	94.78	71.8962	94.78	80.4516	94.78	79.6431
94.88	4.65009	94.88	4.59163	94.88	10.5076	94.88	10.1455	94.88	18.8224	94.88	18.5727	94.88	29.3514	94.88	29.8228	94.88	40.8614	94.88	41.7137	94.88	52.0724	94.88	52.6025	94.88	62.5662	94.88	62.4535	94.88	72.5886	94.88	71.8962	94.88	80.4516	94.88	79.6431
94.98	4.64072	94.98	4.59277	94.98	10.506	94.98	10.1473	94.98	18.8302	94.98	18.5751	94.98	29.3499	94.98	29.8249	94.98	40.8629	94.98	41.7144	94.98	52.0661	94.98	52.6026	94.98	62.5779	94.98	62.4535	94.98	72.5768	94.98	71.8962	94.98	80.4539	94.98	79.6431
95.08	4.65009	95.08	4.5939	95.08	10.5037	95.08	10.1492	95.08	18.8302	95.08	18.5776	95.08	29.3499	95.08	29.827	95.08	40.8614	95.08	41.7151	95.08	52.0724	95.08	52.6026	95.08	62.5779	95.08	62.4535	95.08	72.5886	95.08	71.8962	95.08	80.4516	95.08	79.6431
95.18	4.65009	95.18	4.59503	95.18	10.5154	95.18	10.151	95.18	18.8419	95.18	18.58	95.18	29.3616	95.18	29.8291	95.18	40.8731	95.18	41.7158	95.18	52.063	95.18	52.6027	95.18	62.5779	95.18	62.4535	95.18	72.5768	95.18	71.8962	95.18	80.4594	95.18	79.6431
95.28	4.64618	95.28	4.59616	95.28	10.5154	95.28	10.1529	95.28	18.8317	95.28	18.5824	95.28	29.3499	95.28	29.8311	95.28	40.8614	95.28	41.7165	95.28	52.0489	95.28	52.6027	95.28	62.5779	95.28	62.4535	95.28	72.5706	95.28	71.8962	95.28	80.4477	95.28	79.6431
95.38	4.66101	95.38	4.59729	95.38	10.5185	95.38	10.1547	95.38	18.8395	95.38	18.5849	95.38	29.3593	95.38	29.8332	95.38	40.8614	95.38	41.7172	95.38	52.0583	95.38	52.6027	95.38	62.5873	95.38	62.4535	95.38	72.5784	95.38	71.8962	95.38	80.457	95.38	79.6431
95.48	4.6618	95.48	4.59841	95.48	10.5271	95.48	10.1565	95.48	18.8325	95.48	18.5873	95.48	29.3694	95.48	29.8352	95.48	40.8614	95.48	41.7179	95.48	52.0724	95.48	52.6028	95.48	62.5896	95.48	62.4535	95.48	72.5886	95.48	71.8962	95.48	80.4711	95.48	79.6431
95.58	4.65088	95.58	4.59953	95.58	10.5084	95.58	10.1584	95.58	18.8208	95.58	18.5897	95.58	29.36	95.58	29.8373	95.58	40.852	95.58	41.7186	95.58	52.063	95.58	52.6028	95.58	62.5818	95.58	62.4535	95.58	72.5792	95.58	71.8962	95.58	80.4617	95.58	79.6431
95.68	4.67899	95.68	4.60065	95.68	10.5365	95.68	10.1602	95.68	18.8395	95.68	18.5921	95.68	29.3811	95.68	29.8393	95.68	40.8825	95.68	41.7193	95.68	52.0817	95.68	52.6028	95.68	62.6013	95.68	62.4535	95.68	72.5886	95.68	71.8962	95.68	80.4711	95.68	79.6431
95.78	4.67197	95.78	4.60176	95.78	10.5294	95.78	10.162	95.78	18.8442	95.78	18.5945	95.78	29.3718	95.78	29.8414	95.78	40.8833	95.78	41.72	95.78	52.0747	95.78	52.6029	95.78	62.5803	95.78	62.4535	95.78	72.5886	95.78	71.8962	95.78	80.4695	95.78	79.6431
95.88	4.66806	95.88	4.60287	95.88	10.5349	95.88	10.1638	95.88	18.8419	95.88	18.5969	95.88	29.3788	95.88	29.8434	95.88	40.8809	95.88	41.7207	95.88	52.063	95.88	52.6029	95.88	62.5896	95.88	62.4535	95.88	72.5792	95.88	71.8962	95.88	80.4609	95.88	79.6431
95.98	4.66571	95.98	4.60398	95.98	10.5349	95.98	10.1656	95.98	18.8497	95.98	18.5993	95.98	29.3718	95.98	29.8454	95.98	40.8809	95.98	41.7213	95.98	52.0685	95.98	52.6029	95.98	62.5974	95.98	62.4535	95.98	72.5768	95.98	71.8962	95.98	80.4594	95.98	79.6431
96.08	4.67117	96.08	4.60508	96.08	10.5466	96.08	10.1674	96.08	18.8552	96.08	18.6016	96.08	29.3772	96.08	29.8474	96.08	40.8833	96.08	41.722	96.08	52.0685	96.08	52.603	96.08	62.5974	96.08	62.4535	96.08	72.5768	96.08	71.8962	96.08	80.4711	96.08	79.6431
96.18	4.6579	96.18	4.60618	96.18	10.5255	96.18	10.1692	96.18	18.8497	96.18	18.604	96.18	29.3655	96.18	29.8494	96.18	40.8692	96.18	41.7227	96.18	52.0505	96.18	52.603	96.18	62.5857	96.18	62.4535	96.18	72.5768	96.18	71.8962	96.18	80.4594	96.18	79.6431
96.28	4.6579	96.28	4.60728	96.28	10.5232	96.28	10.171	96.28	18.8403	96.28	18.6064	96.28	29.3772	96.28	29.8514	96.28	40.877	96.28	41.7233	96.28	52.0513	96.28	52.603	96.28	62.5974	96.28	62.4535	96.28	72.5706	96.28	71.8962	96.28	80.4672	96.28	79.6431
96.38	4.66962	96.38	4.60838	96.38	10.531	96.38	10.1728	96.38	18.8497	96.38	18.6087	96.38	29.3772	96.38	29.8533	96.38	40.877	96.38	41.724	96.38	52.0583	96.38	52.6031	96.38	62.5974	96.38	62.4535	96.38	72.569	96.38	71.8962	96.38	80.4672	96.38	79.6431
96.48	4.67743	96.48	4.60947	96.48	10.531	96.48	10.1746	96.48	18.8614	96.48	18.611	96.48	29.3827	96.48	29.8553	96.48	40.877	96.48	41.7246	96.48	52.0606	96.48	52.6031	96.48	62.5881	96.48	62.4535	96.48	72.569	96.48	71.8962	96.48	80.4789	96.48	79.6431
96.58	4.66806	96.58	4.61056	96.58	10.5247	96.58	10.1763	96.58	18.8692	96.58	18.6134	96.58	29.3874	96.58	29.8573	96.58	40.8708	96.58	41.7253	96.58	52.0606	96.58	52.6031	96.58	62.5857	96.58	62.4535	96.58	72.569	96.58	71.8962	96.58	80.4789	96.58	79.6431
96.68	4.67743	96.68	4.61165	96.68	10.5349	96.68	10.1781	96.68	18.8692	96.68	18.6157	96.68	29.3827	96.68	29.8592	96.68	40.8692	96.68	41.7259	96.68	52.0513	96.68	52.6032	96.68	62.5935	96.68	62.4535	96.68	72.569	96.68	71.8962	96.68	80.4695	96.68	79.6431
96.78	4.68524	96.78	4.61273	96.78	10.5349	96.78	10.1799	96.78	18.8599	96.78	18.618	96.78	29.3811	96.78	29.8611	96.78	40.8692	96.78	41.7266	96.78	52.0489	96.78	52.6032	96.78	62.5935	96.78	62.4535	96.78	72.569	96.78	71.8962	96.78	80.4789	96.78	79.6431
96.88	4.68524	96.88	4.61381	96.88	10.5466	96.88	10.1816	96.88	18.8575	96.88	18.6203	96.88	29.3796	96.88	29.8631	96.88	40.8692	96.88	41.7272	96.88	52.0606	96.88	52.6032	96.88	62.599	96.88	62.4535	96.88	72.569	96.88	71.8962	96.88	80.4867	96.88	79.6431
96.98	4.6907	96.98	4.61489	96.98	10.5466	96.98	10.1834	96.98	18.8692	96.98	18.6226	96.98	29.3772	96.98	29.865	96.98	40.8692	96.98	41.7278	96.98	52.0544	96.98	52.6033	96.98	62.5974	96.98	62.4535	96.98	72.569	96.98	71.8962	96.98	80.4867	96.98	79.6431
97.08	4.68915	97.08	4.61596	97.08	10.5451	97.08	10.1851	97.08	18.877	97.08	18.6249	97.08	29.3889	97.08	29.8669	97.08	40.8598	97.08	41.7285	97.08	52.0669	97.08	52.6033	97.08	62.6115	97.08	62.4535	97.08	72.5768	97.08	71.8962	97.08	80.4867	97.08	79.6431
97.18	4.69696	97.18	4.61704	97.18	10.5427	97.18	10.1869	97.18	18.8708	97.18	18.6272	97.18	29.3889	97.18	29.8688	97.18	40.8692	97.18	41.7291	97.18	52.0622	97.18	52.6033	97.18	62.6131	97.18	62.4535	97.18	72.569	97.18	71.8962	97.18	80.4984	97.18	79.6431
97.28	4.68759	97.28	4.61811	97.28	10.5482	97.28	10.1886	97.28	18.881	97.28	18.6295	97.28	29.3889	97.28	29.8707	97.28	40.8692	97.28	41.7297	97.28	52.0606	97.28	52.6033	97.28	62.6068	97.28	62.4535	97.28	72.5768	97.28	71.8962	97.28	80.4922	97.28	79.6431
97.38	4.69696	97.38	4.61917	97.38	10.5544	97.38	10.1903	97.38	18.8888	97.38	18.6317	97.38	29.3968	97.38	29.8726	97.38	40.8692	97.38	41.7303	97.38	52.0724	97.38	52.6034	97.38	62.617	97.38	62.4535	97.38	72.5675	97.38	71.8962	97.38	80.4906	97.38	79.6431
97.48	4.69696	97.48	4.62024	97.48	10.5544	97.48	10.1921	97.48	18.8888	97.48	18.634	97.48	29.3968	97.48	29.8745	97.48	40.8708	97.48	41.7309	97.48	52.0724	97.48	52.6034	97.48	62.617	97.48	62.4535	97.48	72.5768	97.48	71.8962	97.48	80.4906	97.48	79.6431
97.58	4.69852	97.58	4.6213	97.58	10.5451	97.58	10.1938	97.58	18.9005	97.58	18.6363	97.58	29.3991	97.58	29.8764	97.58	40.8692	97.58	41.7315	97.58	52.0802	97.58	52.6034	97.58	62.6287	97.58	62.4535	97.58	72.5768	97.58	71.8962	97.58	80.4984	97.58	79.6431
97.68	4.69696	97.68	4.62236	97.68	10.5544	97.68	10.1955	97.68	18.9005	97.68	18.6385	97.68	29.3968	97.68	29.8782	97.68	40.8692	97.68	41.7321	97.68	52.0802	97.68	52.6035	97.68	62.6365	97.68	62.4535	97.68	72.5768	97.68	71.8962	97.68	80.4984	97.68	79.6431
97.78	4.70868	97.78	4.62341	97.78	10.5544	97.78	10.1972	97.78	18.9005	97.78	18.6407	97.78	29.3905	97.78	29.8801	97.78	40.8809	97.78	41.7327	97.78	52.0708	97.78	52.6035	97.78	62.6365	97.78	62.4535	97.78	72.5768	97.78	71.8962	97.78	80.4984	97.78	79.6431
97.88	4.70868	97.88	4.62446	97.88	10.5544	97.88	10.1989	97.88	18.9005	97.88	18.643	97.88	29.3968	97.88	29.8819	97.88	40.8809	97.88	41.7333	97.88	52.0802	97.88	52.6035	97.88	62.6271	97.88	62.4535	97.88	72.5847	97.88	71.8962	97.88	80.5008	97.88	79.6431
97.98	4.70868	97.98	4.62551	97.98	10.556	97.98	10.2006	97.98	18.9005	97.98	18.6452	97.98	29.4085	97.98	29.8838	97.98	40.8716	97.98	41.7339	97.98	52.0802	97.98	52.6035	97.98	62.6365	97.98	62.4535	97.98	72.5964	97.98	71.8962	97.98	80.4984	97.98	79.6431
98.08	4.71103	98.08	4.62656	98.08	10.5662	98.08	10.2023	98.08	18.9083	98.08	18.6474	98.08	29.4085	98.08	29.8856	98.08	40.8786	98.08	41.7345	98.08	52.0802	98.08	52.6036	98.08	62.6302	98.08	62.4535	98.08	72.5784	98.08	71.8962	98.08	80.4984	98.08	79.6431
98.18	4.72586	98.18	4.6276	98.18	10.5755	98.18	10.204	98.18	18.9177	98.18	18.6496	98.18	29.4296	98.18	29.8874	98.18	40.8809	98.18	41.7351	98.18	52.0895	98.18	52.6036	98.18	62.6381	98.18	62.4535	98.18	72.5979	98.18	71.8962	98.18	80.5078	98.18	79.6431
98.28	4.72821	98.28	4.62864	98.28	10.5779	98.28	10.2057	98.28	18.9106	98.28	18.6518	98.28	29.4319	98.28	29.8893	98.28	40.8887	98.28	41.7357	98.28	52.0856	98.28	52.6036	98.28	62.6482	98.28	62.4535	98.28	72.5909	98.28	71.8962	98.28	80.5102	98.28	79.6431
98.38	4.73993	98.38	4.62968	98.38	10.5685	98.38	10.2074	98.38	18.9294	98.38	18.654	98.38	29.4225	98.38	29.8911	98.38	40.8887	98.38	41.7362	98.38	52.0919	98.38	52.6037	98.38	62.6482	98.38	62.4535	98.38	72.6003	98.38	71.8962	98.38	80.5102	98.38	79.6431
98.48	4.73837	98.48	4.63072	98.48	10.574	98.48	10.2091	98.48	18.9224	98.48	18.6562	98.48	29.4374	98.48	29.8929	98.48	40.8887	98.48	41.7368	98.48	52.0919	98.48	52.6037	98.48	62.6599	98.48	62.4535	98.48	72.6003	98.48	71.8962	98.48	80.518	98.48	79.6431
98.58	4.72977	98.58	4.63175	98.58	10.574	98.58	10.2108	98.58	18.92	98.58	18.6584	98.58	29.4397	98.58	29.8947	98.58	40.9005	98.58	41.7374	98.58	52.0942	98.58	52.6037	98.58	62.6599	98.58	62.4535	98.58	72.594	98.58	71.8962	98.58	80.518	98.58	79.6431
98.68	4.73993	98.68	4.63278	98.68	10.5857	98.68	10.2124	98.68	18.9317	98.68	18.6605	98.68	29.4421	98.68	29.8964	98.68	40.9005	98.68	41.738	98.68	52.1013	98.68	52.6037	98.68	62.6678	98.68	62.4535	98.68	72.6003	98.68	71.8962	98.68	80.518	98.68	79.6431
98.78	4.73056	98.78	4.63381	98.78	10.5857	98.78	10.2141	98.78	18.9255	98.78	18.6627	98.78	29.4475	98.78	29.8982	98.78	40.8887	98.78	41.7385	98.78	52.0942	98.78	52.6038	98.78	62.6599	98.78	62.4535	98.78	72.5909	98.78	71.8962	98.78	80.5234	98.78	79.6431
98.88	4.71884	98.88	4.63483	98.88	10.588	98.88	10.2157	98.88	18.9224	98.88	18.6649	98.88	29.4319	98.88	29.9	98.88	40.8848	98.88	41.7391	98.88	52.0903	98.88	52.6038	98.88	62.649	98.88	62.4535	98.88	72.5792	98.88	71.8962	98.88	80.5188	98.88	79.6431
98.98	4.71805	98.98	4.63585	98.98	10.5794	98.98	10.2174	98.98	18.92	98.98	18.667	98.98	29.4397	98.98	29.9018	98.98	40.8809	98.98	41.7396	98.98	52.088	98.98	52.6038	98.98	62.656	98.98	62.4535	98.98	72.5768	98.98	71.8962	98.98	80.5117	98.98	79.6431
99.08	4.72821	99.08	4.63687	99.08	10.5857	99.08	10.2191	99.08	18.92	99.08	18.6691	99.08	29.4397	99.08	29.9035	99.08	40.8809	99.08	41.7402	99.08	52.0997	99.08	52.6038	99.08	62.656	99.08	62.4535	99.08	72.5768	99.08	71.8962	99.08	80.5102	99.08	79.6431
99.18	4.73602	99.18	4.63789	99.18	10.5763	99.18	10.2207	99.18	18.9317	99.18	18.6713	99.18	29.4304	99.18	29.9053	99.18	40.8716	99.18	41.7407	99.18	52.0997	99.18	52.6039	99.18	62.656	99.18	62.4535	99.18	72.5768	99.18	71.8962	99.18	80.518	99.18	79.6431
99.28	4.73602	99.28	4.6389	99.28	10.5857	99.28	10.2223	99.28	18.9317	99.28	18.6734	99.28	29.4374	99.28	29.907	99.28	40.8692	99.28	41.7413	99.28	52.0997	99.28	52.6039	99.28	62.6678	99.28	62.4535	99.28	72.5792	99.28	71.8962	99.28	80.518	99.28	79.6431
99.38	4.73837	99.38	4.63991	99.38	10.5935	99.38	10.224	99.38	18.9317	99.38	18.6755	99.38	29.4475	99.38	29.9087	99.38	40.8692	99.38	41.7418	99.38	52.1114	99.38	52.6039	99.38	62.6756	99.38	62.4535	99.38	72.5651	99.38	71.8962	99.38	80.5203	99.38	79.6431
99.48	4.73602	99.48	4.64092	99.48	10.5935	99.48	10.2256	99.48	18.9395	99.48	18.6776	99.48	29.4475	99.48	29.9105	99.48	40.8809	99.48	41.7424	99.48	52.1021	99.48	52.6039	99.48	62.6693	99.48	62.4535	99.48	72.594	99.48	71.8962	99.48	80.518	99.48	79.6431
99.58	4.74149	99.58	4.64193	99.58	10.5935	99.58	10.2272	99.58	18.9395	99.58	18.6797	99.58	29.4382	99.58	29.9122	99.58	40.8809	99.58	41.7429	99.58	52.1075	99.58	52.6039	99.58	62.6678	99.58	62.4535	99.58	72.5807	99.58	71.8962	99.58	80.518	99.58	79.6431
99.68	4.74774	99.68	4.64293	99.68	10.6052	99.68	10.2288	99.68	18.9395	99.68	18.6818	99.68	29.4475	99.68	29.9139	99.68	40.8809	99.68	41.7434	99.68	52.1013	99.68	52.604	99.68	62.6795	99.68	62.4535	99.68	72.5886	99.68	71.8962	99.68	80.5297	99.68	79.6431
99.78	4.74774	99.78	4.64393	99.78	10.5959	99.78	10.2305	99.78	18.9513	99.78	18.6839	99.78	29.4475	99.78	29.9156	99.78	40.8825	99.78	41.744	99.78	52.0997	99.78	52.604	99.78	62.6795	99.78	62.4535	99.78	72.5886	99.78	71.8962	99.78	80.5297	99.78	79.6431
99.88	4.75009	99.88	4.64493	99.88	10.6013	99.88	10.2321	99.88	18.9419	99.88	18.686	99.88	29.4475	99.88	29.9173	99.88	40.8809	99.88	41.7445	99.88	52.0997	99.88	52.604	99.88	62.6779	99.88	62.4535	99.88	72.5886	99.88	71.8962	99.88	80.5297	99.88	79.6431
99.98	4.74774	99.98	4.64592	99.98	10.613	99.98	10.2337	99.98	18.9474	99.98	18.6881	99.98	29.4554	99.98	29.919	99.98	40.8809	99.98	41.745	99.98	52.1114	99.98	52.604	99.98	62.6756	99.98	62.4535	99.98	72.5886	99.98	71.8962	99.98	80.5375	99.98	79.6431
100.08	4.74774	100.08	4.64692	100.08	10.6068	100.08	10.2353	100.08	18.9474	100.08	18.6902	100.08	29.4554	100.08	29.9206	100.08	40.8989	100.08	41.7455	100.08	52.1021	100.08	52.6041	100.08	62.6756	100.08	62.4535	100.08	72.5886	100.08	71.8962	100.08	80.5281	100.08	79.6431
100.18	4.74774	100.18	4.6479	100.18	10.6052	100.18	10.2369	100.18	18.9474	100.18	18.6922	100.18	29.4554	100.18	29.9223	100.18	40.8942	100.18	41.746	100.18	52.1075	100.18	52.6041	100.18	62.6779	100.18	62.4535	100.18	72.5886	100.18	71.8962	100.18	80.5258	100.18	79.6431
100.28	4.75555	100.28	4.64889	100.28	10.6052	100.28	10.2385	100.28	18.9591	100.28	18.6943	100.28	29.4671	100.28	29.924	100.28	40.8926	100.28	41.7465	100.28	52.1075	100.28	52.6041	100.28	62.6756	100.28	62.4535	100.28	72.5964	100.28	71.8962	100.28	80.5258	100.28	79.6431
100.38	4.7493	100.38	4.64988	100.38	10.613	100.38	10.2401	100.38	18.9591	100.38	18.6963	100.38	29.4671	100.38	29.9256	100.38	40.8926	100.38	41.7471	100.38	52.1013	100.38	52.6041	100.38	62.6756	100.38	62.4535	100.38	72.587	100.38	71.8962	100.38	80.5258	100.38	79.6431
100.48	4.75946	100.48	4.65086	100.48	10.613	100.48	10.2416	100.48	18.9591	100.48	18.6984	100.48	29.4671	100.48	29.9273	100.48	40.9067	100.48	41.7476	100.48	52.1114	100.48	52.6041	100.48	62.6756	100.48	62.4535	100.48	72.5964	100.48	71.8962	100.48	80.5375	100.48	79.6431
[truncated: 1,998 more rows]

## Sheet: Fig. 1e
16.08.02_Immob_FC3+4 Fc=4-3 - 1_X	16.08.02_Immob_FC3+4 Fc=4-3 - 1_Y	16.08.02_Immob_FC3+4 Fc=4-3 - 6_X	16.08.02_Immob_FC3+4 Fc=4-3 - 6_Y	16.08.02_Immob_FC3+4 Fc=4-3 - 7_X	16.08.02_Immob_FC3+4 Fc=4-3 - 7_Y	16.08.02_Immob_FC3+4 Fc=4-3 - 8_X	16.08.02_Immob_FC3+4 Fc=4-3 - 8_Y	16.08.02_Immob_FC3+4 Fc=4-3 - 9_X	16.08.02_Immob_FC3+4 Fc=4-3 - 9_Y	16.08.02_Immob_FC3+ Fc=4-3 - 10_X	16.08.02_Immob_FC3+ Fc=4-3 - 10_Y	16.08.02_Immob_FC3+ Fc=4-3 - 11_X	16.08.02_Immob_FC3+ Fc=4-3 - 11_Y	16.08.02_Immob_FC3+ Fc=4-3 - 12_X	16.08.02_Immob_FC3+ Fc=4-3 - 12_Y
[truncated: 624 more rows]

[truncated: 9 more sheets: Fig. 1f, Fig. 1g, Fig. 1h, Fig. 2c, Fig. 2e, Fig. 4a, Fig. 4b, Fig. 4c, Fig. 5d]
